# Supplementary material for: The Alveolate Perkinsus marinus: Biological Insights from EST Gene Discovery
Source: BMC Genomics. 2010 Apr 7;11:228. doi: 10.1186/1471-2164-11-228 (PMC2868825; doi:10.1186/1471-2164-11-228)
Supplement: Additional file 1 — Perkinsus marinus EST cluster consensus and singleton sequences. This file contains Fasta-formatted files of 7,863 P. marinus EST cluster consensus and singleton sequences with the cluster ID numbers assigned in this study. [file 1471-2164-11-228-S1.TXT]

>Pm00001
GGAAACGAGCGTCGAACGACTCTATTTGCGAATGAAACTAGTACACAAACCGACGGCACACTTGAGCAGTTGAATAATTATCATCTGTTCTGTGTGCTATTGTCGGGAGTAGACAATGGCTCGTGCCGAATTCGGCACGAGTTAACATCGTATATACAATGAAGGCTTTTTCGACTTCTATTGTATTCGCACTCCTCGCACTATTCTTCCTCACAGGATGCAGCAAGAATAAGAAGACAACCGCTAAGCCGACGTCTCACCATACTACGCCTCACCACCCTACGGCCAAGCCGGCGACGACTACCAAAGCAGCTACGACTAAGAAGTCCCTGAAGTAAACGTCGTCCCCCCGCGGCTGGCCGGCCGGAGGTCCACTGGCGTATGGTCTGTTATTTTATCTGTGCAACGAATCGCTTAGTCGATTTCTGAGCAATGCAGCCCTTTGTACAGAGTTGCCCTATTTTTCCATTACGGCTTCTACAACATTCTAGTAGTACGCCCATACTTCAAATCCGAAAAAAAAAAAAAAAAAACTCGAGTTTTTTTTTTTTTTTTTTTTTTTAAATTCCCCCAAGAGAAAGGTCGTCTGATGTCGACCACTCAACAGCATCACACAACGTTAAGAGATTTAAACGATGGTGGGAGCAGCAGAGGCAATCTTGGGCCAGAGCTCGGCGCACTCCTTGCCAACGGGGCCAGTGATGGCAGAGCCCTTCATCTCACCCTTCTCGTTGACGATAACACCGGCGTTGTCCTCGAAGTAGACGAAGACACCCTCGCGACGGCGCCAGGCCTTACGCTGGCGGATCACGACGGACTGGAGGACCTTCTTACGAAGTTCGGGCTTTCCCTTCTTGACAGAGGACATGAGCATGTCTCCAAGACTGGCAGCAGGGAGTCGATTGAGACGAGCACCGGTGCCCTTAACAGCGATGGTGTAGAGGTTCTTACCACCAGAGTTATCGGCACAGTTAAGGATAGCACCGGTGTTGAGACCAAGGGTGATGCGCATCTTAGCGCCTCCGGATCCGCGTCCTCTCTTCATTGTGATGG
>Pm00002
CCTGGTGGAAACGAGTTACACAGAGCGAGCGGCGGCGTAAGTCCATAGCAAACTCATCGTGGGAGGGAACTCATCTACTTCTTAGCCTTCTTGCCGACCTTAGCGGGCTCAGCAGCGACCTCGACGGTTTTGGCAACGGGGGCAGCAACAGTAGCCTCAGCCTCGACAGTAGTAGCCTTGCCAGAACGCTTCTCCTTCATAGCGCGGGCCTTGGCCTTACGGGCCTCAGTCTGCTCCTCGAGTTTTTTTTTTTTTTTTTTGAAGTATGGGCGTACTACTAGAATGTTGTAGAAGCCGTAATGGAAAAATAGGGCAACTCTGTACAAAGGGCTGCATTGCTCAGAAATCGACTAAGCGATTCGTTGCACAGATAAAATAACAGACCATACGCCAGTGGACCTCCGGCCGGCCAGCCGCGGGGGGACGACGTTTACTTCAGGGACTTCTTAGTCGTAGCTGCTTTGGTAGTCGTCGCCGGCTTGGCCGTAGGGTGGTGAGGCGTAGTATGGTGAGACGTCGGCTTAGCGGTTGTCTTCTTATTCTTGCTGCATCCTGTGAGGAAGAATAGTGCGAGGAGTGCGAATACAATAGAAGTCGAAAAAGCCTTCATTGTATATACGATGTTAAACCCTTGAGCCAAGATGGCTACGGATCTGGTCTTCCTTAAGGATGAAGTATTCAATAAAATGATAAGAGAACCATTGCCGTCGTCTGGTGGTCCTTGATGATAATAATACCACTGAATGATGGTGATAATGCTGACTAGTCAGCAATGCTCATTTGTACCATTTACTCAACAATCGTATCATCTT
>Pm00003
AACGAGAAGCATAGCCGCCGATAGAGCGACGCAACTCGGGAGGAGAATCTGATAAAAAATATAAAGAATATTTGTTGGAGTTTCACCTCGTGCCTTTTTTTTTTTTTTTTTTTCCAGTCCCGAAGGAAACGAGTTACACAGAGCGAGTGGCGTAAGTCCATAGCAACCTCATCGCGGGAGCAAACTCATTTACTTCTTGGCCTTCTTCTTGCTAGCCTTGGCGGGCTCAGCGGCAACCTCGACGGTTTTGGCGACGGGGGCAGCGACCTCCTCAGCCTCAACAGCAGAAGCCTTGCCACTGCGCTTCTCTTTCATGGCGCGGGCCTTGGCCTTACGAGCCTCAGTCTGCTCCTCGAGAAGCTTGGCGCGCTCGGTCTCGGCCTTCCTCTTGTGGATGGCTTCGATGAGCACACGCTTGTTCTTGAAGGTGTTACCCTTAGACTTCATGTAGAAGAAGTGGTAGATGTGCTTGTCAACCTTGCCGGCCTCACGGTACTTCCTCAAGAGACGACGAAGGACGCGCTGACGCCTCATCCACAAGACCTTGGTGGGCATGCGGGCCTCAGCGGTACCCTTACGCTTGCCAGGGCCAGTGTGGCGTCCCTTGCGCTTGGCGAGGAGGTTCTTGCGAACGCGAGAACGAGAATGCATCGCGACGGGCTTTTTCATGATGATGCCATCGTCGAGGAGCTTCCTAACACCCTTACGGGAGTTAGCAGTAGCAACCTCCATGGTCTCATTGGGGTCAATCCAGATGCGGTTCTTACCGCACTTGGCGACAGAAGCCGCCAAACGGCGTTGAAGCTTGAGCATGGACATTTCCTATATATTCCACTCTGTGTGCACCGCTGCCAGGGCG
>Pm00004
AAAGAAAAACTTGATATCATTGATACGATGACAACCGACGATAAAGTCGAGATTAAAAACTCGACAAGATTGTAACTATACATTGATGAGGAATACTAATAACGACCGAATAGACACGACTAAAGGATGATAGTCCCAGTTCCCCACTGCTCAACTCGCCAGTGATACACCATACGCCAGTTTAATATCTTTCTACCAACTTCGAAGTCGAAACCCGATAGGAACGACCATAGAGTTATGAGATCCTCTCTGCTAGAGGCATTGAGATCGAAGGAAACGGCCGCATCAGTCGACTTGTCCTCAGCACCAGCGGTAACTAGACTATCCGCTGAGGCAAACATCTTGCCACCCTGTGCAGTGCCTTTCGCGACTCCAGCAACAGTCATCTTCTGCCCACTACTTCCCAATTGAGTGAACGTGAGGGTGACCGCCACTTGGTCAGTGCTGGTGGCATTCCCATTGAAACAAATATTGAGGGCAAGACCGACACCAGCAGGGGTTTTCACTTGCCAAATTGTCGCACATGTCACCCCAAAGAACCTCAAACTTTCCAAGGTTTTACCACCAGGCCACGATAAAACTATATCGAGGCCTAACACACCTGTTGATGAAGGTTTATTCACATCTTGCAAAAGAAGTCCAAGTTCGACACCAAGTTTTTGCGGTTCAGCATCAATATCAATAAACAGGCATACATTAGGATCTTGTAGCGTGTTAATATCAGCCCGACATCCAGTAGGGTATTGGAACCTGTTGAGCTTGATAAGGCGCCTCCCAGGAGGAGCAGAATCAGCATAGAAGAAGTCGTACGAGCTGGTCCCTTCAACAATCGTATAGCAAGCAATAGGAGGCGGGGACTCTCCTTCATTCGGCGTGCACTCAGCGGGCTTTTGAGATTCGAAGAACTGGCGAGTTTCTTCGGTAATAACATGAGTCTTGGCCAACAAGGGATGAACATAGGGGACTGTCTTGGGGTCACCTGGGTTAGGGATGTGCTCTGTAACTTTATAGCTCTTATATACAGCGCTCAGAGCTTGCTCAACGGTCATGTCATCAGTCAGATTGGCCAAGTAATTGATACTCGTTCGCTGGACCACGATGTCACCCGCACCCGCAAGGCCCTCGATGTTATATAGAGTAGTGTTCGTCTCGTCGAGATGTAATTTCCACTTGTTCGGAGCAACTTGAGAAGCTCCTAGTAGATCGAACTCTTGCTTACCACCACCACCAGCTGGCAATCCACCGGTTGAAGTCCACACACTTTGATTCACGCCCTGTACTAGGACTAAGCCTTCATATTTCCAGTCATCGTCATTTAGTGTTCTATAGTTACCAAAGGTTTGAGATGAAGTTACTTTCTCTTCTTTGATCACATAAGACTTGTGATCATAGATCTGCATGACCGTCCTCTTGGAAGGCGTAGTGACGTAGATCATGTATTGGTATGGTCGACTTGGCCATGCTACAACAGACACCTGGCCGTCCTTGACAACGTATGAGTCCTCAAGGATTGTTAAAGTCTTATCATCCATAAGGGGCAAGACCATATTAAAAGTTTCCATAGTTTGCGAGAGACCACAACTTGATTCCTTACCATTAGGTGTCTTGAATGCTTTGTTGCAATAATAGACAATCTTGGACTGAACACGCATATTAGTAGCATTGAACACGGTTGGAGGAGGTGGAGGTGTAGTGGTAGTAGTCGTCGTAGTAGTAGTGGTTGTAGTAGTAGTAGGAGTAGTAGTAGTAGTAGTCGGGCTGGTGGTGGTCTCTTTCTGTGAATAACAGAAACCACATAGAAGTGTCGAAATGAACGGAACCC
>Pm00005
CATTGTCAGTATTTCTTGAGCGCTCAGGAATTCGATCTTCATCACATTTAGCTCATATGAAGTTACCCTCCATTCTGGCTATCCTGCTCATCTTGGGTGTTGTTAACGGTGATGTTCACGTAGATGATGCTGGGAAGATCTTCTCCGAGATGATGATGGATAAGCAGGTCGATAATGGCGGTCATGTGTCCGAATTCATACTTAAACAGAGCTCGCCTAACAACCTCGGAGATCCGGCTTCATGTGTAGTGTGTTCAACCTGCCAGGGACTTGAGTTTATCCCGCCCATCTGCTGGCCTTTAGGCCTCGCTTGTGGCGATAACTGCGAGCGTTGTTGCTGACGTTCGATGTCTTGTTGACATTGCCTTCGGCTGTCCAACGAGCCAAAAGTACTCTCTCCTTTATATTTTGACATAATCGGCCAATCCAACCGATTTTCATTTCTTTAGCTGAACCGTTAGTGGCGTCGGCTCAAGAATGTCATCTGATGCAAGAGACAGTTTTGTGGCCGTGTTCCAGGATGCTATCTCTGGTCACGGCAATCTTCCAGATTGTACGACACGATGTTGCTGAGCATGCATCTGCTCACGAGATGCTTAGACTGCCGTTCAATCTCTCTCTATACCTTCTTGCACCAGCTGATATGTGCTGGACGCGCTATGGTAGATTTATTGTGTATAGCTTTAAATGTTCTTGTTGTCAAATCTTACAGGCGCTTCTCAAAAAAAAAAAAAAAAAAAAAAAACTTGGCTCAAGTTAATGTGTTATGGCAATTCAGACGCTTGGTCCCTACAATGCTGAGGATATAGCTCACTCGCCGGCCCTTATCTTCACTATTATATTCTTCACCCTCGCATTCGTGGGCTTCTCTCTTATGGCACTGCTCGCCCCAGCTGGCAGTCAATGGCGTAGCATTATCCTGCCACAGTTGGCTTCGGGTGTGCTATATGTGCTTATGTGGTTTATATTTAACGGCTCCAACGTGTTTTCGGTGCTTCTCCTCACTATCCCGGCGGCTGGGCCTATCATAGCAGCGATCTACCTATCTGTCCTAGAGTGTGTCCATGCGAGGAAGAGAGCGAGAGAGCGGGCCTTGACACGATCGCGGATAGGATCAGAAGTGGTTGATGAAGAGGAGGCTAATCCTGAAACAGATGAGGCCACTCACAAGCCCCCTAAACTGCGGCTGAGATCAATGTCCACCGTTGGGAACTTCGGAGAGTCCTCGGTGCCTTTGAGCAATTTACCGAGAGGCACGACTCAGCGATTCTACTCTGTGTATGCGGACTCGCCTGAGGGTGAAGGAAGTGGAGGCCCTGTATTTAATATATGCCCGGTTCAAGATTGCACTGTCACTGTGTTGGAAGCTGTTGACACGTCCTCTGAGGATGATGATGAGGTTGATGCTGAGCCGGCTCATGGGAAGGCGGTTGTGACCCCGATCGACGACTCTCATAGTTTGAAGGTTGAAGTGTGTGAAACTGCGGATAAGTCCTTGGCCTTCACGGTGCAGTTACACAGGAGGAACTGTCCACAGAAAAACGCCAAATTCGATATTATATAGCTCATGCGATTTTGGTTTTTCATTTTGATACTGTATATTACTATACCTAGAAGGTCCATGGATGAGCCCATCCGGGCACTGTCCTTCGTGACAGCTTGTCGGTTTCACACCGTAATCGATGTTGTGATGGTAGCCTAAGACTTCCATCCTCAACAACAGTATTACTGCTTGGTCGCAACCATCTGCTTTTCCTACAGTTCCTTGTGGGTCTCTATATGCGTACCCTATTATTGCCGCCCCT
>Pm00006
TTTGTTGTGAAACTGAGATTGAGCGTATCAATGTCATTTAATATAATGGCTCAGGGAAAAAACACCATCAATTGCGGGGCACGCACGTACACAGGACTGCACGCACGAACAAAGCAAGACCGGGCTCGTCAATCCTCAATAGAGCTCAGCGATGGCGTCCTCGAATGCCGTTCTCGCCATCTTACAGGCCTCATCGGGCTGATTCAAAACCTCATAATAGAAAACAGAGAAGTTGAGGGCGAGGCCGAGTCTGATAGGATGAGTTACCAACAAGTCGGACTGGGCAGTGGCGGAGGCGTCCTTATAGGCCTGATGGGCGTTCTCAGCAGCCTTGCTCTTGCCCTCGCCCGAGTTGAATTCAGCAATGTAGCGATAGTAGTCACCCTTCATCTTATAATAGAACACCTTGGACTCTCCAGTCTGTGAGCTAGGAATAAGGTACTTGTCCAGCAGCTGGAGTATGGCATCACAAATCTCCTGGAGCTCGGCTTCAACCTTCTCTCTGTAGCCCTTAGCAATCTCCGCATTAGAGTCTTTACCTTTGGAGGACTCTTTCTGTTCAACCGAAGAGATGATGCGCCAAGAAGCACGTCGAGAACCAACCGCATTCTTGTAGGCAACAGACAACAGGTTGCGCTCCTCGACGGTCAACTCGCTACCGCTCTCCGCGACCACTTTCATATAATCGGCCATCTCATCGTAACGCTCAGCTTGTTCGGCCAACTTGGCGAAGTAAACGTTCTTCTCACGCTCTTCGGACATTACTAGAGTGAATTATGCAACCTTTCAACATCGGAATGCGCAGCATCGTCAACATCCTGGTTATCACTGTCGTTGTGGCTAGCAATGCCTGTAACGACGAGGACAAAGCGAAGATGGCGAACAGCTTATTTCCCAACTATCTATTCAACTGTG
>Pm00007
TTAACAGTAAGTAACTACATTTACATTATGGTCTCCTCAGTCATTGTAGTATAGTCGTGCATAGTCCACTCCATTTCGAACCGCCTCTCTTATCAGTGGCCCAAAACACAGGGGGTAGACCAAACACAGGCCGGCACTGACGAATTCTGATAGCGTATAAACACAGTAGGGCCAATCAACTCGGACTCCCGGAATGAAGTCGTATACAAGCAAATAGCTAACGAGGAGAAGCATAGAGCCCAGCCCTAGAGAGACTATCGTTAGGAGAGCTCCGCGAGGAAGCGCGTCCGCTCTTGCTGCTGCTATGGTGAAGCATACACAGGTAGCGCAGTCCGCGAGGAAGAAGGTTTGGGCGAAAAACGTGTGGACGGCGTTGGCGTAGTGTAGAGGAATAAGGGCCACAGCAGCTAGACAGATCGCATTAAAGAAGCCCAATAGGAGCCCAGCTCGGACTGCAATGAGCGAGTTAGATCTGGGCAACCGCTGAGCTATGTAGACTGCCAATGTGGGCCACAGTATGAGCTGCCCGAGTGCAGTCATCGTCATTCCTATCGTGAAGAGGCTCGAGTAGTTGCCTATCTCGGACACGGTTTGGCATCCTTCCTTCTCTGTGAACAGGCACATGGCGTATAAAGAAAAGAGGCCGATGTAGCAGGTTATGTACAGGTTCCACAGATGCAGCCTTGTAAACCGAACGTCCGCGAGACTGCTTTGCTTTCCGCACATGTTAACGATTTGTAAAGTAGCCCAAAACACTGAACGGGGAGCTTTGCTGAGCCTCACTGTAGAAATCGACGGCGTAACGGACCAATCATCATCAGAATATCCATCGTAACCAATAGGGACCGTCTCGCACTCCCTAGGCTGTTGTGATGTAGGAGTGCAATCTGAATTCGTGGGACGTAGTTCCAGATTAGTTGATATCGCCATTGTGAAA
>Pm00008
TTTTCCGCTCGAAACTGATATCATAGTGATCAAAAACGACCAGAAAGGCCGAAAAATAAAACCCAGCATTGTGTACATAACAACTTGAGAATTCATGAACACAGAGCGATCGTTCAAAATCTCATTCACCGGCAACAGCTCATCTCGAGGAGAGTGAGTATGAAAGAGATATTCTGAAGAGACACCACCTGCGAATGAGCTATCCAAGACTTTAAAGTCAGGAACGGGTTCACCGTCAAGCTATCAATGATAAGAATAATGAGATGACTCGGCCACAAACATTCCGGATCGAACGACAAACACACACCAGAGGAGTTTGATGCCTCAGCCCAGCATGACGATGCGAGGGAGTCTTAATAGAAGATTCGCATGCCATGTACTTCGTCGTTTAATAGCACTTATCACCCTTCTTCGTCGGATTAGGTAAGGGATCGGTCAAGCCTGTGCAAGTCAGAAGTGCAACATCGCAGTGATCCTTCACACACTTGAAGCACTTTCCACTCAGTGGGCTGAAGATGCAGGATCCAAGGCATGATTTAATAGTACACTCTCCAGCAGTAACGAAGCAACCGGAGCATTCGTGAGACAGGCCACATCCTTGCTCAAGGCAGGGGGCGATTTTTGAGGGTGTAAGCCCGGCGTCGGAACCACAGTTGAATAGATAGTTGGGAAATAAGCTGTTCGCCATCTTCGCCTTGTCCTCGTCGTTACAGGCATTGCTAGCCACAACGACAGTGATAACCAGGATGTTGACGATGCTGCGCACTCCGATGTTGATTCGTGATGCCTTTTGCTTACGGCTCCCTCTTGCTTGTCACTGTGATGGAAGCAGCCCTGGGACTATCTGATATCCCTCTCCAGGTTACTGCTGACTATCCACCGGGTTGTTATGGAGGTCCTGGTCCAGGGAATGGAAGCACCATTTACAATATGCTAGCGCCTTCCTGCATTTACAACATGAAGGGATATACAATCGATGGGGTTCATAGAGAGGTTGGCGGGATGATACTCAACACCAACAGGCCTGGGCATTATGGCAGCTTGCATATGAACGTCAATCTGTCCACCGTGCCCGGCACCGAAAAGCATGATGTCCTGGTGGGAACGAAAGGTTGGGCTCACCTGAGTGTCGGTGATGAAACCAGAGACTTTTGGTGGAATCCAGCCCCAGGTCAGAACATCTACGGTCCAGATCCTGTTGAAGTGGGTGTCCAAGTTTCAACTATCGACTCTGGTACTCTCCCCAATAACGTGAGCATTTGGAGCTCGTGGGATAGGCTAACTGGTACAGCGAACAGCGACGGGTTGATGCTGCTATTTTGTAAGCATGAATGCTCCTCCAATGTACCCAATTCTAGGTTTTACACCGTACAAGAAATCCGCATAGAAAAGGTGGAAGGTGGCTGGTACTACGCAATTACGTACGCATTTCGTGACGATTCTCGTAAGATAAGAGAGTACCTTAAGTATGTGATCTGGGGCTATCTGCAGGATGTGAATACAGTGTGAATCTACCCAGCACCATGCTGGGTAGATTCACTGCCTGGGTAGATTTTTGAATCATGATGATTCTATGCCTAGCCAACGTGGCGACGTCGGTGAGGTGGTCTCCTGGTCCGATGCTGGTGCCTCACGCACCGTACATATGTCTTGGACAATTCGAGGATCTCGGGTGGCTTTCTCCATCTGTTTATCATTCACTCTCATTTTCCCGTATCTCTGCCCAATATCGCGTTAATGCCGTGCGTAGGAGCCTGCTTTTCATCGCTTATCTGTATGCAGGTCTGCGCGTTGCTGCGCGCTGTCCAACTTTTTAATGAGCACACTCTTGCAACCCTCATTGAAGCTCGAGGAGCGCTCAAGAGGGAAGCTTTAGCTGGGCTCATCACCTTCCAATGATCAGTGAGTGGCCGGTTATTGGATTGAACAAGAGCAATATGGTATTTTTTCTTTTCCTCGAAAAAAAAAGGCTCAAGGCATTCCATCTTCATCACATTAAGCTCATATGAAGTTACCCTCCATTCTGGCTATCCTGCTCATCTTGGGTGTTGTTAACGGTGATGTTCACGTAGATGATGCTGGGAAGATCATCTCCGAGATGATGATGGATAAGCAGGTCGACAATGGCGGTCATGTGTCCGAATTTGTGCTCAAACAGAGCTCGCCTAACAATCTCGGAGATTCACCTACATGTGTAGTGTGTTCAACCTGCCCGGCAGTTGAGTTTATCTCGCCCATCTGTTGGCCTTTAGCCCTCGTTTGTGGCAAAAAGTGCGAGCGTTGTTGCTGACATTTGATGTCTTGTTGGCATTGCCTTCGGCTGTCCAACGAGCCAAAAGTACTCTCTCCTTTATACTTTGACATAGTTGGTCAATCCAACCGGTTTTCATTTCTTTAGCTGAACCGTTAGTGGCGTCGGCTGAAGAATGTCATCTGATGCAAGAGCCAGTTTTGTGGCCGTGTTCCAGGATGTTATCTCTGGTCACGGCAATCTTCCAGATTGTACGACACGATGTTGCTGAGCATGCATCTGCTCACGAGATCCTTAGACTGCCGTGCAATCTCTGTCTATACCGTCTTGTAACAGCTGATATGTGCTGTACGCGCTATGGTGGATTTATAGCGTATAGCTTTTAATGTTCTTGTTGTCAAAGCTTCTGTATACCTTCTAGTCCCAGCTGATATGTGCTGTACGCGCTATGGTAGATTTATTGTGTATAGCTTTAAATGTTCTTGTTGTCAAATCTTACAAGCGCTTCTCACAAA
>Pm00009
TATGAAGGAATGATGACAGGGACTAGTAGTAACAAGTAATGAACAAATGTCGAATAGGTCATCTCATTCGACGTTTTTGATACTCTCGCATCTCAGTTTCAGTAACTTGGGTTTCACTAGTCTCTTTCCGCTTCATGCGTTTAGCTCGATCGCACAGTTTCTTCTCGTCCGCTTTGAGCATCATTTCAGACTCCGTGTCTGAAGGCCTTTTCTTGGCAATCTCGCTAGGAACACTGTGATATAGCTCAGGGTCAGCTAGAGTGATGGAGTATTGACTCGGCTTGCAGACAACACGCTTCTCTTTAATGTTCGAGAAGAAGTTAGTGAGGACAGTTTGAATGACTGGGCAATCCCCGGCCGCGTTCTTAACCAGAACAACAACATAGTCAGCATCGGGATTCTGGGCAACAGCGAGCTCGTTACGGGACATCTCGAACTTGATGGTACCCTCAGATCGCAGTGTTCCCTTCACTTCAAGCCGGACCCAACGAGGACCATCCTCCGTAGGATTAGAGAAGACACCTTTAGTATCGAGTAATTCGAAATCATACCCGAGCCGATCGTCCACACCATCGCGACCATGGTCTGGATAGCAGGCCGTCCTCGCGCTGGTCTTCCACCAGTCAAGGGAGAACTCCTCAGCATAGATCTTTTGGAGTGTGTGGGCAACGAACAATTCCGCGAGGATACCAGCGTCCTCAAGTTTACCCTTTATAGCAGAGTCGAAGACCATTCGCAGACCGTTGCCTGGTCCATGCCGTTTAGTCCTATAGAAACGACCTTGCGAATTGCGCAAGGGATGGTAGGAAGCACTTTGGGGAGCACTCGAGGTGGAGGATACGGACGATAACGACTCGGGAGGAGGAGATGACGACATATCAACTTGAGCCAAGCAACTATCGACTCTGGTACTCTCCCTAATAACGTGAGCATTTGGAGCTCGTGGGATAGGCTAACTGGTACAGCGAACAGCGACGGGTTGAGGCTATTTTGTATGCACAAATGCTCCTCCAACGTACCCAGTTCTGAGATTTACACCATACAAGAAATCGTCATAAAAAGAGTGGAAGGTGGCTGGTACTACTTAATTACGTACGTATTTCGTGACTATTCTGATGACATAAAAGATTACGACAAGTATGTGATCTTGGGCAATCTGCAGGACGTGAATATAGTTTGAATCTACCCAGCACCATGATTGAATCATGATGATTCTATGCCTAGCCAACCTGGCGACGTCGGTGAGGTAGTCCCCCTGCTCCGATGCTGGTGCCTCACGCACCGTACATATGTCTTGAACACTGCGAGGATTTCGGGTCATTTTCACTACAGTACCCATCTGTTTACCGTTTATTTTCATTTCTCCATATCTCTGCCCAATATCGCGTTAATGCCATGCGTAGGTGCCTGCTTTTTATCGCTCATCTGTATGCAGGTCTGCGCGTTGCTGTGCGCTATCCGAATTTTTGACGAGCACACTCTTGCAACCGTTGGAGTTCGAGGAGCGCCCAAGAGGAAAACTTGAGCTGGGATCATCACCTTTCAATGACCATTGAGTGGCCGGTTATTGGATTGAAGTTCAATCATCATTGGATCAAGTTAATCAATCATGAACAAGAGCAA
>Pm00010
ATTCAATGAGAAGAAAACGTACCATATTGCTCTTGTTCAATGATTGATTAACTTGATCCAATGATGATTGAACTTCAATCCAATAACCGGCCACTCAATGGTCATTGAAAGGTGATGATCCCAGCTCAAGTTTTCCTCTTGGGCGCTCCTCGAACTCCAAACGGTTGCAAGAGTGTGCTCGTCAAAAATTCGGATAGCGCACAGCAACGCGCAGACCTGCATACAGATGAGCGATAAAAAGCAGGCACCTACGCATGGCATTAACGCGATATTGGGCAGAGATATGGAGAAATGAAAATAAACGGTAAACAGATGGGTACTGTAGTGAAAATGACCCGAAATCCTCGCAGTGTTCAAGACATATGTACGGTGCGTGAGGCACCAGCATCGGAGCAGGGGGACTACCTCACCGACGTCGCCAGGTTGGCTAGGCATAGAATCATCATGATTCAATCATGGTGCTGGGTAGATTCAAACTATATTCACGTCCTGCAGATTGCCCAAGATCACATACTTGTCGTAATCTTTTATGTCATCAGAATAGTCACGAAATACGTACGTAATTAAGTAGTACCAGCCACCTTCCACTCTTTTTATGACGATTTCTTGTATGGTGTAAATCTCAGAACTGGGTACGTTGGAGGAGCATTTGTGCATACAAAATAGCCTCAACCCGTCGCTGTTCGCTGTACCATTTAGTCTATCCCACGAGCTCCAAATTCTCACGTTATTGGGGAGAGTACCAGAGTCGATAGTTGAAACTTGGACACGCACTTCAACAGGCTGTGGACCGTAGATGTTCTTGCCTGGGGCTGGATTCCACCAAAAGTCTCTGGTTTCATCACCGACACTCAGGTGAGCCCAACCATCCGTTCCCACTAGGACATCATGCGTTTCGGTGTCAGGCACGGTGGACAGATTGAGGCTCATATGCAGGCTGCCCCAATGCCCAGGCCTGTTGGTGTTGAGTATGATCCCGGCAACCTCTCTATGAACTCCATCGATTGTATATCCCTTCATGTTGTAAATGCAGGAAGGCGGTAGCATATTATAAATGGCGCTTCCATTCCCTGGACCAGGACCTCCATAACAACCCAGTGGATAGTCAGCAGTAATCTGGAAAGGGATATCAGGTAGTCCCAGGGCTGCTTCCATCACAGTGGCAAGCAAGAGAGAGCCGTAAGCAAGAGGCATCACGAATAAGATTTAACCTGGAGAGTTTG
>Pm00011
AATCTATCTAATAAAAAAGGATGGCGATACACCGATACTGACGCAACTATACCGAGCACTGTCAGAGAAATGAGTGCTTTACGTTACCCAGATAGAGCAGCATGTAGAAGCGACGATGTATTTTTAACGGGAAGGTCAAAGCCAGGAGAATATACAGCCATGCCACCAAGACCTCTCGTCTTCACAAGCTGGACTTTCTCTTTCACTTGCTTTTGCGAGTTGTAGTAGAAGTTTCCGAAGTGCCCATCCCCTGATGCTGGCGCACCGTCAGCGATCAACTGACGATAAGACTTGGTACTTGTGAGATTATCATAGCGGCCTTCTGGGACAATAGTGAATGAAAGCTTGGACATGTCCGCGGAGTAGTCGGACAAACGGTCAGCGACAGTCTTTGCCCAGTCGAGACTTATTTGCTCTTTGAAGTTCACAGTCTGTGTGTGGAGCAAGCAGTAATCTCGATCAGTATGCTTCCATGGCTGATAAGTCTTCAGGTCGGTCCAGTGGCTCGACGACAAGGCATCGGCACCAAATATTAATGATGCTATAGCCGGATTTCCACTGCGCGACTTCAACTTCGTACGAGTGAGGTCAGTCAGACTGTTAATAACGTCCCATTGGTCTCCAGTTGGTATTAACGTCGGAATCCATGCCTCGAAGAACAACCCGTTTGAGAAGCGCCTGTAAGATTTGACAACAAGAACATTTAAAGCTATACACAATAAATCTACCATAGCGCGTACAGCACATATCAGCTGGGACTAGAAGATATACAGAAGCTTTGACAACAAGAACATTTAAAGCTATACACAATTAATCTACCATAGCGCGTACAGCACATATCAGCTGGGACTAGAAGGTATACAGAAGCTTTGACAACAAGAACATTTAAAGCTATACACAATTAATCTACCATAGCGCGTACAGCACATATCAGCTGGGACTAGAAGGTATACAGAAGCTTTGACAACAAGAACATTTAAAGCTATACACAATTAATCTACCATAGCGGGTACAGCACATATCAGCTGGGACTAGAAGGTATACAGAAGCTTTGACAACAAGAACATCAAAAGCTATACGCTATAAATCCACCATAGCGCGTACATAACATATCAGCTGGCACAAGACGGTATAGAGAGAGATTGAACGGCAGTCTAAGGATCTCGTGAGCAGATGCATGCTCAGCAACATCGTGTCGTACAATCTGGAAGATTGCTGAGACCAGAGATAGCATCCTTGGGCATGGCCAGGAGATTGGCTGTTGCATCAGATGACATTCTTGAGCCGACGCCACTAACGGTTCAGCTAAAGAAATGAAAACCGGTTGGATTGACCAATTATGTCAAAATAATATTTTGAAAATATAAAGGAGAGAGTACTTTTGGCTCGTTGGACAGCCGAAGGCAATGTCAACAAGACATCAAATGTCAGCAACAACGCTCGCACTTTTTGCCACAAACGAGGGCTAAAGGCCAACAGATGGGCGAGATAAACTCAACTGCCGGGCAGGTTGAACACACTACACATGTAGGTGAATCTCCGAGATTGTTAAGCGAGCTCTGTTCGAGCACAAATTCGGACACATGACCGCCATTGTCGACCTGCTTATCCATCATCATCTCGGAGATGATCTTCCCAGCATCATCTACGTGAACATCACCGATAACAACACCCAAGATGAACAGGATAGCCAGAATGGAGGGTAACTTCATATGAGCTTAATGTGATGAAGATGGAATGCCTTGAGATCAGTCATAATGGTGAAGTGCAATACTACTACTACTACCCGTAAGCTACAGATTAGACCTGCTAAGTTACGATCAACCATCACTCCTGGTACCGTACTTATCCTATTGGCTGGTCCTTATCGTGGTAAACGTGTTGTATTCCTTAAGCAATTGGACTCTGGTTTACTCTTGGTTACTGGTCCTTTCCGTCTTAATGGTGTACCTCTTCGTAGAGCTAATCAAGCCTATGTTATTGCTACTTCCACTAAGATTGATATCTCTAAGGTGAATACTGCTAAGTTTACTGATGAGTATTTTGCCAAGTCGAAGGATGAGAAGCATACTGGCAAGAAGACTGAAGAGGAGTTCTTTGCTCTACAGAAGGATGGATCTCAATTATCTGCTCAGTTTATTGCTGATCAGAAGGAGATGGACAAATCTCTAATGTCTGTTATTGCTAAGGATAAGATGATGCCTCGTTATTTGAGGTGCCGTTTTACTCTCAGTAATGGTATGTATCCTCATGAGATGAAATTCTAAAGTGGCAGCAGCAGCATTATTATCAATACTTGCCTCCCGCCGCCAACGATAACGACAACGATCGTCACTTCTTCGATGGTCGTCGTCGATGTTGCTTGAGCGGTAATAGTAGAGCTACTACCATCATCACCATTATAGGAAGCACCAGCATTGATAATCACCATCATGGTTTGTTATCAACAGTAACAGCAGCAGCATCATCATCATCAT
>Pm00012
CCCTATACCTGGAAGTACTCATTGATTACTAACACCACCAGTCAACTCCCGAGTCCTGGTGGAAACGAGTTACACAGAGCGAGCGGCGGCGTAAGTCCATAGCAAACTCATCGTGGGAGGGAACTCATCTACTTCTTAGCCTTCTTGCCGACCTTAGCGGGCTCAGCAGCGACCTCGACGGTTTTGGCAACGGGGGCAGCAACAGTAGCCTCAGCCTCGACAGTAGTAGCCTTGCCAGAACGCTTCTCCTTCATAGCGCGGGCCTTGGCCTTACGGGCCTCAGTCTGCTCCTCGAGGAGCTTGGCACGCTCAGTCTCGGCCTTCCTTTTATGGATGGCCTCGATGAGAACACGCTTGTTCTTGAAGGTGTTACCCTTAGACTTCATGTAGAAGAAGTGGTAGATGTGCTTATCCACCTTGCCAGCCTCGCGGTACTTCCTCAGGAGACGACGAAGAACACGCTGACGCCTCATCCACAATACCTTGGTGGGCATGCGGGCCTCAGCGGTACCCTTACGCTTGCCGGGACCAGTATGGCGACCCTTGCGCTTGGCGAGGAGGTTCTTGCGAACGCGAGAACGAGAGTGCATCGCGACGGGCTTTTTCATGATGATACCGTCATCGAGGAGCTTCCTAACACCCTTACGGGAGTTAGCAGTAGCGACCTCCATGGTCTCATTAGGGTCAATCCAGATGCGGTTCTTACCACACTTGGCAACAGAAGCTGCCAAACGGCGTTGAAGCTTGAGCATGGACATTTCCAGTGAATTCCACTCTGTGTGCACCAGTGATCGGAGTGCGCAGCATCGTCAACATCCTGGTTATCACTGTCGTTGTGGCTAGCAATGCCTGTAAC
>Pm00013
TTGGCTCAAGGTTAAATCTTATTCGTGATGCCTCTTGCTTACGGCTCTCTCTTGCTTGTCACTGTGATGGAAGCAGCCCTGGGACTACCTGATATCCCTCTCCAGGTTACTGCTGACTATCCACCGGGTTGTTATGGAGGTCCAGGTCCAGGGGAGGGAAGCACCATTTACAATATGCTAGCGCCTTCCTGCATTTACAACATGAAGGGATATACAATCGATGGAGTTCATAGAGAGGTTGCCGGGATCATACTCAACACCAACAGGCCTGGGCATTGGGGCAGCCTGCATATGAACCTCAATCTGTCCACCGTGCCTGGCACCGAAAAGCATGATGTCCTAGTGGGAACGGATGGTTGGGCTCACCTGAGTGTCGGTGATGAAACCAGAGACTTCTGGTGGAATCCAGCCCCAGGTAAGAACATCTACGGTCCAGAGCCTGTTGAAGTGGGTGTCCAAGTTTCAACTATTGACTCTGGTACTCTCCCTAATGACGTGAGCATTTGGAGCTCGTGGGATAGGCTAACTGGTGCAGCGAACAGCGACGGGTTGAGGCTATTTTGTATGCACAAATGCTCCTCCAATGTACCCAGCTCTGAGATTTACACCGCACAACGAATCCTCATAAGAAGAGGGGAAGGTGGCTGGTACTACTTGGTTACATACGACTTTCGCGACAATTCTCGTAAGCTAGAAGAGTACAGCAAGTATATGATCTTCGGCGATCTGCGGGATCTGAATATAGTGTGAATCTACGCAGCATCATGATTCTATGCCTAGCCAACGTAGCGACGTCGGTGAGGTAGTCTCCCTGCTCCGATGCTCGTGCCTCACGCACCGTACATGTCTTGAACACTGCGAAAATTTCGGGTCATTTTTACTACAGTACCCATCTGTTTACCGTTTATTTTCATTTCTTCATATCTTTGCCCAGTATCGCGTTAATGTCATGCGTAAGTGCCTGCTTTTCATCGCTCATCTGCATGCAGGTCTGCGCGTTGCTGTGCGCTATCCGACTTTTTGACGAGCACACTTTTGCAACCCTCACTGGAGCTCGAGGGGCGCCCAAGAAGGAAGCTTGAGCTGGGCTCATCACCTTTCAATGACCATTGAGTGGCCGGTTATTGGATTGAACAAAAGCAATATGATATGGAGGACAGTTTCTAGACCACCTCGGATTTTCACAACTTTCACGATTTCCACGACAATAAGAGATGCTATGCTACCCTCCACGTAGATTGCGTAGTGTAGAATGATGCAAACAATGGCCTAGGACGCGCTCGCCTATGCAACGGGTTACTCTCAGCTGTGCTCTCGATCTGGATCATACTCCATTCTGTTGCGAACTCTCTGTT
>Pm00014
GATACTCAAGATGAAGAACATTGTTAACTCGTTTAATAACACTTGAGCCAAGGCCGCCCGATCAATGCAACCTTTCAACATCGGAATGCGCAGCATCGTCAACATCCTGGTTATCACTGTCGTTGTGGCTAGCAATGCCTGTAACGACGAGGACAAAGCGAAGATGGCGAACAGCTTATTTCCCAACTATCTATTCAACTGTGGTTCCGACGCCGGGCTTACACCCTCAAAAATCGCCCCCTGCCTTGAGCAAGGATGTGGCCTGTCTCACGAATGCTCCGGTTGCTTCGTTACTGCTGGAGAGTGTACTATTAAATCATGCCTTGGATCCTGCATCTTCAGCCCACTGAGTGGAAAGTGCTTCAAGTGTGTGAAGGATCACTGCGATGTTGCACTTCTGACTTGCACAGGCTTGACCGATCCCTTACCTAATCCGACGAAGAAGGGTGATAAGTGCTATTAAACGACGAAGTACATGGCATGCGAATCTTCTATTAAGACTCCCTCGCATCGTCATGCTGGGCTGAGGCATCAAACTCCTCTGGTGTGTATTTGTCGTTCGATCCGGAATGTTTGTGGCCGAGTCATCTCATTATTCTTATCATTGATAGCTTGACGGTGAACCCGTTCCTGACTTTAAGGTCTTGGATAGCTCATTCGCAGGTGGTGTCTCTTAAGAATATCTCTTTCATACTCACTCTCCTCGAGATGAGCTGTTGCCGGTGAATGAGATTTTTGAACGATCGCTCTGTGTTCATGAATTCTCAAGTTGTTATGTACACAATGCTGGGTTTTATTTTTCGGCCTTTCTGGTCGTTTTTGATCACTATGATATCAGTTTCGAGCGGGTAAAA
>Pm00015
AGTGATAACCAGGATGTTGACGATGCTGCGCACTCCGATGTTGGGCTCAAGTTTTTTCCTGTTGCTGTTATTTTCCCAGTTCAAAAACTCAATGGGAAATATGTGTGGCTGTTTGGATGGTCCTGTCGCGACCACAACGATGCCTCCGCCCGCCACCACTACAACGGTCACCCGTAGCATGTATGCAGCCCCTCAGGCTCCCCAAAACTACACCTACGCTCCTCAGCCACCCATGAACGATTACAAACCCGTTGGACCACTCCCTGTAGCCCAACCCCACCAAATCGTCTTGCCTGATGGTCGCGTCGCGGTCCTTGGTTCTGATGGTCGCTACTATCCACTAGCCCAGGGCCAGCAGCAGCAGCCCATGGCCCCAAACCAGGTGGTGGAGACGACGCACACCACTACTACTAATACCACCGTTGTGAACTCAGCCCCGGCCCAGGCAGATGTTGGTCTTGGCACTGCTATGTTGGCTGGTACTGCTGGCTTCCTAGGAGGTATGATGTTGGGAAGCGCCATGGAGCAACCCTCGAGCACTGTGATCGTCGAGGAACCACCGATGTACATCGATGAAGGCCCTACTATAATAGAGGAAACTGTAGTTATTGAAGATGACGATGATTGGTGATTGCTTTAGATAACTAGGACCTGAGTCTTCACGGTAAAGGCCTACACTTGGTCTCAGGCCCGTCCTTGTTTGAATACATTTTTCCCCTAGGGCCACCCTTAGCCACTGTGAGGGCTTCTGGAGGTCATGGTTATGATGAGGTTACTGCCACTATCTATTTATATGGTGTACTCATTCGTAGCTCGCAGATGACGTTTTTTCTATCGGAGATCAGTCACCCGTCTAGCCGAGGCCTCCCGGACGTGTTGGCCACTGGTGATAGTTCATAGCAAGGTTTGTAGTTATCGAACTGATTCTCTGAAAA
>Pm00016
CGGCACGAGGTGAAGACAACATCACCCTGTCGACACCATGAGTAAGCTCTCTATCGACAACCTGAAGACTGCTATTGCTGCCATCCTGGAGGCCTCTCAGGAGAAGCCCAGGAACTTCTTGGAGACTGTTGAGCTCCAGGTCGGACTCAAGGATTACGATACCCAGCGCGATAAGCGTTTCTCTGGTACCGTCAAGCTTCCCCACGTCCCCCGCCCTAACATGAAGATCTGCGTCTTGGGTGACGCCGTCCATTGTGACGAGGCCTCCAAGCTCGGCGTTGACTTCATGAGCGTCGATGACCTTAAGAAACTCAACAAGAACAAGAAGCTCGTGAAGAAGCTTGCCAACAAGTATGATGCCTTCCTTGCTTCCCAGGTGTTGATCCCCCAGATCCCCCGTTTATTGGGACCTGGTCTTAACAAGGCCGGTAAGTTCCCTACCCTTATCACCCACAACGACGATATGTCCAAGAAGATTCACGACATGAAGTCCAACGTTAAGTTCCAGCTTAAGAAGGTGCTTTGCATGGGTGTTGCCATTGGCAACGTCGGCATGTCCGCTGATGAGCTCAAGCAGAACTCTTTGATGAGCATCAACTTCCTCGTCTCCCTTCTTAAGAAGAACTGGAACAACGTGAAGACTCTTCACATCAAGTCTACTATGGGCCCCGTTCAGCGTATCTACGGTTAAGCTGTAACGTGGCAGGGTGAGAGGCAGGCAGATAACGGGTCGTTGTTATTAGCAGTCTTCGGTGCACCAGTCACTGAGGCCTCATACTACTGATGGCCCTATACTGGGAGATGTTTGTTCGTCACCAGACCGAAAAAAAAAAAAAAAAAAAAAAAACTCGAGACTAGCGAGGATTGAACCCATGGCCAGTCTGGCAAGACCAACCCCATGCGCATTTTGCGCATCGAGAAGCTTACTCTCAACATCTGCGTTGGCGAGTCGGGCGATAGGCTCACT
>Pm00017
CTTGGCTCAAGTTATTTCACATTCCGTTAACAGAATGAACCGGCAGATTATAGCACAGGCTTCCGTGGGCCTTATACGCAGTGGAATTCTCTCAAATACTGCACCAGTGGCTGCAACGCTGTCTAGGAGATCAATGTTCAGCACCAGTCGAGCTGTATGGGCACAGACGAATACTGGTCCACTCCCTGAGGCGGACAAGTTCGAGGCGGCTAAGAAGATATGCGATGAGATGGATCAGTCAGCAGCAGCCTTGAAGACGAAGCTGGATAGTGTCAAAGAGCCTGCAGAGTCTGTGAAAGACTCTGAAGGAGGGGAGTTGACTGAGGAAGAGCGGAAAGCCAGAGAAACTGAGGCTGAGAGGCTTGCCGAGCAGGCTGCCGCCAGTGAGAAGTTGTGGAATATACTAGTCCCCGAGAGGAATATGGGTCTCACCTCTCCTGCCTTCCTCATACTCCTAGTGTTGACCATTCTATTGCACATGTATAATAACCATATGGACGCAGAGATGGATGAGATTATGAAGAAGAAGCGTATCTTGCGTATCAAGAGGGAGAAGCTTGAGCGGGAAGGCAAAGTGGATATGACCTATTTCCAACCAATACAGGATGAAGATGCTACCGAGCAAGTTGACGATAGTACTACTGATATAGTTAGCTCTACCACTGATAATGGACCTAATCAATAAGCTGTGTTTCTATTTATATTAAAAAAAAAAAAAAAAAAACCTCGTGCCGAATTCGGCACGAGCTACTGGTATCTACGGTATGGATTTCTACGTCCACATGGGCCGCCCTGGTCGCCGTGTTGGTGAGCGCA
>Pm00018
AAGCCCCCGTCAACCATGCAAGTTTTCGTCCGCTCACTTACTGGCAACACCGTTGCCGTCAACGGTGCCACTACTGTCGCTGATGTGAAGGCCCGCGTACAGGCCGCTGAAGGCATCCCTGTTGAGGACCAGCGTATTCTCTTCGCCGGTGCTGCTCTCGAGGATGAGGTTATGCTCGCCCATGCCGGAATCACCGATGATTCCGTCCTCGCTCTCAACTTGGAGCTCTTGGGAGGTGGCAAGAAGCGTAAGAAGAAGACTTACACTGCCCCCAAGAAGAACAAGCACACCCATAAGAACGTCAAGCTCGCCACTTTGAAGTTCTACAAGGTCGACTCCGATAACAAGGTCCAGCGCCTCCGCAAGCAGTGCCCTAACGCCTCCTGCGGTGCCGGTGTCTTCATGGCCAACCACTTCAACCGTTACTACTGCGGCAAGTGCTCCATGACTTACCTTATCAAGGGTGAGGACGAGGAGTAAATGAGTTGTAGCTAGTATCAGACACATTAGGCGCGAGCCTCTTGTGGGTTGGACAAGGCTTCCGGTTCAAAAAAAAAAAAAAAAAAAAAAAAAAAACTCGAGACCTCGTGCCGAATTCGGCACGAGATGGCCAGACGCACTAAGAAGGTTGGTATCTCCGGCAAGTACGGCACCCGTTATGGCGCTTCCTTGCGTAAGCTCGTGAAGAAGTTTGAGGCTCAGTCCAAGGCGAAGTACACCTGCCCCTTCTGCGGCAAGGACTCCGTCAAGCGTCAGGCTGGTGGCATCTGGTCTTGTCGTTCTTGCAAGAAGACCATGGCTGGCGGATGCTGGCAGTTGACCACTGCTGCTGCGGCCACTGTTCGTGCCTCTATGCAGCGTCTCCGCAAGCTCCAGGC
>Pm00019
CTCCCCTCGCAGCTGAAATGGTCCGAAAGCCAAATTCCGTCAACATCTTCACAAGAGTCGGCACTGCTTAGTTGAGGATGATACCGTCATACTTTGTCTTGAACCACTCCTTGGTTTCTTCGGCAGAAACACGATGATGGCGACCAACGTGAGCAGACTTTCTCTTGCGCTCACCAACACGGCGACCAGGGCGGCCCATGTGGACGTAGAAATCCATACCGTAGATACCAGTAGAAGGATCGTACTTCATACCGAGATCAATATGCTCGCTGATACCGAAACCGAAGTTGCCAGTCTCAGAGAAGTTCTGATCACGGAGCTCATACTCCTTGACCTTGAGGCCCCTCTCGAGAATCTCGGCGGCCTTCTCACCGCGGACGGTGACGTGGCAGGAGATCTTCTCATTACGACGGATACCGAACGAGCGGATGGTATAACGAGCAGTTGAAGTAAGGGGCTTCTGGTCGGTGAGGGCCTCGAGGACACGAGTGGCACGAGTGAGCCTATCGCCGGACTCGCCAACGCAGATGTTGAGAGTAAGCTTCTCGATGCGCAAATTGCGCATGGGGTTGGTCTTGCCAGACTTGGCCATGGTTCAATCCTCCTCGTGCCGAATTCGGCACGAGGCGAAAGGTCGTCTAATGCCAGCCAATGAACAGCATCACACCGCCACACAAACGTCGTTAAGTGATTTAAACGATAGTGGGGGCAGCGGAGGCAATCTTAGGCCAGAGCTCAGCGCACTCCTTGCCAACGGGACCAGTGATGGCAGAACCCTTCATCTCACCCTTCTCGTTGACAATAACACCAGCGTTGTCCTCGAAGTAGACGAAGACACCCTCACGACGGCGCCAGGCCTTACGCTGACGGATCACGACCGACTGAAGGACCTTCTTACGAAGTTCGGGCTTTCCCTTCTTCACGGAGGACATGAGCATGTCTCCAAGACTGGCAGCAGGGAGTCGGTTAAGACGAGCACCAGTGCCCTTAACAGCAATGGTGTAGAGATTCTTACCACCAGAGTTATCAGCACAGTTAAGGATAGCACCAGTGTTGAGACCAAGGGTGATGCGCATCTTAGCGCCTCCGGATCCGCGTCCTCTCTTCATTGTGCTCGTGCCGAATTCGGCACGAGCCGTCGTCTTTCAACTCGGCGATGGCTTCAGTCTCTCTATAAACGTGTGTATCACTGGTAAGGCATCAGGCGAAAACCTGTTGCAGCCCGACAAGCGCACGTTCTCTGGCTCGGTCGAGCTGAAGGTTAGTTTCAACGTTAATGTGCCAGTCGCTGGTAGCATTATCAATTGGGCTATTACAGCTAAATTAAGCGTCACTGCTAAACCCAAGAACGAGATTACTGCCTATGGCAGCATCGGAACCAGCGTCTCTTTGCACATTGCTGGTGCTGATGTGTCCATTGATATCAAGGGCCAGACCGTGGACCACTTGGCTAACAAATGGGAGTTTGTCTCTGGTGTCAACTTCAACGCCTGGGTGGACATCTTCTTCTGGAGTAAATCTTGGAACGATCGTTGGGAGATCTGGCACGCCGGTCCCGTAACCTTCTAAGTACATTCTGATACTGTAGATTGTCCAACCTTACCGGGATCAAACCCAAGGTTGATATCGGGCCGTGCAGTCCCTCCCTATCACAGTGTAAATATCCATATCTCATACTTTACTTTCTTTTGACTCAGTGAAGGCGTATCGCTTAAAATTTANTAGCGATTTTGGTGACCACAATATGGTTCGACATAATCTCAATGTCATGAAATGTCNNACCTGTGTGAANGGGGGTTTCANTTCTCTGNGTAANGGGTATGTNNATTCTGCCCCCTTCATANTGNCATCCGGTTTTGNGATCNATGTNATTNNCGGATNTGACGGNGCCNAATNCGGNNC
>Pm00020
GTTTTTTTTTTTTTTTTTTGGAAAGGGATGGGTCGTCCTTAAGACGAGATAGATAGAGATAGCTACTTCATAGGCGAGGATTCAAATTTCAAGAATTCAAACCCCGCTGACTATGAAAAAAAATTTGGTAGCCACCTTGGCTCGTCAACTTGGTAGAAACTTACATATGAGACAAGCATTCCGCAGCTATTTCCGAGCTCAAGCTCTGAATCAAATCCTTAGCCTTGTGCCCGTCTCTAAGAGATACGACAACTTCAGCGATCCAGCTAGGCATCCCTTCCTCTGGTCCCACGAGAGTTTCTCCATCGTGGACGAGAGCACTCAACTGGACGACAGCAGGTATATCACGGAACTTGTCCAAAAACGCGATGTTGCCTACAACCCCAGATTTGGGAGCTCCAACAAAAGCATATGCAATGCACATACCAGTGGGCTCTATTGGCGGTCTCGAGGGGATGCCAACCGTCATGAGGAGCTGTTCAACGACTAGGTCGACGCCGCTGACGTGCTTGTGGATGAGTCTAGTGGGGCCACCACCCATTCTGGCATTGACTTCAATCAAACGAGGCCCTCGACTGGTGAACTTCCCTTCAACATGGAAAACCCCGTTCTTGAATCCAATAGCAGTGACAGCATCCTGAGCCATTTTCTTCAACCCTTCCACCTTGTCCTCAGGGAGGAGAGAAGGTAGAGCCGCCCAGGTCTCAGCAAAATAAGGCTCAACAGTCGGACCATTGTCGATGACATAGCAAAATCTGCACACGCCATCGCTGAACAAACAGTCCACATCAACCTCATCGCCGTCCAGGAATTCCTCGAGCATCATGTCAAGAGCAATGACGCGTTCAGCATTGATACCGTCACCATCGATCACGTCAGAGATGGTCGAATCTGTACGAACCCTGGTAACTCGTTCCAGTGCGCCGGCCTTAACTCTGAGACCAGCCATGAGGTGAACGAGATCAGCATAGGTACGTTTGAGATCGTCCATGTCAGCAACCTTCTGAACACCAAGAGAGGCGGCTCCGGCAATGGGTTTGAGTACAGCAGGGAACCCGACATGCTCAGCAGCTTGGTCCAGCTGGCTGGGATCGGTAATGAGGAAGTTCTTGATAGACGGTAGTCCCTTAGCGGTCATTATTGCGCGTGTCTTGTGCTTATCACGAGCAATATCAACGTATTCGACTGAAGGACCAGGGAGGCCTAAAGCCTCGGCCAGCCTAGCAGCCATGGGCACGGCGAGCTCGATGAAGGTGCAGACGCCGTCGACGGGGCCCACGAGGGGGTCGTCCTTCAACGATTTGATAGCGTCCAAAGCTTGATGGAAAAGGACTTCATTATCAGCGGCGAAGTCGATAGGAATGAACTTTGCGATGATCTGCTCATCGACCATCTCCTGGGCCCACGAGTCCTCGTCGTCGATGACAACAACTTTCACTCCAAGTTCAGCTGCTCTGTGGTAAATGGATTTCTTACCCTTGTAACCAGCGCAGAACATAGCGACAGTCGCTCCGCGTAGTAACTGCTGTCGTAAAGCTTGACCTTCCTCACCATCGTGCTCGAGGAGTTCACGAGGAATCTGTTTGATCATTTGGAACGTGGCCGTTGGAGCCAAATCGGCGGCCACTTTCCTGCGTTCTTCGGCAGTCATGGCATCGGGTAAGCTCGACGTTTTAAGAAACATATCAGCCATGAAAGGCGTAGACAGATCAAGGTTGAGTTGACCATCTTCGACGACCTCTAAGCACATGCCGTCCAGAGAGGAGACGCTCGGGGGCCGCTGACGAGGCATGGCTAGCGGCGACTGCCACGATCCCTCGTTCGGCCTATTGTTGGCGACTTCAAGGGCTTCGTCAAAACTGAGGGTCATGATGAGAGTAAAATTGGCAACTTGAG
>Pm00021
CGTCAACCATGCAAGTTTTCGTCCGCTCACTTACTGGCAACACCGTTGCCGTCAACGGTGCCACTACCGTCGCTGATGTGAAGGCCCGCGTACAGGCCGCTGAAGGCATTCCTGTTGAAGACCAGCGTATCCTCTTCGCCGGTGCCGCTCTCGAGGATGAGGTTATGCTCGCCCACGCCGGAATCACCGATGATTCCGTCCTCGCTCTCAACTTGGAGCTTTTGGGAGGTGGCAAGAAGCGTAAGAAGAAGACTTACACTGCCCCCAAGAAGAACAAGCACACCCATAAGAACGTCAAGCTTGCCACTTTGAAGTTCTACAAGGTCGACTCCGATAACAAGGTCCAGCGCCTCCGCAAGCAGTGTCCCAACGCCTCCTGCGGTGCCGGTGTCTTCATGGCCAACCACTTCAACCGTTACTACTGCGGCAAGTGCTCCATGACTTACCTTATCAAGGGTGAGGATGAGGAGTAAATCGCACAGTTAGCTCAAGTATCGGACACACTAGGCGTACGCCTCTTGTGGGTTGGACAAGGCTTCCGGTTTG
>Pm00022
AAAAACTCGATGTTGCCTACAACCCCAGATTTGGGAGCTCCAACAAAAGCATATGCAATGCACATGCCAGTGGGCTCTATTGGCGGTCTCGAGGGGATGCCAACCGTCATGAGGAGCTGTTCAACGACTAGGTCGACGCCGCTGACGTGCTTGTGGATGAGTCTAGTGGGGCCACCACCCATTCTGGCATTGACTTCAATCAAACGAGGCCCTCGACTGGTGAACTTCCCTTCAACATGGAAAACCCCGTTCTTGAATCCAATAGCAGTGACAGCATCCTGAGCCATTTTCTTCAACCCTTCCACCTTGTCCTCAGGGAGGAGAGAAGGTAGAGCCGCCCAGGTCTCAGCAAAATAAGGCTCAACAGTCGGACCATTGTCGATGACATAGCAAAATCTGCACACGCCATCGCTGAACAAACAGTCCACATCAACCTCATCGCCGTCCAGGAATTCCTCGAGTTTTTTTTTTTTTTTTTTCAACCGAAAGCCAACACTTCGACCAGAGACGCTTCCGCTATAAACCATCAGCTGCTGTTCATATCTCAGCGGCCTGGAGCTTGCGGAGACGCTGCATAGAGGCACGAACAGTGGCCGCAGCAGCAGTGGTCAACTGCCAGCATCCGCCAGCCATGGTCTTCTTGCAAGAACGACAAGACCAGATGCCACCAGCCTGACGCTTGACGGAGTCCTTGCCGCAGAAGGGGCAGGTGTACTTCGCCTTGGACTGAGCCTCAAACTTCTTCACGAGCTTACGCAAGGAAGCGCCATAACGGGTGCCGTACTTGCCGGAGATACCAACCTTCTTAGTGCGTCTGGCCATTTTGGCTCGTGCCGAATTCGGCACGAGCTGACATCGACGCTGCTGAGGAGATCGACCAGCCTATCGAGGTCGAGGAGGCAGTTACGGACCTTAACTCTGCCATCCGTCGTGTTCTCAAGAATGCCATCGCCGTTGATGGTCTTGTCAGGGGTCTCCACGAGACCGCCAAGGCCTTGGAGGCCAGCCGTGCCAACGTGTGCTTCCTTGCTTCCTCCTGTAACGAGGATAACTACAAGAAGCTCATCCAGGCCCTCTGCCTTGAGCAGAACGTCCCTCTGATTGAGGTTCCTGATAACAAGCAGCTCGGCGAGTGGGCTGGCCTATGCAAGATCGATAAGGATGGCAACCCTCGCAAGGTTGTTGGTGCCTCTGTTGTCGCCGTCACCAACTATGGTGATGAGGATAACGAGGGACTCCGATTCCTTAATAACCACATTGCTTCCCAGTAAATGTTGTTGCCTAACAATATTGGCTATGGCGTTTGATGACCACGACGATAGAGGCAGTTTCTAATTGTTCTAGTCGTACTACTTGGACGGATAAGTCAGATATTGATGTGGC
>Pm00023
TTTGTTTTCAGCAAATGGGCACAACTTGCCAGAATAACGAAAACGTGCGGGCGAAGCACACTTGGGCAAAAGTGCCAGCGTGTACAACACTCCGGGGGAATATACAATTCAGCAAAAAAAGGATCAAAGCAGAGCGACTTGCTAGAAAAATACTTTTAAATTTGCTACTTTCAACATTTGGTTGCCAACACCTATACCAGAAATTGCCAAAAACAATACCGGAAAAGCGATTGAACCCGAATGAAACATAACCATTACACAGACCACTGAAAACCACCATCAATGAAACATAACCATTACACAGACCACTGAAAACCACCATCAATGAAACATAACCATTACACAGACCACTGAAAACCACCATCAATAAAACATAACCATTACACAGACCACTGAAAACCACCATCAATAAAACATAACCATTACACAGACCACTGAAAACCACCATCACACCGGTACGACATTCCATGACATTGAGATTATGCCGAACCATATTATGGTCACCAAAATCGCTACCGAAATTTAGTAGCGATCTAGTAACTAAATATTAAGCGATACGCCTTCACTGAGGCAAAGGAAAGTAGAAGAGAATGAAATATGAATATTTACACTGTGATAGGGAGGGACTGCCCGATATCAACCTTGGGTTTGATCCCGGTAAAGTTGGACAATATACAGTATCAGAATGTACTTAAAAGGTTACGGGACCGGCGTGCCAGATCTCCCAACGATGGTTCCAAGATTTACCCCAGAAGAAGACCTTCACCCAGGCGTTGAAGTTTACACCAGAGACAAACTCCCATTTATTAGCCAAGTGATCCACGGAGTGGCCCTTGATATCGATCGACACACCAGCACCAGCAAAGTACAAAGAGACGCTGGTTCCGATACTGCCATAAGCAGTAATCTCGTTCTTGGGTTTAGCAGTAACGCCTAATTTAGCTGTGATAGCCCAATTGATAATGCTACCAACGACTGGCACATTAACGTTGAAACTAACCTTCAGCTCGATCGAGCCAGAGAACGTGCGCTTGTCGGGCTGCAACAGGTTTTCGCCTGATGCCTTACCAGTGATGCACACGTTTATAGAGAGACTGAAGCCATCGCCGAGTTGGAAGACGACGGCACAGCCACCAG
>Pm00024
GGCTCAAGCTTCAACTTTAATCTCTCGTTCCATATAACTTTTCCCTGTAAATGATCCACATTATGTTCTTCTTCCTCATCCCCTTCATAGGGATAAACTACTGCGTCGATGCCCTCAAGGCAAGTAATGCCCGTTTCACGGCTACCACCACCAAGTACTGTAACAAGGACCTCCTTGACGCGGACGGTAACCCCGCACCTTGCGGCAAGTCCATGGCTAGAGAGACTTATGGCCTCACGCTTCCCGGCATGGAAGATGGTAGCCTAACTACGAGGGAAGATGTTATCGTCACTGAGGAGGGTCAGGTTAGAGTCGAGGCCTCCCCCAACCACCCCTATCAGTATATGATGTATGTTGAAACCCCTGAGATGTAGAAGGTCGATCAAATATTCATGAATACAGCCCGTACTGTCCTCGAGGAGACTCGTCCTTCTCATCGCATGCTCACTGCGGCGACACAGAACACCCAGAGCCTTGAGGAGAATGGGTGGATCAAGGAGGGCATCGAATCACTCGACGGTGGCTCGTATACCAAGTGGTCTCATCATGGTCCTGAAGGAGTGGACCCAAAGGATGGCACCAACTACACTGCCATTTATCAGACTGGTCTCCAGCCCAACGTCTGGGTCCTCTATACTGACGAGTCTGCTAACAAGCCCTATAAACTATTAGCCATCAACACATATAAGAACGGCAAAGTCTTCCAAGAGACTACCATTCATCAATGGAAAGATCTCGGTGAGAAGGCTGGTGTTCATGAGGCCACCAACGAGATGTTATCGACTTACAATGTCGACTCCTCACGTGTGCTCTCGACTGGTGATGTGCATGCGCCATTCGTTGATGCCGGTTACCTCAACGTCGACTATATCCCTGAGAAAGCTCGTGCTTTCTTTGAGGATGGTAACGACTACGACTGGATGCCGAAGCATAGCAGTCTTAGAGTGGGTACCACCGGTTTCAAGGAGATCCAATACTTCACTATTGAGAAGGGCTCTGCTGCTGATTCCTTTTTCCGGGTCAATACCAAGAGGAATCTCGTTCAGCTCCATAAGTTCGAATTCCCCAGCAGCTGCAAGGGCAAGGAAGGCAAACAGATTCCTGGCAAGTACTGCCTCTTCGTCGAAATCGATGCCACCACAGACCCATCAATTACGATCGCAGCTGGTATGACTTTCGTTGATGTTAGCAATCCGGATATAACTGCTCATTTGAAGTTGGGTGTAAGCCTCAAGGACACCCATGGTTCTGCAGTTCTCGACCTCTCCTTCGAGGCTGGTGGCTGTGCCGTCGTCTTCCAACTCGGCGATGGCTTCAGTCTCTCTATAAACGTGTGCATCACTGGTAAGGCATCAGGCGAAAACCTGTTGCAGCCCGACAAGCGCACGTTCTCTGGCTCGGTCGAGCTGAAGGTTAGTTTCAACGTTAATGTGCCAGTCGCTGGTAGCATTATCAATTGGGCTATTACAGCTAAATTAAGCGTCACTGCTAAACCCAAGAACGAGATTACTGCCTATGGCAGCATCGGAACCAGCGTCTCTTTGCACATTGCTGGTGCTGATGTGTCCATTGATATCAAGGGCCAGACCGTGGACCACTTGGCTAACAAATGGGAGTTTGTCTCTGGTGTCAACTTCAACGCCTGGGTGGACATCTTCTTCTGGAGTAAATCTTGGAACGATCGTTGGGAGATCTGGCACGCCGGTCCCGTAACCTTCTAAGTACATTCTGATACTGTAGATTGTCCAACCTTACCGGGATCAAACCCAAGGTTGATATCGGGCCGTGCAGTCCCTCCCTATCACAGTGTAAATATCCATATCTCATACTTTACTTTCTTTTGACTCAGTGAAGGCGTATCGCTTAAAATTTAGTAGCGATTTTGGTGACCACAATATGGTTCGACATAATCTCAATGTCATGAAATGTCGTACCTGTGTGATGGTGGTTTTCAGTTCTCTGTGTAATGGTTATGTTTTATTCTGCCGCCTT
>Pm00025
TCGAGGCTGGTGGCTGTGCCGTCGTCTTCCAACTCGGGCGATGGCTTCAGTCTCTCCATAAACGTGTGCATCACTGTAAAGGCATCAGGCAAAAATCTGTTGCAGCCCGACAAGCGCACGTTCTCTGGCTCGGTCGAGCTGAAGGTTAGTTTCAACGTTAATGTGCCAGTCGTTGGTAGCATCATCAGTTGGGCTATCACAGCTAAATTAGGCGTTACTGCTAAACCCAAGAACGAGATTACTGCTTATGGCAGCATCGGAACCAGCGTCTCTTTGTACTTTGCTGGTGCTGGTGTGTCCATTGATATCAAGGGCCACTCCGTGGATCACTTGGCTAACAAATGGGAGTTTGTCTCTGGTGTCAACTTCAACGCCTGGGTGAAGGTCATATTCTGGGGTAAATCTTGGAACCATCGTTGGGAGATCTGGCACGCCGGTCCCGTAACCTTTTAAGTACATTCTGATACTGTAGATTGTCCAACCTTACCGGGATCAAACCCAAGGTTGATATCGGGCCGTCCCTCCCTATCACAGTGTAAATATTCATATTTCATTCTCTTCTACTTTCCTTTGCCTCAGTGAAGGCGTATCGCTTAATATTTAGTTACTAAATCGCTACTAAATTTTAGTAGCGATTTTGGTGACCATAATATGGTTCGACATAATCTCAATGTCATGGAATGTCGTACCTGTGTGATGGCGGTTTTCAGTGGTCTGTGTAATGGTTATGTTTTATTTATGGCGGTTTTCAGTGGTCTGTGTAATGGTTATGTTTTATTTATGGCGGTTTTCAGTGGTCTGTGTAATGGTTATGTTTTATTCAGCGTAGTACAATCCGGCAATCGCTTTTCTAGTATAGGTTTTGGCAACCAAGTGTTGAAGTAGCAAAGTTAAAAGTGTTTTTCTAGCAAGTCGCTCTATGTTGATCCTTTTTTGCTAAGTCGTATATTCACCGGAGTGTTGTACACGCTGGCACTTTTGCCCAAGTGTGCTTCGCCCGCACGTTTTCGTTATTCTGGCAAGTTGTGCTCATTTGCAAAA
>Pm00026
CCCTCTTGCAAGCTGAGTTTGCTGCCACGCCCAAGTTCCTTGGAACCAATGGTATCCGCATCAAAGCTGCTTAGATGATACCGATCCTGTTACCCACATCAAGGGCATCGAAGTCATCAGCCAACTTGACGTAAGCCTTCTTGAGACCATCGTGACGCACCAAGGTGTTCACCTTCTTGCACTTGATGTCGTAGAGAGACTCAACGGCATCACGGATCTGCTGCTTGGTGGCCTGAATGTCGCAAAGGAAGACCAAAGTGTTGAGGTCCTCAATGTGCTTCATGGCCCACTCGGAGGTCATAGGGGAGCGGATGATACGGTACTTGTCCATCTTAGTCAAGGTGGGGGTAGCGGAACGGGGATACTTAGGAGCCTTAGGAGTCTGACGAGTCTTAGGCCTGAAGAAGGTAGTGTTCTTCCTGACCTTGCGGGTCTTGACCTGCACACCCTTGGTGAGGGCGGCACCGGTCTTAGACGCCTTCGATTTAGCGTCAGTAGTAGGGGCCATCAAGGTAGTTCTGGTTGGGCAGCAACAAGCTTGCTCGTGCCG
>Pm00027
GAGAGAGAGAGAGAGAGAGAGAGAGAGAGAGAGAGAGAGAGAGAGAGAGAGAGAGAGAGAGAGAGAGAGAGAGAGAGAGAGAGAGAGAGAGAGCAAGCTTGTTGCTGCCCAACCAGAACTACTTGATGGCTCCTGCTACTGACGCTAAATCGAAGGCGTCTAAGACCGGTGCCGCCCTCACCAAGGGTGTGCAGGTCAAGACCCGCAAGGTCAGGAAGAATACCACTTTCTTCAGACCTAAGACTCGTCAGACTCCCAAGGCTCCCAAGTACCCCCGTTCGGCTACTCCCACATTGACTAAGATGGACAAGTACCGCATCATCCGTTCCCCCATGACCTCCGAGTGGGCCATGAAGCACATCGAGGATCTCAACACTTTGGTCTTCCTCTGTGACATCCAGGCCACCAAGCAGCAGATTCGCGATGCCGTTGAGTCTCTTTACGACATCAAGTGCAAGAAGGTGAACACTTTGGTGCGTCACGATGGTCTTAAGAAGGCTTATGTCAAGTTGGCTGATGACTTCGATGCCCTTGATGTTGGTAACAGGATCGGTATCATCTAATCAGCTTCGCGGATATCATTAGTTCCAACGAAATTGGGCGTGGCAGCGAACTCAGCTTGCAGCAAG
>Pm00028
TTTAATCTCAATCTGTTGAGATGGCGATGTTGTCGAGTAATACGTACAGTAGCAGGCAGATAATGGAGTCCAGAGAAATACGAGAAAATACCATCATACCGCTCCTTCGCGGAATCGCGGCGAGGAAAAATGCTGAAGTCGTCATCAACGGCGTCCAACATGCTATTTACACTGAAGGCTCGTGGTCAATCACTCCTCAGCCGACCGCTTCGACTTTTTGCTTTTCTTATGCTTCTTCTTAGGTGCCTCCTCCTCCTCCTCCTCAGCCACGACTCTCTTATGCTTACGGCTCTCCTTATGATGCTTCTTCGACTTTTGCTTTTTCTCTTCCTCCTCTTCAGAATTCTCCTTCTCACTTTTCTTAGTCGTAGCCTCCCGTTCTTGCCGCATTATCCGACGAAGTTTTCCCTTTTGCATATCGGCGCGTTTGATAGCCGTCGTCCGTCCTCCCCCGTCATCATCAGAGGAGTCATCCGAAGACTCGTCGCTGCCACTGCTTGTAGTTGCCACTGATTTGGCGAGTTTCCTAGCAATGGCGTTGTAGCTGTCTGCCCACCAGTTCTCCCATTCTGATGACTCCTTCTTCTCGAGTTCGCGACCCAACCCTTCGTTTTCTTCACGGCGTTTGACCTGTAAGCAGTCGGTCATACCCTGACCATCCGCGCCGAGGCCATCACCGGTCTTCCAGCCGAATTTGCCAAGAATTTTGGCACCGAGAATTGACTCGAACTTCTTAGAAGTGACTCCACTTGAAGTGACAAGACGTTCGTAGTACTTCCTCGACATTTACTATTCAACAACTTGAGCCTTTTTTTTTTTTTTTTTTTTTGTCTCTAACCCTGTATGTACATAATCTATCCGCGAACTTAGCGACTCTATCCACCAAATAGACTTCTGAAGGGTATGGATGGGACACGACAGAGCGATCTGCGAAGCATCGATAGCTATACGCTAGCCATCAACGATGGCGCATACAGCACGTATCACCAGGGACAAAGTTGATACAAAAAAGACTCGACGACATGCTAAACCAATGTGGGTCATCTCGTGAATCACGAGTCATGATGCATCCTCAGCAGCACTGTGCCGTGCGACCTTGAAGATAACCGTGACCAGGGATGGCATCCTGAGGCTGACCACGAAACTGGCTTTTACATCAAATAACATCCTTGGACCGACGCGACTGAAATTCTAGCTGAGGAAATAAAAGTAGGTCAAGTTACAAAGTTATGCCCGAACATGTATGGAAGATGTACACCTGGATTGTTGGTCGGGCAAAAACATCAAATGTAACCATCCCAACAATTGCCGCAATCAGCAACAATGTTGTTTGCAGTTAGAGCCACACCCCATATATACTGCCCAGCAGAAAGCCGGAACATACTTGATTTTCTTGCAGGTTTTACACGCAGCACAAGAAAATGGGTCTCCAAGGTTGTTAGGCGAGTCTTGTTTCTGGTCGAAGTCGGATTTCTGGTCACCGCCATTATCGGCCCGCCTATTCATCATCATGCCGGGAAAGATCTTCTCGGTATCATCCACGTGAGAATCACCGTTAACAACACCCAGGACGAGCAGGAGAGCCAGAATAAAAAATATCTTCATATGGATGTGAGAGAGATGATAAGCACGGACGGCTTGAACGTTTGCTCAAGGCTATAGTTTTTCCCTCTCAATGTCTGACAGGAGATCAAGCAAGCGATCTGCAGCAGCGCGAGTTCGGAGGAATGAGGAGAAGCGTGCTCGCCAACGCCAA
>Pm00029
CCCATGAATATACCGGAATAACAACCCATATGCGAACAGCGGCGAATATGGCAATAAGCAGGATCGGGAAGGCAGCAGTGACCAAAGCCAAGGAGACTGGTAGCTGCTTATTGGGATCGGACAACACCAGACCGAATTTTTTTTTTTTTTTTTTTTTTTTAACCCTGTATGTACATAATCTATCCGCGAACTTAGCGACTCTATTCACCAAATAGACTTCTGAAGGGTATGGATGGGACACGACAGAGCGATCTGCGAAGCATCGATAGCTATACGCTAGCCATCAACGATGGCGCATACAGCACATCACCAGGGACAAAGTTAATACAAAAAAGACTCGACGACATGCTAAACCAATGTGGGTCATCTCGTGAATCACGAGTCATGATGCATCCTCAGCAGCACTGTGCCGTGCGACCTTGAAGATAACCGTCACCAGGGATGGCATCCTGAGGCTGACCACGAAACTGGCTTTTACATCAAATAACATACTTGGACCGACGCGACTGAAATTCTAGCTGGGGAAATAAAAGTAGGTCAAGTTACAAAGTTATGTCCGAACATGTATGGAAGATGTACACCTGGATTGTTGGTCGGGCAAAAACATCAAATGTAACCATCCCAACAATTGCCGCAATCAGCAACAATGTTGTTTGCAGTTAGAGCCACACCCCACATATACTGCCCAGCAGAAAGCTGGAACATACTTGATTTTCTTGCAGGTTTTACACGCAGCACAAGAGAATGGGTCTCCAAGGTTGTTAGGCGAGTCTTGTTTCTGGTCGAAGTCGGATTTCTGGTCACCGCCATTATCGACCCGCCTATCCATCATCATGCCGGGAAAGATCTTCTCGGTATCATCCACGTGAGAATCACCGTTAACAACACCCAGGACGATCAGGATAGCCAGAATAAAAAATATCTTCATATGGATGGGAGAGAGATGATAAGCACGGACGGCTTGAACGCTTGAGAAATAC
>Pm00030
TTTGTCTGTAACCCTGTATGTAAATAATTTATAGCGACTCTATTCACCAGATAGACTTCTGAAGGGTATGGATGCGACACGACAGAGCGATCTGTGAAGCATCGATAGCTATACGCTAGCCATCAACGATGGCGCATACCGCACATATCAGCAGGGACAAGGTTAATACAAAAAAGACTCGACGACATGCTAAACCAATGTGGGTCATCTCGTGATGCATCCTCAGCAACACTGTGCCGCACGAACTTAACCGTGACCAGGAATGGCATCCTGAGGCTGACCACGAAACTGGCTTTTGCATCAAATAACATTCTTGGACCGACGCGACTGAAATTCTCGCTGAGGAGATAAAAAATAGTCAAGATATAAAGTTAGGTGTGAACATGTATGGAAGATGTTCACCTGGGTTGTTGGTCGGGCAAGAACATCAAATGTAACCATCCCAACAATTGCCGCAATCAGCAACAAGGTTTGTGGCAGCCACTGCCACACCCAAGAAGTGGTACCAAGCAGGCAGGCGGAATAAACTTCAGTGTCTTGCAGGTTTTACACGCAGCACAAGAAAACGGCTCTCCAAGGTTGTTAGGCGAGTCTTGTTTCTGGTCGAAGTCGGATTTGTGGTCACCGCCATCATCGGCCTGCCTATTCATCATCATGTCGGGAAAGATCTTCTCGGTATCATCCACGTGAGTATCACCGTTAACAACACCCAGGACGAGCAGGATAGCCAGGATGAAAAATATCTTCATATGAATGTGAGAGAGATGATAAGCACGGCACGGCTTGAACGCTTGAGAAAT
>Pm00031
CCTCAGCGTGCGTAAAAGGGGAATTGTATAACCAGGAGGTGCCTTTGGGATGCGTTTAGTAGTAGGTCCTCGATCGTTGCGTTGCTTGTCGTGTGAATGGGGCGTTGTGGTTACATTGTAGCGTTTTTGGTATATCTAATCGTATTGAGATTGGTGTAATTATCGTATATAGCTTGTTGCTGCCCAACCAGAACTACTTGATGGCTCCTGCTACTGACGCTAAATCGAAGGCGTCTAAGACCGGTGCCGCCCTCACCAAGGGTGTGCAGGTCAAGACCCGCAAGGTCAGGAAGAATACCACTTTCTTCAGACCTAAGACTCGTCAGACTCCCAAGGCTCCCAAGTACCCCCGTTCGGCTACTCCCACATTGACTAAGATGGACAAGTACCGCATCATCCGTTCCCCCATGACCTCCGAGTGGGCCATGAAGCACATCGAGGATCTCAACACTTTGGTCTTCCTCTGTGACATCCAGGCCACCAAGCAGCAGATTCGCGATGCCGTTGAGTCTCTTTACGACATCAAGTGCAAGAAGGTGAACACCTTGGTGCGTCACGATGGTCTTAAGAAGGCTTATGTCAAGTTGGCTGATGACTTCGATGCCCTTGATGTTGGTAACAGGATCGGTATCATCTAATCAGCTTCGCGGATATCATTAGTTCCAACGAAATTGGGCGTGGCAGCGAACTCAGCTTGCA
>Pm00032
CTCTCCTGCTCGTCCTGGGTGTTGTTAACGGTGATTCTCACGTGGATGATACCGAGAAGATCTTTCCCGGCATGATGATGAATAGGCGGGCCGATAATGGCGGTGACCAGAAATCCTACTTCGACCAGAAACAAGACTCGCCTAACAACCTTGGAGACCCATTTTCTTGTGCTGCGTGTAAAACCTGCAAGAAAATCAAGTATGTTCCGGCTTTCTGCTGGGCAGTATATATGGGGTGTGGCTCTAACTGCAAACAACATTGTTGCTGATTGCGGCAATTGTTGGGATGGTTACATTTGATGTTTTTGCCCGACCAACAATCCAGGTGTACATCTTCCATACATGTTCGGGCATAACTTTGTAACTTGACCTACTTTTATTTCCTCAGCTAGAATTTCAGTCGCGTCGGTCCAAGGATGTTATTTGATGTAAAAGCCAGTTTCGTGGTCAGCCTCAGGATGCCATCCCTGGTCACGGTTATCTTCAAGGTCGCACGGCACAGTGCTGCTGAGGATGCATCATGACTCGTGATTCACGAGATGACCCACATTGGTTTAGCATGTCGTCGAGTCTTTTTTGTATCAACTTTGTCCCTGGTGATACGTGCTGTATGCGCCATCGTTGATGGCTAGCGTATAGCTATCGATGCTTCGCAGATCGCTCTGTCGTGTCCCATCCATACCCTTCAGAAGTCTATTTGGTGGATAGAGTCGCTAAGTTCGCGGATAGATTATGTACATACAGGGTTAGAGACACAAAAAAAACGTGTCCCACGGCCACGGTCGTATCGGGAAGCACCGTAAGCATCCTG
>Pm00033
GGATCAATGAACACAGACAACTGTGAACGATGAGCATCAAGACCTGCATCATTTGCTGCTGCTCCTGATGGCAGCTCTCAAAGCGTCACATATATCCGAACGACAATAGTGCGAGAGACGGGAAGAAGAGTGTATAGAAATGGACAAACGATATGCTCTACCCTAGTACGACTGACAAACGCCACTGCCTCGTGTTCACATATCGCTCACGCTACTCGCGAAGTGAAGGCCGACACCCCGACTGTTCTTCCGACGGGGTCGCACATTCTCACTGGCCCTTCCATCTTCCATAACGTCACCATCCTCTCTAGGCTGAGGAGACTCATCAGGTATACGTTCGTTCTCCCTTGCACGAGCACGCTCCGCCTCTCGCTCTGTCTTGAGGGCCGCCAAGTATTGACCATAGACGAATATCCCGAGTCCGATGCAGACAAGAATACCACCCAACACTTGATGAGGGAAAATCGGTTCGCCAAGAAGGAAGTGCGCAAAAATGAAGCAGAACACTGGCTGGGTAACCTGATAGAGCCCGACCGCGATGGGCCCAAGCTGCTTCACAGCTGCTAATTGGATCCTCCAAGAGATAAGAATGATGAAAAAGACAGAATACAAAACTGCGCCCCAACCTGGAAATCCTAGCATCGAAATGAGGTACCATGTTCTCGGCATATCCCATCCAAGCACACTAAGTGTGAAGGGTGTCGTGAAAGCGAATAAACAGACGATCTGGTAGAATTGAACCGCCATAGGCCTCATCGTGCTGAGAGCGACCTTCTGCCCAGTTACTTGAATAGATTTAGTTACGGGTACTCCTAGAAGAATGAGAAAGCCCAAGTCCACTCCACCGAAATCGTAACCCTTAGCAGCGATGAACACGCCTATGCAACCGACGAGCATGGATAGGTACTTTATTCTATTCCCC
>Pm00034
GGATCTTGGCTCAAGTCTTTTGAATCTTCCCTCCACTCGAATGCTGTCTGCTGCCACCGCGTTAGTCACTATGGCAGTGTTAGCTGGTTATGGTGTCGTCACCGGTGTTGATGCCTCTCTCAAGCCTGGGAAATACTGCGCCTACCAAGATGTGTTTAGTCCTACACCTGGAATGATGCTCAGGGGGTGCATGTTCTTCCAATACGACTCTCCTGGGGAGGCTATCGTGGGTTACAACTTTTTCGGAATCCATTATTACGCTTTTCGGTACGATAGCGCCGTTATCAAGGAGAACACTTTCATCTTGAAACGTTTTGGACGTAGTGAGGGTCCTGAGATATATCCTTACTACGAAGTTGGCTTCGATCTGAAGGTGCCACCGGGGTCGGCCGAGGTTGTCCAGATGGTCTCTAAGAAGGGTGATTATGTTCACAATCTAACAATGACGGCCTGCGAGCATCCGACCAAATACGATGCCGCTTGTGTCGCCATCCCTTATGCAGTGTCGGCTCCCGACGGTTCCCTCACATCGGACGAGGAGACGCCTACAGGGTTATATGACAACCGGATCGGGCCACATGATGTCAGCACTTATTTCAGAGCGAAAGATTCACTGGCGCGCATTTCTTTTAGAGACTGGCGCAGTCCGCTAGGTCAGAGTTCCGCAATATATAACTCAGGCACTGGCCCCATGAAGTTGAGTAAGGCACGTTGTGGAGAGCTTATACAGCTCGACAATTTCTACAAGACGAAGCAGTTCGTTAACGTCCCTGCACAGTGGTTCTACTTCTCGTACGACAACACGGTGGAATTCGTCCCTAACAATAAATCAAAGCCCAGCGTGGTTCTGATACACTTGCCGAAGGTATCGAAGAAGTGATGATTATTGGTGATGTGGAGTGCATCTGTTTTGCTTTCTCATCTTATTCTATTATATAGCCAGCAGAACGTCAACAACTCGCTTTTACGGATGTGGGCAATGACGGCTGCTTATCCAGGGCATCTATTTTATCTTTCGTATTTTTCGAGAAACAATAAGACGACATTACTACAAGATATGGGTTTTCCTATAGACAGACATCATCTGTGACGCCGCGTCCAATATTTTTATTGAGATTTTAATCTTTGGTCAATCTCGTCGCTACAAGATACAAGTATGGTTGCTCCGACCTTAGGTCGAGCATTAGTTATGACGCAAAAGTTGGAGACATGTATCATCAAAAAAAAAAAAAAAAAAAAAAAAAGGGCGGCCGCTCAATTCGCCCGGAATGTCCTCAAGACAACACTGAAGAGGATGGCCAACAACTTTGCTCAGAATGAGCGAGTATTTTGGCACGACCGCGCCGTTATCGACTCGATCTCGAAAG
>Pm00035
CTTGGCTCAAGCCTTTTGAATCTTCCCTCCACTCGAATGCTGTCTGCTGCCACCGCGTTAGTCACTATGGCAGTGTTAGCTGGTTATGGTGTCGTCATCGGTGTTGATGCCTCTCTCAAGCCTGGGAAATACTGCGCCTACCAAGATGTGTTTAGTCCTACACCTGGAATGATGCTCAGGGGGTGCATGTTCTTCCAATACGACTCTCCTGGGGAGGCTATCGTGGGTTACAACTATTTTGGAATCCACTATTATGCTTTTTGGTACGATAGTGCGGTCATCAAGGAGAACACTTTCATCTTGAAACGTTTTGGACGTAGTGAGGGTCCTGAGATATATCCTTACTACGAAGTTGGCTTCGATCTGAAGGTGCCACCGGGGTCGGCCGAGGTTGTCCAGATGGTCTCTAAGAAGGGTGATTATGTTCACAATCTAACAATGACGGCCTGCGAGCATCCGACCAAATACGATGCCGCTTGTGTCGCCATCCCTTATGCACTGTCGGCTCCCGACGGTTCCCTTGCGTCTGACGAGGAGACGCCTACAGGGTTATATGACAACCGGATCGGGCCACATGATGTCAGCACTTATTTCAGAGCGAAAGATTCACTGGCGCGCACTTCTTTTAGAGACTGGCGCAGTCCGCTAGGTCAGAGTTCCGCAATATATAACTCAGGCGCTAGCCCCATGAAGTTGAGTAAGGCACGTTGTGGAGAGCTTATACAGCTCGACAATCTCTACGTCAACAAGACGAAGCAGTTCGTTAACGTCCCTGCACAGTGGCTCTACTTCTCGTACGACAACACGGTGGAATTCGTCCCTAACAATAAATCAAAGCCCAGCGTGGTTCTGATACACTTGCCGAAGGTATCGAAGAAGTGATGATTATTGGTGATGTGGAGTGCATCTGTTTTGCTTTCTCATCTTATTCTATTATATAGCCAGCAGAACGTCAACAACTCGCTTTTACGGATGTGAGCAACGACGGCTGCTTATCCAGGGCATCTATCTTATCTTTCGTATTTTTCGAGAAACAATAAGACGACATTACTACAAGATATGGGTTTTCCTATAGACAGACATCATCTGTGACGCCGCGTCCAATATTTTTATTGAGATTTTAATCTTTGGTCAATCTCGTCGCTACAAGATACAAGTATGGTTGCTCCGACCTAAGGTCGAGCATTAGTTATGACGCAAAGGTTGGAGACATGAATCATCATTCATATCATCATTTGAGTTGAAGTACCTCAGTGGTTGGCCATGGGGACATCATCATAGGATGTGGAGGTAAGCTCACGTCACCAACTCCAAGAAGAGATGCAGTTGAAAGTGCAAGTGTAGACTCCGACGTGGTTGTTCACTATTGCTCCCTCTCTGCGAGAATGACTTCACTCTCGAAATCTCACATTTTCAAATTTCTTTCGCAAATTCTTACTACATGCTCTTATACGTTCAGCATGTG
>Pm00036
TCAAGGTTTCACTTCTTTTCCTCACTACGAAGTTATGAATAATACTCCTGGGGCAAGGCAGGACTGCGAGGTAGATTCCCAGACAACGAAGACCTCCAAGGCTCCAAGAACTCCCAACATCATCCTCATGCTGGTGGCAATGATGACTCTTGTTCTCGCTGATGCCTTCATGGTTGACGATATCACTGGCAAGACGATCCAGAGCCCCGAGCCACGTTCTCTTCGTATGCAGGTGGTGAAGGAGGTTCCCGACAATTGCTTGAGTCATAACGATGGGTGGACCTATTGCGCGTTCATCCTCGAGGATTTTAATCAAGTCAATGGCGGCACACGGCTCGTCTCTAGTAAGGGCGACTGGAAAACGCTCGACCTCGAGCTTGGAGTGCTTCTCGCGTCGGACTCGAGCCCGACCGATGTGGGTATTTATGTCTCTGGTGTGAATATCTGGAAATTTGATATTTTCTGTGGCATCTCAGTTGAAGTGCAGTTAAGTGTACCAACTATCTCGAAGAACGGTGGGTATGATGCTGCTTCCTGGAAGGTAATCGACTTCCCAGTGTCCCTGCAAACCTGGGTAACTGTCCCTCACTTTGGTACGGTGCAAGCGGAGAAGCAGGGCCAAGGCCATGCGTCTGTGAATTTGAACACATCCATGAACAGTAGGCATGAGCTTTCGGTGGACATCCAGGCGGACAACACCAGCACTCCACTAAACTCGAGCATAGAGATTATTGTCAAGAATATTTACGTTCCGGAGGATGAAGCATGGCACTACATAGCCTATGCCTCTCTGGGTTTCAATTTGCTCACAGATGATTTACAGATCTCCTACCAGAAAGACACCCTCCTCTCTCATATTCGAATCCCATTCAAATTTCCCCGTCGTTCCGGATAGTCAAGGACTATAACTACCACTAATAGTGATTCACTATTCTTTCTTTAGTATGGTGGTCTCGGCTCTTGAGCACATGAGGTGCGCTTATCGTTCTTGTTGCTTTTCAACAGTCGCAGTTGTCGAGAAAATGTATAAGATATATGGTTACGTATTTTACGATATTAGAAGGTATGCCAGTCTGACGAACCGGATATTCGACTTTCACATGTGACGGTTGTCATGAAGTTGGTATTTATGTAACATAAATTATTTTACATACCACGAGAAGTCTGACTTGATTCGTGATCCCCGGTTCATTCCGTCATTATCCATCCGATAAGGATAGTAAACCAGTGGGA
>Pm00037
GGCTTTTGAGATGAGCTGCTCGGCCTCGGCGATGTCGTCAGAAGTCGGGTTGTATTCCTTAACTGTGTTTTTTTTTTTTTTTTTTTTTGTTTTTGAGCCGGAAGCTCTCGTGATCGTCGACGGTTACTTGTAGATCCGCTAACAATGCCAACGAGTCACAGAAAGAAAGAAGAGCCATTCATAACCAGTACATCCTCAACGACTTGCGATGTGACATCGCTTAACCTGGCGAGTCACAAACCGTAGGCTCAATAGTTTGGTCATAGACCTTGTAATAAGGGTCGGAAAAGAGTAGAGAGATATCAATGGCTATAAGCATGGTTGATTTCGAACATTGGTGTAGATCTCAACTAGATGTGTTGTCTTATGACGTAGGACATGTCGGCTTCGTCGTAGTCGGCTTCGTCGTAGTCGGCTTCATCGTAGTTGATCCGCCACCACCACATTTACAGGGGATATCAGTACCCTGGCAAACACCTCCACCGGGACCAGTCTGGTAAGCAGCCTTGCAATAGGAGCCGGAATTACCAGACTGCTTCTGACAAAAAGCATCACCATCAGGACATGATCCACCAGTGGGAGTGGGTGGCGGCGGTGCTGGAGTAGTGGTGCAAGAGCAGGGGGTGTCAGTTCCCTGGCAGACATTGTGACCTTGATAGAACTTGCAGTACGAACCGGGACTCTCACTGTGACACTGAGCATCCCCTGTGGGACAAGAGGACTGCCCAAGAACCAAAACGGCCAGGCAGGAGTACAGACCAACAATGAAGATCCGTC
>Pm00038
CCGCCAGTGGGGCCCTCCACTTCGCTTGGATCCACACCCTCTTCATCTCCTTCCCCTGTTTCCTATTTATCACACACCTCCTATGAGTGAACAGCTCTACCCTCTGAAAGCCCCCCTGACGTTCCCACAACTCCACCAAAGAATCTTCAGTGAAGAACTTGGCCCGAGTGCCGTCTTGACGAACATAAAAGTCGTCTTCTCCCGGCAACCGCGATGCCGTTGCTGCCCGACCTTTATCCTTAGAGAATCTCAACTGCGCCAAATCGTACTTGCCATAATCGCGGAAAAGGACGATCCCACCGGGCCGGAGGATCTTCCTAACTCCCTCCACAATAGAGCTATAATGGGCTTCCGATATCGCGCTGAGGCAGAATAACAACAGTACGAAATCTGCTGAGCCCAGCAGGTCCTCTGGGGGGAAATGAGTGCTAGTCGCGTCCAAAACTCTCGTGGAAATTCTCCGAGCCACCGAGGGGTCTTCAGCTTCCAACCTCTCATTCAAGAGATCGATCGCTATACTACTACAATCAGTAGCAAGAATAGATATCTTCGGACAGGCCTGGGCGAGCGGGATCACAGCATTACCGACGCCACACCCGACCTCCACCAAGAGCCCAGTGGCCTCGTTGGCGTCGATGAAGGAATCGCTTCTGGCAACTTCGCCGAATTCAGTAACGAGGTAATGGCGATCTTTGAAGAAGTTGGTACGATTGCGCTTGTAGAATAAATCCCAATTTTTCACCGCATCTTTTTCATATTTTTCAGCCCAAAATTCGGAAACTTCAGCGGCTTTTGAGATGAGCTGCTCGGCCTCGGCGATGTCGTCAGAAGTCGGGTTGTATTCCTTAACTGTGGGTAGGGGTGGGAGGGAAGACATAGAACGCGAAAGAAAACTTGAGCC
>Pm00039
CACTAGTGTTGTTATTATATCCAGTCTATGGCAAATGAGGAGGATGAACAGAAGTAATAACGATCACATACAGCTGGTGACTTCAACCAAGTGAGTCACCTCATCACTAGAACGATGCGGAAGCATCTCTTATAGAGTTGAGGGCGGCCAATCGTATATCTCCTTCTTCCACCGAGGACTTAACTCCGACCACCAGTTGGCGACAGCAGCTGCATATTCCGGCGCAGCAGTAGCTAGGGCCAGAGCGTAATCCATGGTATCGACCTTGGCCTCTCCCTCGGCTCCATGTATCGGGCCGTTAGTCGCTGACGACTGTACTTCTCCTGTCGAAAGCTCTGATGATGAGGATGATAGCGCTGTGCCTCTACTTGCAGCCACCTGGTGTTGGTTCATAGAGTCTACCATCCATAGAAGATGCCATTGCTGTTGGAGTACACTCTGCATCCTTCTAACCTCTTCAGGACTGTGCCGCGGCGTCCACACACCATGGGCAGAATCGAGGGATGAACTTGAGCTTCTCGTCCGCGTGTTATCGGTGACATTCTTCGTGTTGTCTTCATTCCCTGAATCTTGCAGCTTCGACTCTCTCTCAATCAGAGTCGGCCGTGCTTCCTTTTCCAGACGTTGACCTTCCCTCCTCCCCTTCAAGGAGGCCAAAGCCTTAGCACAGTTAGTCGCGACGGTCTCGACCGAGGGTTCGTCAGTCGGTTGTTCACCGATTGACGGTGTATTCTTCATAGGATCGGTTTCTTCTGTGACTCCCTCGTTGCTTATCTCTTCCAGTTGAACCCCACCGGTGTCAACTAAGGACATTCAACTTTTTTTTTTTTTTTTTGAGCCGGAAGCTCTCGTGATCGTCGACGGTTACTTGTAGATCCGCTAACAATGCCAACGAGTCACAGAAAGAAAGAAGAGCCATTCATAACCAGTACATCCTCAACGACTTGCGATGTGACATCGCTTAACCTGGCGAGTCACAAACCGTAGGCTCAATAGTTTGGTCATAGACCTTGTAATAAGGGTCGGAAAAGAGTAGAGAGATATCAATGGCTATAAGCATGGTTGATTTCGAACATTGGTGTAGATCTCAACTAGATGTGTTGTCTTATGACGTAGGACATGTCGGCTTCGTCGTAGTCGGCTTCGTCGTAGTCGGCTTCATCGTAGTTGATCCGCCACCACCACATTTACAGGGGATATCAGTACCCTGGCAAACACCTCCACCGGGACCAGTCTGGTAAGCAGCCTTGCAATAGGAGCCGGAATTACCAGACTGCTTCTGACAAAAAGCATCACCATCAGGACATGATCCACCAGTGGGAGTGGGTGGCGGCGGTGCTGGAGTAGTGGTGCAAGAGCAGGGGGTGTCAGTTCCCTGGCAGACATTGTGACCTTGATAGAACTTGCAGTACGAACCGGGACTCTCACTGTGACACTGAGCATCCCCTGTGGGACAAGAGGACTGCCCAAGAACCAAAACGGCCAGGCAGGAGTACAGACCAACAATGAAGCGCATGATTGCGTCTCCAACATGGCTCATAAGTCCAACCCCTATAAGAAGGCCCGCGCGGCCATGCGTTGGAAGTGGAAGAAGAAGCGTACTCGTCGTCTTCAGCGTAAGCGCCGGAAGATGCGTCAGCGTTCCAAGTAAACTCATCTCTGAGTTCACTTTCCGCCCGCTGTTGTCGAGAAGCTGCTGATTCCCAAGGATAATGAGAGGTTGATGATAGCATCATTCGACTTGTCCAAGGCTGTCATCGCTACTTCTAACCCCGGTCTCAAAGAA
>Pm00040
CCGGTATCAAGGTCGATAAGGGACTCACCGTTCTCGCCGGTACCGATGGCGAGACCACTACCATGGGTCTTGATGGTCTTGCTGAGCGTTGCCAGAAGTACTATGCTCAGGGTGCTCGCTTCGCCAAGTGGAGAACCGTCCTGAGGATTGATGAGGCCAAGCATCAGCCCACTCAGCTCTCTATTGAGGAGACTGCCCACAACCTTGCCCGTTATGCCTCCGTCTGCCAGGAGAACGGTCTCGTCCCTATCGTCGAGCCCGAGATCTTGCAGGATGGTGTTCACACTATCGAGACTGATGCTTATGTCACCGAGCGTGTCCTCTCTGCCGTTTTCAAGGCCCTCAACGACCATCACATCCTCCTTGAGGGTTGCTTGCTCAAGCCCAACATGGTCACTGCCGGTGCCGAGTGCCCCGTCCGCCCTACCTCTGAGGAGATCGCCAGGTTGACTGTTCGCACTCTTGCCCGTACCGTCCCCCCAGCCCTCGTTGGCGTGACTTTCCTCTCCGGTGGTCAGTCTGAGGAGATGGCTTCCGTCAACCTCAACGCCATGAATGTCCTCCCTAAGGAGCGTCGCCCTTGGGTCCTCACCTTCTCTTATGGCCGTGCCCTTCAGGCTTCTACCATCAAGACTTGGGCTGGTAAGGCCGAGAACACCAAGGCTGCCCAGGCTGTCTTGCTCGCCCGCGCCAAGGCCAACTCTGAGGCTCAGCTCGGTAAGTACCAGGGTTCTTCCGATGCCACTGCCAACGAGTCCAACTATGTCAAGAACTATGTCTACTAAGCTCCTTGACGTTCGTTCCTAGATGGTAGAGTGAGGTCTTGTGATGATGGACTAGTCTGCGAATGACTGAGTCGCGTTTTACGCATTCGAGTTCCTTGTTCTATACATTAATGGTTTCTCTCTAATATTCGACGCCTGGAAGGGTTGTCACAAACCGTGTAGCACGACT
>Pm00041
AAACGGCGGAGAGGACACGCTCGGTAACCATAAGCGTCAGTCTCGATAGTGTGAACACCATCCTGCAAGATCTCGGGCTCGACGATGGGGACGAGACCGTTCTCCTGGCAGACGGAGGCATAACGGGCAAGGTTGTGGGCAGTCTCTCGTGCCTTTTTTTTTTTTTTTTTTTTTACCCGAGTTGAACCGAACTCAACCTTCCTAGCAGAGAATCTCCTTAGGCGGCGATAGCCATCTTCTTGGCAGCCTCCTCAGCAAGAGCCTTCTCACGCTTGGCGATGACGTCGTTGGACTTCTGGCCCATAATTCCACCACCCCAGTGACGACGAATATCAGTGTTCTCGTTGTACTGGACGTGCATGGTCTTCTGGATGGTCTCCAAAGCGGCGGCATCCTCCTTACCGACCTCAGTCACGGCAACCACAGCGGCAGTCTTCTTACCAACGAGTTGACCAAGACGAGACTTGCCCTTAATGATGCAGTAGGGGACGTCCTTCTTGCGGCACAAAGTGGGGAGCCACACGACGAGCTCAATGGGATCGACATCAGAGGCGATCACAACGAGCTTAGCCTTGTTCTGCTCCACAAGAGAGGTAACCTTGTTGAGACCATAGGCAATGGCAGTAGGCTTGGTCTGGGTGGTCTCCTCACCGGCCTCCTTAGCCTTAGCGATGGCCATAAGACGGGCACGCTTGTCAGCGGGAGTCTCGGGGCGGTACTTGGCCAAGAACTTGAGAACGTGAGTGGCCTGGTTCTTGTTCAAGGTGTTGGTGAACTGGTTGATCATCGGTGGGACCTTCAGGCGCTGCATGAGAATAGCCTTCTTGCGCTGAAGGTTGACGTTCTTGGGCCACCTCACGTAACGGGTGAGGTCACGACGAGGCTGGATGTCCTGGCCGATGCCGAAGGAACGAGTCTTCTTCTCGGGAAGGATAGACTTTCCGTGAGCAGGGGCCTTAGCCTTCTCGGCCTTGCCGATCTGGGGGACAGCGGGAAGAGTCTTTCCCTTCTTAGTAGTCTTCGAGCCCTTAGGTGCCATGACGAACGGTTCACCGGATATTGTGATCCAATCATGTTTGGCGGGAGCAAATCATCTTCACTCCTCTCCTATTCATTCTTGTTGCTGCTGTCTCTCAGCATGAATCTGT
>Pm00042
CTCTCCCCGCCGTCCCTCAGATCGGCAAGGCTGAGAAGACCAAGGCTCCCGCTCACGGAAAGTCCATTCTCCCTGAGAAGAAGACTCGTGCCTTCGGCATCGGTCAGGACATCCAGCCTCGTCGTGACCTCACTCGTAACGTGAGGTGGCCCAAGAACGTCAACCTTCAGCGCAAGAAGTCCATTCTCATGCAGCGCCTGAAGGTCCCACCGATGATCAACCAGTTCACCAACACCTTGAACAAGAACCAGGCCACTCACGTCCTCAAGTTCTTGGCCAAGTACCGTCCCGAGACTCCTGCTGACAAGCGTGCCCGTCTTATGGCTATCGCTAAGGCTAAGGAGGCCGGTGAGGATACCACTCAGACCAAGCCCACTGCCATTGCCTATGGTCTCAACAAGGTCACCTCCCTCGTGGAACAGAACAAGGCCAAGCTTGTTGTCATCGCCTCTGATGTCGATCCCATCGAGCTCGTTGTCTGGCTCCCCACTCTGTGCCGCAAGAAGGATATCCCGTACTGCATCATCAAGGGCAAGTCCCGTCTTGGTCAGCTCGTCGGCAAGAAGACTGCCGCCGTTGTTGCTGTGACTGAGGTCGGTAAGGAGGATGCTGCCGCTTTGGAGACCATCCAGAAGACCATGCACGTCCAGTACAACGAGAACACTGACATCCGTCGTCACTGGGGTGGTGGAATCATGGGCCAGAAGTCCAACGATGTCATCGCTAAGCGTGAGAAGGCCCTTGCTGAGGAGGCCGCCAAGAAGATGGCTATCGCCGCTTAAGGAGGTTCCCTTAGAGCGATCGAGTTGGTCGTGGGTTGAGTTCGGTTCGGCTCTGGTGG
>Pm00043
CTTGGCTCAAGGCTTTCACAAGTCAATCACTTATTCGTTCCATTCACCATGCCTTACACCACCGGTTTCAAGTACGAGTCTGAGCTCATCGCCACCGCCAATGCTATCTGCACTGATGGCAAGGGTATCTTGGCCGCCGATGAGTCCACCGGCACCATCAAGAAGCGTTTCGATGGCGCTGGCATCGTCAACACCGAGGAGAACCGTGCTGCCTACAGGTCCCTCCTTTTCACCACTCCTGGTCTCGGTGAGTACATCTCCGGTGCTATTCTCTACGAGGAGACCCTCTTCCAGAAGAACGCCGAGGGTGTTGAGATGGTCGAGCTTTTGAAGAAGCAGAACATCATCCCCGGTATCAAGGTCGATAAGGGACTCACCGTTCTCGCCGGTACCGATGGCGAGACCACCACTATGGGTCTCGATGGTCTTGCTGAGCGTTGCCAGAAGTATTACGCTCAGGGTGCCCGTTTCGCTAAGTGGAGAACCGTCTTGAGGATCGACGAGGCCAAGCACCAGCCTACTCAGCTCTCTATTGAGGAGACTGCCCACAACCTTGCCCGTTATGCCTCCGTCTGCCAGGAGAACGGTCTCGTCCCCATCGTCGAGCCCGAGATCTTGCAGGATGGTGTTCACACTATCGAGACTGACGCTTATGTTACCGAGCGTGTCCTCTCCGCCGTTTTCAAGGCCCTCAATGACCATCACATCCTCCTTGAGGGTTGCTTGCTCAAGCCCAACATGGTCACTGCCGGTGCCGAGTGCCCTGTTCGCCCTACCTCTGAGGAGATCGCCAGGTTGACTGTGCGCACCCTTGCCCGTACTGTCCCCCCGGCCCTCGTTGGCGTGACTTTCCTCTCCGGTGGTCAGTCTGAGGAGATGGCTTCCGTCAACCTCAACGCCATGAATGTCCTCCCTAAGGAGCGTCGCCCTTGGGCCCTCACCTTCTCTTACGGTCGCGCCCTTCAGGCCTCCACTATCAAGACCTGGGCTGGTAAGGCCGAGAACACCGAGGCTGCCCAGGCTGTCTTGCTCGCCCGCGCCAAGGCCAACTCTGAGGCTCAGCTCGGTAAGTACCAGGGTTCTTCCGATGCTACTGCTAACGAGTCTAACTATGTCAAGAACTACGTCTACTAAATTGTGTAAGATGTTTGTTCCTTGATGATAGAGTAAGGTCTTTTGATGGTTGACTTATCTGCGAACTTAGACGCAGTTTTACTCATTCGAGTTCCTTGTTCTATACATTACTGGTTTATTCTTTAACATTCGACGCCTGGAAAGGGCTGTCACAAACCGTGTAGCACGACCAAAAAAAA
>Pm00044
TTGAGCAAGGTAGGTGGCGATACAGGGATACTATTATTATCATCTGTTATCATTGAGTGGATCAACAATGGCGATAACAACATCAATATACATCATCATCATTCCTTACTTAAGAGCCTTACCACCTCTAAGGAGACCAGTTCTTCTGGCAGCAATAAGACCAACCTTCTGACCAGCAGGAGCACCACGAGGTACAGTAGTAGGATGACCAACATGCTGATGGTTTCCACCACCATGAGGATGTTCAACAGGGTTCATAGCAACACCTCTAACCTTAGGCCAGCAATTCCTCTTAACACGATACTTATGGAAGTTATTACCAGCCTTAAGAACAGGTTTATCAAGACGCCCACCACCAGCAATAATACCAATCATAGCACGACATTGACTACTAACAGTCTTACGGGCACCAGATGGTAGACGAATACGAGTCTTACTACCATCATCAGAATGTCCAACAACAATACCAGAAGCACCACCAGTAGTAGCACAAGTACCACGATCACCAATCTTCTCCTCAATGTTGGAAATAACTGTACCCTCAGGCATCTTGCCAAGAGGTAATACATTACCAATAGATAGATTAGCATTCTTACCAAAGTATACGAACTGACCAGTATGCATACCCTCAGGAGCCACAGTTAGGATCTTTTGTAGGCCGAACTTATAAGGGTTACGGAAAGCAATACGTGCCATAGGAGCACCACGACCAGGATCATGAATAATCTCCTGTACTAGACCCTTGATATATCCATGACGCTCAGCATAATCTACAGCACGAAGCTTAGAAGCTCCTTTACGATGCTTAGTGACAGCCTTGAAGATTCCTCCACGTCCCTTACGTTGTCCACGAATAACGCGTCCCATTAGTTGGGTGGGTTAATAACGAAGATGATCTTATGTCAATTTGTCTTCGTCGGTACTAGAAGAAAAAGGAAAGATGTGAAGCCCCACCTCAGGAAGTGGGGTCCGTTCTACATGATCCTCGTGGCCACAGTCGCTGTCATGATGGATTTGCTTCGACACGTATTGATGGATGCTGAGAGCTGGA
>Pm00045
GGCTCAAGGTAGGGTATTATAATCATCTTCGTTATTAACCCACCCAACTAATGGGACGCGTTATTCGTGGACAACGTAAGGGACGTGGAGGAATCTTCAAGGCTGTCACTAAGCATCGTAAAGGAGCTTCTAAGCTTCGTGCTGTAGATTATGCTGAGCGTCATGGATATATCAAGGGTCTAGTACAGGAGATTATTCATGATCCTGGTCGTGGTGCTCCTATGGCACGTATTGCTTTCCGTAACCCTTATAAGTTCGGCCTACAAAAGATCCTAACTGTGGCTCCTGAGGGTATGCATACTGGTCAGTTCGTATACTTTGGTAAGAATGCTAATCTATCTATTGGTAATGTATTACCTCTTGGCAAGATGCCTGAGGGTACAGTTATTTCCAACATTGAGGAGAAGATTGGTGATCGTGGTACTTGTGCTACTACTGGTGGTGCTTCTGGTATTGTTGTTGGACATTCTGATGATGGTAGTAAGACTCGTATTCGTCTACCATCTGGTGCCCGTAAGACTGTTAGTAGTCAATGTCGTGCTATGATTGGTATTATTGCTGGTGGTGGGCGTCTTGATAAACCTGTTCTTAAGGCTGGTAATAACTTCCATAAGTATCGTGTTAAGAGGAATTGCTGGCCTAAGGTTAGAGGTGTTGCTATGAACCCTGTTGAACATCCTCATGGTGGTGGAAACCATCAGCATGTTGGTCATCCTACTACTGTACCTCGTGGTGCTCCTGCTGGTCAGAAGGTTGGTCTTATTGCTGCCAGAAGAACTGGTCTCCTTAGAGGTGGTAAGGCTCTTAAGTGAGGAATGATGATGATGATGTATTGATGTTGTTATCGCCGTCAATAATAACAGATGATAATAATAGTATCCCTCTATCGCCAAGTAAA
>Pm00046
TTGAATCTGGACACTCAGATTTACGAAAAAGTCAAATGACGAAGATTACACAGTCGCTCCCGGAAGAGAGTAAACACTACCAATAGAAAGTAGCGATGACCGACGAATACTTCGCAAGATGATAGATAAACATCAAAGATATCATAAACAGGTTGCCTGTTATGAGTAGAAAACATAACTCTGCAAAGCACAACTATCAGCTACTTTGATCGAACTTTTTCAAAGTAGCGTCATTCGTTGAGCTCGAGTATGCACACATTCGGCTTCTCAAAATCGACGACGACAATTGACTGAAATGACTATTAATCCGACCAAAAAGTGAACACGCACGAAGTCCATGTTAAACTGTATCTGAACCCTGGGGAACCTTCCTGCGCTTAGATGTGCACATCGCGCAACAACCAGCCCAGCACCCCTTCCAGTCTAGGCTACGACATTGCTTGGCTAATTTCCTTGGTAAACCCGTGAACCAACATATCGAGAAAAAGAGGAGGAAATAGCCCAAGTACGTCAACACGAAGGTAAAGAAAATGCCGTAGAAGGAGTGTGAGCCGTCCGCGTTGTACATCGGCATGTATACGCCCAGAGCATTCGAAGTGGTGACCTCAACAGGCCCTACACCAGCATCGGGACATTCCCCCTCCTGCCCTTGTGCGACAGTGGGGACGTTGTACACGCAGCTGCCGAAGTGGAACTTGTACTCTTTTCCAGTGATAGGATCCTGGAGTTTCCAGCTCTCAGCATCCATCAATACGTGTCGAAGCAAATCCATCATGACAGCGACTGTGGCCACGAGGATCATGTAGAACGGACCCCACTTCCTGAGGTGGGGCTTCACATCTTTCCTTTTTCTTCTAGTACCGACGAAGACAAATTGACATAAGTTAGTAAAGACAGCAAGAGTAAAGCCGAATGTGATAGAGTGTGCGAAACCGTTGAGGGCGCTTGAGCTCGCCACGCCCAAGATACCCAGAACCAACACAGGCCAGCATCAGGATCCGACAAGGGCCGGAATCGAGACTAGCATGACCAAGAACGAGGCAATGAAAGACTTCACAGCACCACCGCCGGATTCTCTGTGCTCTTCCAGAGGCTTATCCGAGGTGGACAGCAAGATCTTCTCATCGGGCTCCTGTCATTCGTCGCATTCTTCATCCTCAGGCTTGCGCTTAACGGGCTGAGACCCGTCTACATCAACTGCCATATGAGATCAGTAGCTGAGGCGACGAGGGGAACCACAAGGGGAGCATTCTTCTATTATTTCATATGTTATCCTCTCCTTGCCGTCTTCTTGCAACGAGCAGTTCATCAGCGGTGATTCCTACCACTGCAATTCAAACAGCGACGCGCTTCTGCCGCGCACTGACCAACTGTGGTTCTTTGAGAGGCACTGTACCCCTTACTCGTCTGCCCGGCGTTGCTAGCAAGAATTCATATAAGATAACATACACATGTAGAGATTGCTCAACTAAAGGAGCGTGGATGATTTCTAAGCATTCGTACCATCACGGCATGGTTGCAGTACAGTGTCCGGGGTGTGGCGAGGCTCATCTGATCTCTGACACGCTGGGGTGCTTCGCGGGGATCCCTCGTACGGACGCTCTGAGGATTCGCGAGAAGCTTGAGGATCTCATCAGTAGTAGTGCGACGATTTACTCGGACGTTCGTGGTCATCGTGAGGCACTTCCGGACATTCAAGTCGAAGGACTCGACGAACATGAGCTCAAGAGACTGCAGTTGCAGATTATTGAGGAAATGCAAGAAGAGCAAGATTAGACTTGGCGCTTGCCTACTGTGAATATCACGTTGCTGTGTTATATATTCTATTCCCACTGTCCATGTGTCCAGCTAGTATCGGCACCTGTTTCCTAAA
>Pm00047
CCCCAAGTAACAGACTTTTTGACAAGAGAATTCTTTCCAACGCTCACCTAGATCGTTGAAAGCCCTCAAGTTACATCTGTTGTGTATGAGACAAATTACATCGGACGAATAAAAATTGTAGTTCGGACATCCGCTGTGGAATATGAAGTATTAACACAGGGTGTTACTTGTGATATGACTATCTAAATGAACTTTTTGAACAATTGGTAAGTTTCGATCTGAACAAGAGAATTGTTATACGAGGGAAGACGACTGGCAGTTGCTCACAAGCGGGCTAAGGGGTGGGTTGATAGATGAAAACCCTCCCTTGCCTGTGTATCCATCGCAACTTAGCCTCTCCATCAAGAAAGAAGATACATGATACCCTGGGGATAAAAATGAAGTCTAATGAAAGTCAAAAGCTCATCTTGAACTTCATCTTAGCAAGGATAGGGCGCCCCCTCGCAGTCCTTGTCAGTTGGGTGGTAGCAAAGAGACCCATCTGACTTCTGGATGATACCGGAGCATACAGGGGGGGTCTGCCAAGACTTACAGTAGGTACCTCTGTCAGAGTTCTTGCACTGGGGAAGGGTATCGCATGCTGCCTGGCAACCCTGGCACGCGACAGGCTCAAGTGTAGAGTCATCACAGGTCTCTTGCTCAGCAGGCTGGAAGCAGTATCCACAGCCTTGATGGTACAGCCCAAAGCATACACCATTGCTCTTGCAATAGCTACCAAACTTGGACTGAGCGCAGGCAGGATTACTGTCGCATATATCTTGGCAGGTGTCACTCATAGCGAGGCCAAGAGTAAGGAGGAGGATAGTGGAGCGGGCCAACATGAAGGGGAAATGGAGAATGCTGCTGCGCCTGGTACTGACCACGGCAGCGGTAAGAAGACGCTCCTCAAG
>Pm00048
GTTTTTTTTTTTTTTTTTTTTTTTTTCCACCCAAATAACAGCGTATGGGGAATTATCAGTTCAGTGGGTATATCTCATCAGCGAAGATCGATCTAATAGACAGCATCCGGAACAGCATCTTGCGTGATCTACGGACAACGAACACTATATCTTCAGAGATAATACAAACCATTGAACAATATTAGTTTATTGAAAATTCAATGGGCAAACGGAGACTAACAGATAAACAGCAAGTCCACAGATGGGAGCTGAATATCGCCCAAACGATAGTGATGTACCTATGTCACTTATACGTGGCGGTAACCCGACTTCGAGCGAGCTTTGCTACGCTTGCAAAACGGGTACATGTCGAATTCTAGCAGATGGAAGGTGTTTTTACAACGACTAATACCTACAACAGTTTCCCCTCTTCCCAAAACTTATATCAACCGACGGAAACAACAGTGACTACTTTCTGATCATACAACAACAATAGCAGCAACAGCAGTCACAATGATCCGGTATAAACGAAACTGGGCAGAACAGTATCAGTCGAAGTGATTGAACGGAAATAGACAAAGTAGCGTAACGCAAAATAACTCCAGGATGGCGACTAACGCCCAACGCTCGTGCCCATCTCGATGGCCTTCAGAACCTCATCGACACTTGGACTCTTCCTATCTCCTCTCGTTGACGCTTTCAGTGAACCCAGGGACGAAACCAGCTGGTCAATTTGAGCCTCAGCATTCGGGTATCCAACTCCCATCACTGCAGATGACCCCCGACTACTGCCAGCAGAATACGGCAAGGCAGAGGCAACGAATAGTGTGGCGAAGAGACACAGTACGACGCGACGATGAAGAAAGCGCATTTCACCGACGAGAACGACGGCACAGCCAATGAGAAGGCAAAAGCGTAGAGTTCCTTGAGCCAAG
>Pm00049
AGGCATCTTCATCTCAAGTACGTGAAAGATCCCGTCACCCAAGTCGGACATTTCTCCTTTCAGAAGCACGAAGCTCGCATCCACAACGATGAGCTCGCTACTCGGCACACACTGAGAGAAATCTAACTTGACATTCTGGTGAATATCCTCAATCTGCAATGACCCCTCAGATGCTCTCGAGAGAAGACCGAATACGAATTTAACACCCGCGTTGCCCGGCAAATTCCCCTTCATGTTGGCCCGCTCCACTATCCTCCTCCTTACTCTTGGCCTCGCTATGAGTGACACCTGCCAAGATATATGCGACAGTAATCCTGCATGCGCTCAGTCCAAGTTTGGTAGCTATTGCAAGAGCAATGGTGTATGCTTTGGGCTGTACCATCAAGGCTGTGGATACTGCTTCCAGCCTGCTGAGCAAGAGACCTGTGATGACTCTACACTTGAGCCTGTCGCGTGCCAGGGTTGCCAGGCAGCATGCGATACCCTTCCCCAGTGCAAGAACTCTGACAGAGGTACCTACTGTAAGTCTTGGCAGACCCCCCCTGTATGCTCCGGTATCATCCAGAAGTCAGATGGGTCTCTTTGCTACCACCCAACTGACAAGGACTGCGAGGGGGCGCCCTATCCTTGCTAAGATGAAGTTCAAGATGAGCTTTTGACTTTCATTAAACTTCATTTTTATCCCCAGGGTATCATGTATCTTCTTTCTTGATGGAGAGGCTAAGTTACGATGGATACACAGGCAAGGGAGGGTTTTCATCTATCAACCCACCCATTAGCCCGCTTGTGAGCAACTGCCAGTCGTCTTCCCTCGTATAACAATTCTCTTGTTCAGATCGAAACTTACCAATTGTTCAAAAAGTTCATTTAGATAGTCATATCACAAGTAACACCCTGTGTTAATACTTCATATTCCACAGCGGATGTCCGAACTACAATTTTTATTCGTCCGATGTAATTTGTCTCATACACAACAGATATAACTTGAGGGCTTTCAACGATCTAGGTGATCGTGGAAAG
>Pm00050
TCGAGTTTTTTTTTTTTTTTTTTTTTGTCAAATGCCTGAAACCTCGTTAATAGTGATACATAGTTTCGGGACGGTCAACACTCAACTTTTCAGTTGTACAGCACCGGCATCGTGAACGAATGAGCCTAGTGGATCCGAGGCGACCGATACCAACAAATACACTATTTACAAGTAAACGAGATATCGAGGCACAACGCTCCTCACAGTGAAGTGTGCACTTCAAGTGCAGCACGTGGAGGTAGCATGATGTGAGATACTATCCACAGTACGGAAGTGGCTTATGCGAGCCACGAGCGCTGAATGATAATTTAACACTAAACTAGGAACTATCCTTGCGAACACACTTTAGGAACTTGATAGAAACGTTATTCGCAGATTATTGTGAAATTTAAAGGATGCCATCCTTAGGATGAGGAATAGAACAGAAACCAGCACAACGTCTCAAATCTTGACGCTGACCGAGGCTTTCAAATACGCCCCTTGATGAGATGCTCGTAATAATAAATACTGAGCTGGTAACCGAGAACTTAGAAGTACACAGGACTGGCATGCCAGATCTCCCAGCGCCAGTGCCAGTCGTTCTTATAGAACAGGACATTTACCCAGGCGTTTAGATTCACACCAGAGAAGAACTGCCACTTGTTGGGCAAGTTATCCATAGTGTTGCCCTTAATATCGATCGAGACTCCGGCACCAGCAATCCAAAGAGAGACGCTGGTTCCAATCTCACCGTAGGCAGTAATTACATTGTTCGGTTTCGCAGTACAGCCAACCTTAGCCCATACCTTCCAATTAATGATAGAGCCAGCAACAGGTACATTCACGTTGAAAGTGACACTGATCTCTATTTCGGCTTTGAAAGTACGCTTGTCGGGCTGCAGCAAGTCCTCCCCAGAGACGCTTCCAGAAATACAAACGACGATATTGAGGCTGAAACCCTCGCCGTACTGCCAGACAATTGCACACCCCTCAGCTTTGACGCTAAGGTTGAGTACGGGAGCACCATCGGACTTTCCTATTTCGATAGACAATGTCAATGAAGCGGACTTCTTGTCATCAGTCACGTCTACGAAAGTCACTCCGGCATTGAGAGAGAACTTCTCCATAGTGGCGTCGGCAGAGACAAAGAGGCAATACCTTTGCACTTGCTTGCCCTCATCGTTTCTGCAGCTCTTGGGGAATTCGAACTTCACGAGTTCAACCATCCGCCTATTGTACTCGGTGTGGAAGAAGGTATCGGCAGCGGATCCCTTGGGAATGTCGAAGTACATCACGCCGGCCTTCGCACCGGACAAGCCTCTACGAAGCCTGCGGGACTTCAGCCAGTCGACTTCTTCCGCATCTTCGAAGAAGGTACGCTCATCTTCGGCAATGAAGGTGGCGGTGACATAATCGAGATTGACCGGGGGAGCATCACCATCACCCTCTCCCAAACGGCGGGAACTGGTGATCTGATAGGTCGTATGCATCTCCTTCTCGGCTTCAGCGACGCCCATGGCATCATCGAGCGCCTCGTGGTTGGAGTACTCGGTCTCCTGGAGAGTTTTGCCGTTGAAGCTGTTCATACCAACAAGTTTCACCGGATTCTCATCGTTGGAATCGGTATAGAAAACCCAGTGGTCAGGGTACATACCCGTCTGATAAAGAGCCGTGTAGTTTGCCTTGGTGCTTGCATCGACTCCCTGAGGACCCCACTTGGTGTATTTGTGAACGGTAGCACCATTGAGGGTGGTGGTGCCTTCGGACGTCCACCCATCCTCCTTGAGGCTTCCAGGGGCTTTGGCCGCACCGAGAAGGCGCACAGATTCCGGCTCTTGCTTGGTCTCAGATATTGTGATAGCCTGATTCTTGTAAAGCTGATCGATACGCTTGGTCTTGGGGCTTTCAACAGTCATAAGGAACTGATAGGGACGACTCGGCATCGCCTTAACCCTGACGAGACCATCCTTAGCGACTATCATATCCTCCCTAATAGTGACAGAGCCATCCTCCATACCAGGGAGGGTGAGGCCATAAGTCTCCATTGCCATGGATTTACCACATGGAGCGGGGTTGTTGTGCACGTCCTTGACATCTGGATTACAGATAGACCTAGTTGACATATGCATACGTACGTTGCCTGGCTTGAAAGCCAGAGTATCGCCGATGAAGGCGACAAGGAACAGGAGTGTAGATAACATAAGGAATCAAATAATGAGAGAGTTGTAAACCTAAATGCCAACTTGAGCCA
>Pm00051
TTTGCCTGAAACCTCGTTCGGAATAGCACAGCGGTCAACACTGATGTTTCAGTCGTATAGCACTGACATCAAAAACAAGACAAGCTTACTAGGCCTTGTCTCGTGGATCGACCGCTGCAAACTGATACATAATTTAAACAACGAAGCGAGATATCGAAGCACAGCATTCCTCGCTGTGAGGGAACAGAACAAGACATCGTTCATACCAAGAAAGTGGATGACTATGACCACGAATTGAGTGACAATTGAAGGTTAAACTGGAAAATATCTTTGAGGACAAATTCTTATGACTCGATAGGGATGATGCTACTCAGAGCATTACGAAACATATGTACAGAATCAAGAATGGAACAGGCACCGTCTAACATCTTGACGCTGACCAGTACACAAAGATGGACCAAAGACTAGATGACTAATATCTCGGCGAACCAGGCAATTTAAAAGTACACAGGACTGGCATGCCAGATCTCCCACCGCCAGTTCCAGTCGTGCTTGTAGACCAAGAGATTTACCCAGGCGTTAAGATTCACGCCAGAGAAGAACTGCCACTTGTTAGGCACGTTATCCATAGTGTTGCCCTTAATATCGACCGAGACTCCAGCACCAGCAAGCCAAAGAGAGATGCTGGTTCCAATCTCGCCATAGGCGGTAATTACATTGTTTGGTTTCGCAGTACAGCCAAGCTTAGCCCATATACTCCAATGAATGATGGAGCCAACAACAGGTAAGTTCAAGTTGAAAGTGACTTTGATCTCTATCTCGGCTTTGAAAGTGCGCTTGTCGGGCTGCAGCAAATCCTCCCCAGAGGCCGATCCAGAGATACAAACGACGATATTAAGGCTGACACCCTCGCCCCACTGCCAGACAATTGCGCACCCCTCAGCTTGAACGGTCATGTTGAGTACGGGAGCACCATCGGATTTCCCTAGTTCAATGCTCACTTTCAATGAAGCGGACTTTTTGTCATCAGTCACGTCTACGAAGGTCATTCCGGCATGAAGAGAGAACTTCTCCATAGTGGCATCGACAGAGACAAAGATACAATACCTTTGCACTTGCTTGCCCTCCTCGTTTCTGCAGCTCGTGGGGAATTCGAACTTCACGAGTTCAACCATCCGCCTGTTGTATTCCGTGTGGAAGAAGGTATCGGCGGCGGATCCTTTGGGAATGCCGAAGTACATCACACCGGCCTTTGCACCAAAGGCTCCTGACAAGCCTGTACGGAGTCTTTGGGGACCCAGCCAGTCCACTTCTTCCGCATCTTCGAAGAAGGTACGCTCATCTTCCGCAACGAATGTGGCGGTGACGTAATCGAGATTGACTGGGGGAGCATCAACATCATTCTCTCCCAAACGGCGGGAACTGGTGATCTGATAGGTCGTATGCATCTCCTTCTCGGCTTCAGCGACATCGATGGCATCATCGAGCTCCTCGTGGTTGGAGTAATCGGTCTCCTGGAGGGTTTTACCTCTAATGCTGTTTATACCAAGAAGTTTGACTGGTTTCTCATCGTTGGAATCGGTATAGAAAATCCAGTGGTCAGGGTACATACCCGTCTGATAAAGAGCTGAGTAGTTTGCCTTGCTGGTGGCATCGACTCCCTGAGGACCCCATTTGATGTACTTGTGAACGGTAGCACCACCGAGGGTTGTGGTGCCTTCGGACGTCCATCCGTCTTCCTGAAGGCTTCCAGGGGCCTTGGCCGCACCGAGAAGGCGCACAGATTCCGGCTCCTGTTTTGTCTCAGAAATTGTGATAGCCTGATTCTTGTAAAGCTGGTCGATACGCTTGATCTCGAGGCTTTCAACAGTCATGAGGAACTGATAGGGACGACTCGGCATCGCCTTAACCCTGACGAGACCATCCTTGGCGACTATCATATCCTCCCTAATAGTGACAGAGCCATCCTCCATACCAGGGAGGGTGAGGCCATAAGTCTCCATTGCCATGGATTTACCACATGGAGCGGGGTTGTTGTGCACGTCCTTGACATCTGGATTACAGATAGACCTAGTTGACATATGCATACGTACATTGCCTGGCTTGAAAGCCTGAAGATCATCGATGATAGCAAAGAGGATCAGGAGTGTAGACAACATGATGAATCAAATAGCGAGAGAGATAGAACCTTGAGCCAAGAT
>Pm00052
ATCTTGGCTCAAGTTGTATCGAGTGATCGAGTTGAAATGACTACCATCTCAGTCGTATTCCTCCTCGCCTTTCCTGTGTGCAAGGCTGTGGATCTGGAAGCCGCGGGCTTGGCTTTCATTGGATTCCAAAAAAAGCATGGTAAAAGTTATGACAATAAGGAGGAAGAGATGAAGAGAGCTGCTATCTTCCATGACAACTTGAATTATATCGAGGAAGTCAACGCCCAGAACCTTTCATACAAGTTGGGAGTCAACGAATACACGGACCTGACTCTCGAGGAGTTCGCCGCCCTCAAGCTCAGTTCTACCGATATGAGCGAAGGCATGGGAGATGGATTTGTTGCTGGAGCTGGACCAACAACTACGACTCTTCCAACGTCGGTTGATTGGAGAAAGAAGGGTGTGCTCAATCCGGTTAAGGACCAAGGATACTGTGGCAGCTGCTGGGCGTTTTCCGCGATTGGTGCTCTCGAGCCGCGCTATGCCATCGCTACCGGTAAACTTCTGTCTTTATCCGAACAGCAGCTAGTCGATTGCGCCGGTGCCTATGGAAACGAGGGTTGCAATGGAGGCTTGATGGACAAGGCCTTTGAGTATATCAAAGCGACTGGTGTCGACAAGGAGTCGACTTACCCCTACGTCGGTTCGGACGAAACATGCCAAGCTACGGTTGAGAACAAAACTGACGGACTCCCAGTCGGCGAAGTAACTGGGAACCAAATGTTGCATCAAACAGAGAAGGCGTTGATGGAGGGTGTAGCGGCTGCCCCTGTTTCTATCGCCATGTATGCTAATCTTCAATCCTTCCAACACTACAAGTCCGGAGTGTATTCGGACCCCAATTGTAATGCTAAAGGTGGCTCTATCGATCATGGCGTTGTCGCCGTTGGCTATGGGACCGAGAACGGACAAGATTACTTCATCATCAGAAACTCCTGGGGAAGATCTTGGGGCCAAGATGGTTACGTCTATCTAAAGCGAGGCGTTGGAAGTTTCGGCCAATGCAATATATACAAGTATATGTGTGTCCCGACCCTTAAATCTCGATGAATGTTTCATCTCCTAGATATCTATGATTATGCTAGATATCGGTTATAAGTTGGTTTCGGAGAGGTTTCAGACCACAATTACGATGCCTGCATAGTCCAGATTTCGTGGCTGGGGCTCCGATCACTCTCTCGACTCGTAGAAGTCCATTTTCTAGCTTATATTTTGATGCTCTCATGGAAGCTTTACTTCAGCAGGTAGAACTTTGTTTTTTTGCAACACCAGGTGTAGAAGGCTGAGTGAGAGGGTTTCGTATTTCATTTCATTTCATTTCATTTGATCAATCAATCGCATACCGTTCTCGATTGCCGCAAA
>Pm00053
AGCCAGAGACCCTTCCATTATAAACCATCAGCTGCCGTTTATATCTCAGCGGCTTGAAGCTTACGGAGACGCTGCATGGAGGCACGAACAGTAGCCGCAGCAGCGGTAGTCAACTGCCAGCAGCCGCCAGCCATAGTCTTCTTGCAAGAACGGCAAGACCAGATACCACCGGCCTGGCGCTTGACGGAGTCCTTGCCGCAGAAGGGGCAAGTGTACTTCGCCTTAGACTGGGCCTCAAACTTCTTCACGAGCTTACGCAGGGAAGCGCCATAACGGGTTCCGTACTTGCCGGAGATACCAACCTTCTTAGTGCGTCTGGCCATTCTCGTGCCGAATTCGGCACGAGGTTTTTTTTTTTTTTTTTTAACCGTCGCTGCATCCTGCAGGCGGGTGGGCATATGCGTGAATGACGCCTTTATTTACTGAGAGATAAGTGAAAAAAGTTAAAGCTACATCTACTCCTACAAGCAAAAACATGAAAAATTATAAGGCCTGGAACCACCAACGCACTTGCCGTGCTCTTTGCCCGGGAACCTCTCGCAGACACCACCGCCTGTCGCCATGTCACAGAATGAATCACCGCCCTGACAAGGTCTATGAGGTGTCGGTGATTGAGTAGTGGTAGTTGTGGTGGGGGTTGGCTTAGGACATTCGCAGGGGATCATTCTTGTGTCCTTGGGATCGAGAGTCTTGCAAACACGCCCAGCTGGATTTTGCTGGTAATCCTTACAGTAAGAGGCATTACCAACTTTCTTCCAGCACAGTGGGTCACCACAAAGCTTGTTAGCGGCAACAGTTGAATGCGTAATGGCCATAACCATAGAAAGGAGAGCGACAGCGGAAGTGAAGAGTTGCATTTGAGATGTTGAGGTGACAGCTTGAGCCCTGCTATAATGGGAGCCTACAAGTACCTTTCTGAGATCTGGAACAAGAAGCAATCTGACGTGATGCGCTTCTTGATTCGCGTCAGGAACTGGGAGTTCCGTCAGCTACCTGCTGTCCACCGTGCCTCCAAGGCCACTCGCCCTGACAAGGCCCGTCGTCTCGGCTACAAGGCCAAGCAGGGCGTTGTTATCTACCGTGTCCGCATCCGCAGGGGTGACCGTAAGAAGCGCGTCTCCAAGGGTATCGTCTACGGTAAGCCCGTCCATCAGGGTGTCAACAAGCAGAAGTCTACCAAGTCTCTTCGCGCTATTGCCGAGGAGCGTGTTGGTCGCCGCTGTGGTTCTCTCCGTGTCCTCAACTCCTACTGGGTTGGTCAGGACGCCCAGTTCAAGTTCTTCGAGGTCATCATGGTCGATCCCTTCCACAACGCCATCCGTAACGACCCTCGCATGAACTGGATCGCTCACTCTACCATGAAGCACCGTGAGCTCCGTGGTCTCACCAGTGCTGGTCGTAAGAGCCGTGGTCTCCACAAGCGCGGTTCCCACTTCGGTACCAAGGTTCGCCCCTCGAAGCGCGCCAACTGGAAGAGACGCCAGACTCTCCAGCTCAAGAGGTTCCGATAAATGTCTTAGTCGTTGTTGCTGGATCGATGACGCATTGCAGTTATCGTTCCCGTTCCAGCCGCTATTACTTCATTTGGCCCGTTATTGGTTTCCCTACAGCAGACGATATAAGTGTTTGGGAAA
>Pm00054
CTTGGCTCAAGCTGTCACCTCAACATTTTTAATGCAACTCTTCACTTCCGCTGTCGCTCTCCTTTCTATGGTTATGGCCATTACGCATTCAACTGTTGCCGCTAACAAGCTTTGTGGTGATCCACTGTGCCAGAAGCAAGTTGGTGATGCCTCTTACTGTAAGGATTACCAGCAAGATCCAGCTGGGCGTGTTTGCCAGACTCTCGATCCCAAGGACACAAGGCGCATTCTCTGCGAGTGTCCTAAGCCACCCCCCACCACAACTACCACTACTCAATCACCGACACCTCCTCATAGGACTTGTCACGGCGGTGATTTGTTCTGTGACTTGATTACACGCGGTGGTGTCTGCGAGAGGTTGCCTGACAGCGAGCACTTCGGCAAGTGCGTTGGTGGTGCCAGACCTCATGATCTCCCATGTTTTTGCTTCTAGCAGTAGATGTAGCTTTCAACTTTTTTTGACTCATTTCTTAGTCTCCCCAAATAAGGGCGTCATTCACGCGCCTGTAGGATGCAGCGATGGTTATTGAAAA
>Pm00055
TCTCTCTCTCTCTCTCTCTCTCTCTCTCTCTCTCTCTCTCTCTCTCTCTCTCCTCGTGCCGAATTCGGCACGAGCTAAAATGGCCAGACGCACTAAGAAGGTTGGTATCTCCGGCAAGTACGGAACCCGTTATGGCGCTTCCCTGCGTAAGCTCGTGAAGAAGTTTGAGGCCCAGTCTAAGGCGAAGTACACTTGCCCCTTCTGCGGCAAGGACTCCGTCAAGCGCCAGGCCGGTGGTATCTGGTCTTGCCGTTCTTGCAAGAAGACTATGGCTGGCGGCTGCTGGCAGTTGACTACCGCTGCTGCGGCTACTGTTCGTGCCTCCATGCAGCGTCTCCGTAAGCTTCAAGCCGCTGAGATATAAACGGCAGCTGATGGTTTATAATGGAAGGGTCTCTGGCT
>Pm00056
AAACTGAGAAACCCGCAAGGAGTGATGATTGTGATACACACCATCGCGCAGGAGTCGCAGCACAGTATCTTGGGATTTAACACTACTCAACCTCACTGAGGTAATCCTTGATTTCCGCAGGTGTTAGCACTCGGAATCTCTTCTCCTCAGATGAGACTATGCCAATCTCAATGTTGTGTTCATTTATAGCGCCCTCGAACCCCTCCTTTAAAGTGAGGATAGCTGTATGAATAGCATCTTCCAATTCGATGTCTTCAGAGTATCTCTTTTCCAGGAAGGACTTAGCATTGGCGTAGTTCTTGCCTATAGCCGAAGCCTTCCACCCGAAGAAGGCTCCACTAGGATCGACCTGGTACAGTTGTGGACCCTCCGTCTCGTCCCAACCGGCAATCATCAATGATATGCCGAAGGGCCGGACACCACCAGACTGGGTGAACTCCTGCATGACATTGGCAACCTCTCTTGTGAGTTGTCGTACTGGTATCTCGTCCTCGTAGGTACACCAGTACTGTTGAGCCTGCTTTCGGCCACGAGACAGTATGACTCTGAAGTCAGGAGGCATACCAGCGAAGACACATCCTATCCTGTTGGTGAAGTTGTCAACCTTGCGGATAGAATCCTCCTCAGCTAGGATAGTTTGAAACTTTTTCTCGGTGGCCAGCACTACACCATTCTTAGCCTTGATTCCCAAGGCGGGTTTCCCCATCGATACTGCATTGAGAGCATACTCGATCTGACCCAGCTTACCGGAGGGGGAGAAGGTAGTCAATGAGAAGGAGTACTCGGAATCCATATTAGGCCTATAGAAAAAACCCCAACTCAATCTGCCATCATGGGAGCCTACAAGTACCTCTCTGAGATCTGGAACAAGAAGCAATCTGATGTGATGCGCTTCTTGATTCGCGTCAGGAACTGGGAGTTCCGTCAGCTACCTGCTGTCCACCGTGCCTCCAAGGCCACTCGCCCTGACAAGGCTCGTCGTCTCGGCTACAAGGCCAAGCAGGGCGTTGTTATCTACCGTGTCCGCATCCGCAGGGGTGACCGTAAGAAGCGCGTCTCCAAGGGTATCGTCTACGGTAAGCCCGTCCATCAGGGTGTCAACAAGCAGAAGTCTACCAAGTCTCTTCGTGCTATTGCCGAGGAACGCGTTGGTCGCCGCTGTGGTTCTCTCCGTGTCCTCAACTCGTACTGGGTTGGTCAGGACGCCCAGTTCAAGTTCTTCGAGGTCATCATGGTCGATCCCTTCCACAACGCCATCCGTAACGACCCTCGCATGAACTGGATCGCTCACTCTACCATGAAGCATCGTGAGCTCCGTGGTCTCACCAGTGCTGGTCGTAAGAGCCGTGGCCTTCACAAGCGCGGTTCCCACTTCGGTACCAAGGTCCGCCCCTCGAAGCGCGCCAACTGGAAGAGACGCCAGACTCTCCAGCTCAAGAGGTTCCGATAAATGTCTTAGTTATTGTTGTTGTCGGATCGATGATGCATTACTCATATCGTCGTTCTCATTGCAACAGTCACTCTCACTTTATCTGGCTCGTTATTGGTTTCCCTACAGCAGACGATATAAATGTTTGGGAG
>Pm00057
TTCTATCACCCAATATGGACTCCGAGTACTCCTTCTCGTTGACTACCTTCTCCCCCTCCGGTAAGTTGGGTCAGATCGAGTATGCTCTCAATGCGGTATCGATGGGGAAACCCGCCTTGGGGATTAAGGCTAAGAATGGCGTAGTGCTGGCCACCGAGAAGAAGTTCCAAACTATTCTGGCCGAGGAGGATTCCATCCGCAAGGTGGACAACTTCACCAACAGGATAGGATGCGTGTTCGCTGGTATGCCTCCGGACTTCCGAGTCATACTGTCTCGTGGCCGAAAGCAGGCCCAACAGTACTGGTGTACCTACGAGGACGAGATCCCCGTTCGACAGCTCACAAGAGAGGTTGCGAATGTCATGCAAGAGTTCACCCAATCAGGTGGCGTGCGTCCTTTCGGCATATCCCTCATGATTGCTGGCTGGGATGAGACGGAGGGTCCTCAGCTATACCAGGTCGACCCTAGTGGAGCCTTCTTCGGATGGAAGGCTTCTGCTATTGGCAAGAACTATGCCAACGCGAAGTCTTTCCTTGAGAAGAGATACTCTGAAGACATCGAGTTGGAGGATGCTATTCATACGGCTATTCTCACTTTGAAGGAGGGATTCGAAGGTGCTATTAATGAGCATAATATCGAGATCGGCATTGTCTCTTCTGAGGAGAAAAGATTCCGAGTGCTAACACCTGCGGAGATCAAGGATTATTTGAGTGAGGTTGAGTAATGTTAATCCTAAGACACTTTGTGACTCTTGCGCGATTATGATGATGACGTGCGTCATT
>Pm00058
TTTGAGACGATAACCTGTTCTCTATCCTGACTGCATAACTCGCTATCCTCTGAGGGAAAAAGTGCGAGCTACTAGAGAATGTACACTGGCCGAGCATTTCGCCCTAGGCCAGATAACAACATTTATGGTGAGCGCCGTGATCGTGGCATTGCCGTGGTGGAGCAATGACAAATACAACAAACACCACCAGAATGTCCTACCAGAGAAATGCTATCCCCATTTCTCTAGATAGGAAACAAAGAAGGAGTGAGGGCACGAAGCATAATACATAAAGCAGAGTTAACCAACAATAGTACTACGGCTCGAGTTCAACAACATCGCCACTAGTCGAACGAGCACATACATGTCGACTTAAGAACTGCTTTTCATAGAGCTCATGCCTCGGTCTTAATGAGGACAGAGAGTCTGCATCGCTGCGGCTGTGTGTACACTGGGGTTACATAAAAACGCCCAATGTTGCAGCAGCTTGCAGAAATATGTGTAAATTACCGAATGCCGTGATCTGTGTAAGGACTATCAGTAATATAACCCTTTATAGAGCCTCTACTACTAGTAGTAGGAGTCTACCGTCACTTACTTCTGAACAGTAAACAACTACTCGTGTGTGTGAGTACAAAGTATACTACTACAAACACACTGAGAGGATTCTAAGGGGAAAGGGGTAGGTAAAGTTGGTTCTAGAAATACGAAGCGAAAATCAAATAGGCTCTGGCCTTTCTTCTATACAGGGAGCAGAGCAAGAATGGGAGACATCACTATCAGCACTGTTGGCTCGGCAGAAAGAGCCGACGGTTGACTTTGAGATACCACTCGTTATGTCGAGTACGAGTTGTCGTCACCACAGAGACGTACAACTTATCTCGAGAAGTGGTTGCAAGAGTCCACAAGATCATATACCCCTTGAAACTCACAGTATCTAGAGCCTGCCAATGAGCCTTAGAGCAGGAGTTAAGAATGGATACTGCAAAAAAAAAAAGGGCGGCCCGCTAACAAGCATTGTGGTGATCCACTGTGCTGGAAGAAAGTTGGTAATGCCTCTTACTGTAAGGATTACCAGCAAAATCCAGCTGGGCGTGTTTGCCATACTCTCGATCCCAAGGACACAAGAATGATCCCCTGCGAATGTCCTAAGCCAACCCCCACCACAACTACCACTACTCAATCACCGACACCTCATAGACCTTGTCAGGGCGGTGATTCATTTTGTGACATGGCGACAGGCGGTGGTGTTTGCGAGAGGTTCCCGAGCAAAGAGCACGGCAAGTGCGTTGGTGGTTCCAGACCTTATAATTTTTCATGTTTCTGCTTGTAGGAGTAGATGTAGCTTTAACTTTTTTCACTTATCTCTCAGTAAATAAAGGCGTCATTCACGCATATGCCCACCCGCCTGCAGGATGCAGCGACGGTTATTG
>Pm00059
CAAGGCTGGAAGCATTTCTGTATAATGATCATCCAATTCAGCTGTCACCTCAACATTTCTAATGCAACTCTTCACTTGGGCTGTCGCTCTCCTTTCTATGGTTATGGCCACTACGCTTTCAACTGTTGCCGCTAACAAGCGTTGTGGTGATCCACTGTGCTGGAAGAAAGTTGGTAGTGCCTCTTACTGTAAGGATTACCAGCAAAATCCAGCTGGGCGTGTTTGCCAGACTCTCGATGCCAAGGACACAAGAATGATCCCCTGCGAATGTCCTAAGCCAACCCCCACCACAACTACCACTACTCAATCACCGACACCTCCTCATAGGCCTTGTTCTGGCGGTGACTTATTCTGTGACTTCATGACAGACGGTGGTGTCTGCGAGAGGTTGCCGGACAGCGAGAACTCCGGCAAGTGCGTTGGTGGCGCCAGACCTGATGATTTCTCATGTGTCTGCATATAGGAGTAGATGTAGCTTTAACTTTTTGTCTCTTTCGCATTCCCCCTAAAGAAGTGCATCATTCACAGTGTGGATTCCACACATGTGCCTACTCGTCTGTAGGATGCAGCGACGGTTATTGAA
>Pm00060
TTTATCCGTAGTAAATAGTTCGACGTAGTGGCTGACAAAGCTGTCTGTTTCACAGCAGCTGAGCAGGGAAAAGTGGACGGCAGAAATATGCCGAATATACAGCTGCTTCGTATTGAACGTCCTCGAAAGGAGATCTTGATACATCAGTAATGAATTCAGTGTAGAACGATTCCTTCAGTTTTACACACAATTCGGAAAATATAGACACTTGCGCGAGTGTTGCACTCCTGTACTGTACTACTACAGTTGTAGAACGTACAAACTCTTCACTACACAAGGGAGATGGACAGTTTAGAACAATTCATCACCAGACCACTCAGAGAGCTCTTCGCCAGCCTTCCACCTCTTCAGACGATCCTTCTTCTTCTGCTTGATCTGCTTCGGAGTCAACTTCTTCTTCTTCTCAATCTTGTTGCCCATGGAGTCGTACAAATCATCATCAGCGGTCTTATCCTCTTGCTTCTCGGTAATCTCAGTACCAAGCTCACCCTCACGCTTCAATTTGCCCTCGCTAAGAACCCACTGCTCCTTGCAGATACGGTCAGTGAAGTCCTTGTTATGCGAGACAATCAACACACCACCCTCGAACTCATTAAGGGCCTTAGTAAGAGAAGCCTGGGAATCACGATCGAGGTAGTTGGTAGGCTCATCCAAGACGATAATATGAGGAAGATTCCAAGTGGCAGCAGCGAGAACAACCTTGACCTTCTGACCACCAGAGAGACCTCTCATACGGTTATGAGTAGCGAACTCAGGGTCGAGACCGAGGTTCTTCAGATGCTTCTCGACCTCAGAGGTGATAAGAGGGCGCATGAGTCCAAGCTTGACAGCTTCCTGCTCATCGATCCTTAGGATCTGGGCACGGAAACCCAAAGCCATAAGCTTCTCGCGCTCCATCCAAGTGTCATCCTCCGCACTCTTATTCTGCCACCTCACCAAGTACTCGTAGTTGTTCTTAGCCTTACGGCGCTGGACAATACGGTCAATGACACGCTTCTCTTTGCCGGCACCCTCGATGCTGATCTCAACCTTGGACTTCTGGAGAGCCTCTTCCTCCTCAGTAGTCTCACGTCCGACCTTGGTGACATCCTCCTTATCAATACCACCCTCATAACGCTGAAGGATGTACTGGACGGGGGTGAGATCGAGCTTGTCCTCAATATGATGGAAGGCATGCTGAGCGAGATAGGCCAGACGCATGTTCTGATGCTTCCACACTATTCCAGAGCTAGGCTTGAGTTCACCAGTGAGCAACTTGATGCAAGTGGACTTGCCAGCACCATTAGGACCAATAACGGCAACTCTAGAACCCAAAGAGACACCCAAAGTGATGTTATCGATCTGCTTCTTCTCAGCACCAGGATACTGGAAGGACACGTTGGTCATCTTGAGGATGGCCTTACCCTTAGTCTTGACTCCATCAAGATATCCAGGGTTAGGGAGAGTCCACTCATCAACCACCTCACCAAGGTCGTAGTAGGCCTTGGCCTCAGGCTTACACTTGATGAACTCAGAAAGGTTACCCTTATAGGAGACCAACTTCCTGTCCTCGTAGTGGATGATGTTGGTAGCGACGTTATCAAGGAAGCCACTGTCATGGGATACAATCATGCAAGTGACATTGTCCAAGCTGTTGAGGTAGTTCTCGATCCACGCAACGTTACCAACATCAAGATGATTGGTAGGCTCATCAAGCATAAGGATATCAGCCTTACGGAGCATGGCCTCAGCAAGAGACAACTTCATCTTCCAACCACCAGAGAGCTCAGAGACCTTCTTCCTCTGAAGTTCCTTGGTGAAATCGAGCTCCTCCAACTTGGCAACACAAGTCTCACGATCACCGTTGCCGACCTCTTGGACAGCCTCAGAGCCCATGAGGTACTCGATACTGGTAATGTCACCCATCTCACCATCGATATCGTGAGCAAGATAGACAGTCCTAAGCTCCTCCGGTGGGGGGAAACCTTCGACCTGATTATTACCGATAGCCTTGAGAAGAGTTGACTTACCAACACCATTGGGACCAACAATACCGTAACGATGACCACGCTTTAAGTGGAGACGGGTATTGACAAGCAGTGTCATAGCACCGTAAGCAAGGGAGAACTCACAGTTACACAAGTCCTCACCCTCCTCTTCCTCGTCCTCAGCAGGAGCCTTGTTCTTCTTAGAAGCCTCTTCCTCTCGACGCTCCTTAAGAGCATCCCTCACATCAACGACACCAGTCTCAGAATCCTCAGTGAAGAGAGATAGATACTCGTTGAGGCAGGAAACCCACTTCTCATCAGACCACTCGTTTGACTTAGCTAGATGCTGAGCAACGGTGCAGAAAGCCTTGAAGCTGCAGTAAGAGACATCCTCAAGGAATGCAGGGGCAGTACTAACCAAGACACCACGAACAGTAGCGGCAACGATCTCCTCGTCCAAAGTGACAGCCTTTTGAGCGTTGTCAGCAGCGGTCTCGGATAATCTCTTGAGAGTGCGATAAGCCCGAGTAGCGACATCCCGAGCCTCAGGATCGGAAACTTCATCACGGGCCTTGTCGAGGAGCTCAAGCAAGCATCCCTCGAAAGGGCGGCAATGCGAGGGATCATCGATCAACTTGCACATGTTGTCGACAATGACGAACACCTTACGCTTGATGTCAGTCTTGGTTGAGGTATCCTTCAAGGCACGGACCAGAAGGGGCTCAATAACGGCAAGAGGAGGCAACTCGACTTGCTGGACAAAGGTAGTAGCACCCAAAGAGTGGATAGCCTCAGAGAGCTCGTTAGCGTTGATGAGAGCGGAAACTAAAGTAGGGACAAAAGGCTGAATATCGCGATTGCCGTTGGTAAGGCAAAGAGCCTCGAGGCATTCACGAGCAGCCTGTTTGACAGGGGCCTTGATGTGATGGATAACAGTGCAGACGACGGGCAAAATCTCATCCAAGTACATGGACAAGGCAACACCGCAGACCTTGACGATTCTCGTAAGGGCGGTGAGAGCAGCCTGCTGAGCCTGATACTTATCAGACTTAATACCATCAATGACAACATCCTTCACGAGAGCCACTGCGACGGCAGATCGGTCTTCAGTGACAAGCCCAATGATAGCATCGGCAGCAGCTTTAGCGGCCTTCACCACAGGGGACTTCTTGTGAGCGTGAAGGAGGAAGATTTGAGGTAGAAGGGCAAAACCGATAGGCTCAAAGGAGTGGGAATATTCCTGGCAAAGGTCGACCACTTCCATAAGGGCTTTCTCGGCCGCAGCAGCACCTGCACCTGAGGCGCTGTTAAGAGCAGTCTCAACAACAGTGTGCTGACTGAGCAACTCAGAGGTCTTAGGGTGAAACGTTACGGGTACGGAAACCGTAGTAGAGACAGACATAGTGCTTTATCTACGTAGAAGGGGGAAGAAACAAAGAGGGGGGAAGGAACGTATAGAAACAACAGACAAAGCCTTGAGCCAAG
>Pm00061
AATACGTCAGCAAGACTATCTTCTTAATCCATATCACAGCCCATGGCCTCCATCCTCGCAAGAAGTTCTCTTCAGAATCAGAGTCCTCCTCGTCACCCAACATGGCCCCTCCACGTAAGGGACAAGTTTCCCGTCCTCGCGGAAGGCTACATGTTAATGATGTCGACCATGATCGGCGTTGCCTCGGTAGCTGCTGCAAGCTCTCAACATACTCTTCCAAATCAGACACGGTCTCCGACCTGTGGCGAGCATAACGCGGTTTCGACGGCTCAACGCCCATGAGGTTAGCCATGGACTCGAGGTCATCGAATGTGGAATAAGTCTTCTCCTTCAATGCAGAATGGCCGTCGAAATCTTTTATCCCGCATTTTGTCTCGAGGACTATTCCCTGCCAACCAGAGACGGATGAGCTCGACAGACGCTTCGTCGTAGTTTCACGAGAAGCGCCCTGTCGACAGCTCGTGTCGTTCATAGGTGACTCTGCGTCAGAGTCGGAACTCAAAAGGGTTCCAGTCAAAATATCATCGTCATTATCAGAGTAGACCTCTGGACGTTCACAAAAACGCACTTGCACAACTGGCTCGAATCGGACCCCAGGCCTCAACAGAAATGCCGCTGCAAAAGTGTCAGGAGATATAGGAGATGAAGCTACTGTCGATGGACTGAAGAGAAAGTAACAACAACAATAACAACTCTACCGCGATTTGGAAATGCATATTTACGTTTTATCCGGAGACAACAGCGGGTGTCGGCAGTCTACATTCCCATCGTAACAACACGTAAACGAGCCAGCCTTTTCGTCGACAAGCCGTAGATTATTCAGTCGAAATCCACCACTCTCTCTTCGACTTAACATCTTCCCTGAATTGGTGAGGTTCTCTTCTACAGGACCTTCCAGCCCTCGTTGCTGACACCAGTAATCAACCGATGATAGTTTTATAACAGATGGAGCCTCAGGCCGCGATAACATGATAATAACGTCGCAGCAAG
>Pm00062
TGAACCATCGAATATTCGTTTGCGACACTCGCTCTGGAAGAGCCCCGACGAGCAATGGAGATATTGATGGTATTTCATACGGTATGAACCATACCAGGATCGAAGGACAGGGAAACGTAGAGATACAATATGATGATGCGGATGATTGTGGTGGTGATCACGAGCTGTGATTAACGGGTCAATTGGGAGTAAGTCACTAACCTCCCATAAACACCTTGGTCATCTGCTAGGCTATATCACTATCAACGAGCTGTCGTAAAACCCCCAGAAATGATTAACTGTGGTGAAGAAACGTACAATAGCTTGAGGCGATTCAAATAACGTTTGCTCCACAAGTTAAAACTGTACAAACTGGCAGCCGAGATAGTGCTCCTAGTGAGGTAATAAAAAATTATCGCCTTGTACCAGGGCGCATCATCATCTTGCAGAGCACACGTTGTGTTTGAGTCTAATAATGTAGAGAAATCGAGAATGAGACTACAGCGGACCGACCTACGTGAGCGATACCTCGCAGGGAACGCTGAAAGAAAGGCGAGTGCCTTTGACACATCTATTGGAGCGAGTAAACGCAGGAAAAACACGACAATAACTACACATGTCTCACTACAGCTATATTAGCATATCTATCTCACTGCTATGATACTTACAATACAATACAGCGGCAGAGTCAGCTTAAAAACAGGCCACCGCCACTGTTGTAAATGTCAAACTCAGCTTATTAGAGCACATGTGTGGCGATAAGAGTGGGACTGTTACTAAGACGATGATTTAGTAATGACGACAATACGACAATGTGACCGAAGGTGATGTAGTTCCGTTTCTCAGTTTTCCACTTTCCAAAAAACGTCGGCAGTAGACAGTAGTAACAACGATGGCGACAATGGACGCTCTAGTGAGAAGGAATACATCAACTGCGGGTCACATGACGCGAAGACTCAATCATCGAAATGGTAGCCGCCCAGGTATATCACACGCCAGTTCCCCTACCAAACGATGGAGATGAGTCAGAATTGGAAGACTTGATCATAGACCTTGAGATAAAAAAAGTGTAACCAAAGGTGGTGAGAAGGATGGGACTATCCTACGTGGGATCACGTTTATACGGCTACCCAACGACAGGCAGAAAAGAGATGAACCCACGGACGGAAGCCCAGGGAACGGACTGAGCCGAACACTAGGAAACCATGGTGACGCAATGATACAAGAAGAACCTCAGCAACAAGAACCAGCCAGCACAGAATCACGGCATACTAGAATTGCAAAGTTCGGCAGTACAGTTGCCTTGACAGCAAGAGAGGAATGCTCGCTGTCTACACTATACTGCATCGTCAACAATACGGTACCGATGAATTGCTATGCTGCTTCAACTGCTTCACTGGAATAATATGCGACTGAATCAATAGCTGATAGGATTCAAAGAAGATGGAATACGTCAGCAAGACTATTCTTCTAAATCCATATCACAGCCCATGGCCTCCATCCTCGCAAGAAGGTTCTCTTCAGAATCAGAGTCCTCCTCGTCACCCAACATGGCCCCTCCACGTAAGGGACAAGTTTCCCGTCCTCGCGGAAGGCTACATGTTAATGATGTCGACCATGATCGGCGTTGCCTCGGTAGCTGCTGCAAGCTCTCAACATACTCTTCCAAATCAGACACGGTCTCCGACCTGTGGCGAGCATAACGCGGTTTCGACGGCTCAACGCCCATGAGGTTAGCCATGGACTCGAGGTCATCGAATGTGGAATAAGTCTTCTCCTTCAATGCAGAATGGCCGTCGAAATCTTTTATCCCGCATTTTGTCTCGAGGACTATTCCCTGCCAACCAGAGACGGATGAGCTCGACAGACGCTTCGTCGTAGTTTCACGAGAAGCGCCCTGTCGACAGCTCGTGTCGTTCATAGGTGACTCTGCGTCAGAGTCGGAACTCAAAAGGGTTCCAGTCAAAATATCATCGTCATTATCAGAGTAGACCTCTGGACGTTCACAAAAACGCACTTGCACAACTGGCTCGAATCGGACCCCAGGCCTCAACAGAAATGCCGCTGCAAAAGTGTCAGGAGATATAGGAGATGAAGCTACTGTCGATGGAGTTTTATCCGGAGACAACAGCGGGTGTCGGCAGTCTACATTCCCATCGTAACAACACGTAAACGAGCCAGCCTTTTCGTCGACAAGCCGTAGATTATTCAGTCGAAATCCACCACTCTCTCTTCGACTTAACATCTTCCCTGAATTGGTGAGGTTCTCTTCTACAGGACCTTCCAGCCCTCGTTGCTGACACCAGTAATCAACCGATGATAGTTTTATAACAGATGGAGCCTCAGGCCGCGATAACATGATAATAACGTCGCAGCAAG
>Pm00063
GATTCGAGCTATGTGCCGATGTCGGGCTGCCATTGTCAGTACTTCGTAAACGTTCAAGGCATTCCGCGCTTATCAATACTCTCAAGCTCATATGAAGTTACTCTTCATTTTGGCTATTCTGCTCATCTTGGGTGGTGTTAACGGTGATGTTCACGTGGATGATACTGAGAAGATCATCTCCGGCATGATGATGGACAAGCAGGGCGATATTGGCAGTCATGTGTCCGAATTTGACCCCAAACAAAGCTCGCCCAACATCCGTGATGATACTTCCTGTGATATCTGCCGCTTCTGCGATGGAGTTTTGTTTATTCCGCCTGTCTGTTGGCCTGTAAGCATGGAGTGTGGCTGGGACTGCGAAGACTGTTGCTGATTGCGACATTTGTCGGGATGGTTACATTTGATGTTTTTGGCTGTCCAATAAACCAAGTGTACTCCCGCCTACATGTCCCGGTAAAGTTCGACTAATGTTCATTCCCACAGCTACAATGTTAGTCGCGTCGGTCCAAGAATGTCATCTGATGCACAAGCCAGTGTCCTAACCAGCGTCAGGTCCTGAGGCTCAGGATGCCATCTCTGGTCATTGCTATCTATGAGATTGTGTTGCACAGTGATGCTGAGCATGCATCTGCTTACATGATGACTCACATTATTTATGTCGTTCAGTCTTTCTTGTATCAACCTTCTTGACCCAGCTGATGTGTGCTGTATGCGCCAAGGTTGATGGGTAGCGTATAGCTACTGATGATTTTGACATGTCGCTCTGTCGTGTACCATCCATACTCTTCAGAAGTCGATTTGCTGAATAGAGTCGCTATGTTCGCGGATAAGGAATTTTCATGTAGGGTTGAGGGCATAAAAG
>Pm00064
ACGATGGAGAAGACAAAAAATAAGACTCCAATAAATAACGAATGTGAAGCTCTATCGTCGTGATGTTCTACCAAGAAGCGCGTACACGGGCATCTAGTACTAGTTACGAAATAAGATTCCCATCACACAACAGGGTACAACAGCTCTGGAGCTCTACGCTATTCCTAGCCTCACTACAGCAGTACAACGTCTGCTTCTCCTCCAATACTGGAGTGTAACACAACGAATAGGCAACGACTGCTAGTTCAGAGTCGCCCCGCCTTCATCAACGCACAGAAAGTGTTCGCCTGGGCGCTCTGCACTCATATAGCAATCATCTACTTGCTTTCAACAAGGACATATAACTTTTTCAAATGTTATAAATGTAGTTTATCCAGCGGCTGCAGTATGCCGCAAGGATAAGTGCGCAAGAATAAGATTCTATTGAGTATCAATGAACATAGCGAGCCTTGCGCCTGAGCACGACTATGGTCAAAATACGGAAAAGTATAAGCATGCCGAGGAGCACGCCAATGTCAAGACCGAGTAGATTGGCGTATATAGAGTTCATCTTCGCTAGAGTCGGCATATCGAAGCCGAACTCAATGAAGTAACCAAGGTTCACGCCGTACTTGAGGTATGAGATGTACTGTCCCCAGCGTAGCCACACAGGAACCCTGTCGAGGCTGATGAAAAGGCCAGAGAAAGCGATTTGAGGCATGAAGAGCAAAGGCATCAACTGCATGGCTCTGGTTATGGTTGAAGTAGTAGCACCCAAGAGCTGCGCCAGAGAGGTTGATACCAGATTGAGCAGCCATAGAAGCAACAACCACAACACGAAGTTGCCCTGCAGATTCACAATCCAGTAAAAGGCGACGACTTGAAGGAAGCATTCCAGCAGTGCCAAGGGTAATTCCACCATGGTCTTGGATACCACATAGGGGATAACCGAATACATGCCACTGGTGTACTCTCTTAAGAATACCATACGTTGCTCAGGATAACGGATAATCGCTGTTTGAGCTGGACCAAACAGCTGCATTAAGCACATCATAACTACAGCAGAGAAGTAGGGCTGAAAGAGTCGTACATTCATCAGCCAGAAGAGCTCTGAGCCTGGTCTACCAGCGTTATGGAAGATACATCCCAATAGTAGGGTCGTGAACAGAACCACAATATAGCGTATAATGAACACGCTAGGTTCCCTCATAACGGCTTTGAACTCACGTAAAGCGAGCATATGGAATTGTTTATGAAGGCCGGCTCGATATGGCGGTTTAATATTGCGAGTATGAGCAGCTCCATCAGGGACATCCTTTTCCAGAGTAGAGCCGTTAGCATCACGACCATCGCTGATCTCAGCCTTGTATGCTTGAACTAAACCGGCAATGACCTCAGGTCGCTCAGTCTGGAGTGTGTATAGAGTGAAGTCCGCGAGATTGTAATGTGGTGGGCAGGTCAGCTTGGCATGCTTAATAAAGAAGTCAGAAAGGGAAGTCCTCAAGCCATGGTAGGCAATCTCCCCTTCGCTGATGACCATGACCTTGTCGAAGAGTTCGAATACTTCACTTGAAGGCTGATGAACTGTCATAAGAACCGTGACACCAAGCCTGGCCAAGCCCTTGAGGATCCTCGAGGTCGTCACAGCCGCATAAGAGTCCAAACCAGTTAAAGGTTCGTCCAAGAATATCATACTTGGCTGAGTTATCAGCTCCACCCCAATCGAAGTCCTCTTGCGTTCGCCACCAGATATACCTCGGGTCAGTTGGTTTCCCACCATAGTAGTCTGACAAGAAGTCAGGCGTAGGTACTCCAACATATCGTCGACGATAGTCTTAATCTCTTGCTTGCTCTTATCCAGTTTTAGAGTTGCCGCAAATTCGAGTATCTCTCGAGGAGTGCTCGTCGATACGAGAGCATCCTCTTGCATCACATAAGCGATGCTATCACGGAACTTCGAAGGAGCCGTAACCCGACCATCTAATGTCACCACGCCTTCGACCTTCAGGTTGCGACCAGAAGGATTCTGTCTTCCACTTAAGATGTTCATCAGAGTAGTTTTACCAGACCCCGACGGGCCCATAACGGCTGTAAACTCCCCCGGGTGGATAACACCCGAGCAATCCTTCAGAATCTTGCGTTTACCAACGGTGAAGTTAATCCCCTTCCATCCAAGCGAAGGCACGCGTTCTGGGAGGGGGAAATGTAGTTTACCACCAGAAAAAGTCTCTACACCAGTTTCCAGGTCTCCTCTTCCGTTTATCGACGGGTCCATATAACAATGAACTACTTGAGCCAAGAT
>Pm00065
AACTAGTCTCGAGTTTTTTTTTTTTTTTTTTTTTTTACAGATTACGCAGTATTACTGAAAGGGTGTTTACTGTGTCTTTCGGTTTCCACTAGTAGAAGGCATTGCCTCAAGTGGTTAGTTGAAATTAAACAATCATTATAGACGGTGTATTTTTTGTACACTTGAAAATTTTAGTCGACCTCCTCGACAGTGGGACCGGAACTGCTACCACCAGGAGCGGGACCAGCGCCAGGAGCTGGGCCACCAGGAGCAGCACCACCTTCCTGACCAGACTGGTACACCTTCATCATAATGGGGTTAACAACAGCCTCGACCTCCTTCTGCTTAGCATCAAATTCTTCCTTCTCACCGAGCTGATTTCTATCCAACCACGAAAGGGCATCATCAACAGCCTTTTCGATGGCGGACTTGTCATCGCTGGAGAGCTTCTCCTTGAACTTCTCCTCCATCAGAGTGTTCTTAATGCTGAAACAGTAGTTCTCGAGGGCGTTCTTAGCCTCAACCTTCTCCTTATTGGCCTCATCCTCAGCCTTGTACTTTTCAGCTTCATCAACCATACGGTCGATATCAGACTGAGAGAGACGACCCTTCTCATTGGTGATAGTGATCTTGTTGCTCTTGCCAGTGGACTTATCCTGAGCGCTCACGTTAAGGATACCATTGGCATCAATATCGAAAGTGACCTCAATCTGAGGGACACCACGAGGAGCCGGAGGAATACCCTCGAGCTGGAACTTGCCCAGAAGGTGGTTGTCCTTGGTCATGGCACGCTCACCCTCGAAGACTTGGATCAACACACCAGGCTGGTTATCAGCGTAGGTGGTGAATGTCTGAGTCTTCTTAGTGGGGATAGTAGTGTTACGCTCAATTAGCTTGGTCATAACACCACCAGCAGTCTCAAGACCGAGAGACAAAGGAGTCACATCCAACAACAGCAAGTCCTGAACTTGGCTAGAGCCTTCTCCAGTGAGAATGGCAGCCTGTACAGCAGCACCGTAGGCGACGGCCTCATCGGGGTTGATGGACTTAGCAGCCTCCTTACCATTGAAGAACTCCTTGATCATAGACTGGACCTTGGGGATACGAGTAGAGCCACCAACAAGGACGACCTCGTTGACGCTCTTCTTGTCAATACCCGAATCCTTGAGGACCTTCTCTACAGGACCCATGGTGTTACGGAAGTAGTCCATGCAAAGCTCCTCGAACCGAGCACGAGACAGAGTGCAGTTGTAGTCAATACCCTCAAAGAGAGAATCGATTTCAATGCTGGCCTGAGTAGACGAGGACAGGGTTCTCTTAGCGCGCTCGCACTGAGTACGGAGACGACGCATAGCCCTCTGGTTGCCCTCAATGCTCTTGCCACGGTTCTTACGCTTGAAATCCTGCATGCAGAACTCCAAGATACGATTATCGAAATCCTCACCACCCAGATGGGTATCACCAGCAGTGGCCTTGACCTCGAAGATACCATCCTCAATAGTCAATAGGGAGACATCGAAAGTTCCGCCACCAAGATCGTAGATGAGGACGTTCTTTTCACCTTGACCCTTCTTATCGAGACCATAAGCGATAGCAGCAGCAGTGGGCTCATTGATGATACGGAGGACATTGAGGCCAGCAATAGAGCCGGCATCCTTAGTGGCTTGCCTCTGGGAATCGTTGAAATACGCAGGGACGGTCACGACAGCATCGCTAACCTTACCACCTAGGAAGGCCTCAGCAGTCTCCTTCATCTTAGTGAGCACCATAGAGGATATCTCCTCAGCATGGAATTGCTTTTTCTCGCCCTTATACTGGACTTCAATGATCGGCTTGTCGTCAGCGCCTCTAGTAACCTTGAATGGCCACATCTTCATATCGTGCTGAACCACGGAATCATCGAACTTGCGACCAATCAGTCTCTTGGCGTCAAAGACGGTGTTTTCGGGGTTCCTTGCCACCTGGTTCTTAGCGGCATCGCCAACCAACCGTTCAGTATCAGTGAAGGCCACGTAAGAGGGCGTAGTCCGGTTACCCTGATCGTTAGCAACGATCTCAACAGCATCGTTCTTCCATACACCAACGCAGGAATAGGTAGTGCCGAGATCGATGCCAATAGCGGGAGCCTTGTTAGAGGAAGACATAGTGTATTTGATAGATTGTGTTTGAACTTTGTTGAAGTGAAAT
>Pm00066
TGCGCTGAATCTTGCGGTTATAAAGGTTATGACAGATTTACCCCATACGTACTCCTTTCCAACAGTGCAGCAACAATTACGGACCAACACTGAACTATGCAATAGTGATAGCAGTATCACATCACAGGACAACAAGTCGCCACTTACGATGATGATACTACAGCAACACTTGAGCAAATGACAGTGGGTGAGTAGCATAAAAGTAGCAACAAAGTTGAGATAGAGGCTTACAGATCAGCATAGGTAAGCACTACGAGATACCACCACTAGGAGTACATTTTCAACCATTACACATTCACCATTTACTCAATAGTCTTGGCCGACACGATCTTCTCTTGATCGCATGCCTTAATAACGGTGACAATGACAGTTTTACCCTCGTTGAAGTCGTTCTGGACCTGCTGGCCGACCTCATCTAGACCGTTTTCGGTCTTGGGAAGATCCAGATCATCCTTAGTAGTGCCATCACCAGTGAGGAGGGACACAGCACCGGACTCCTCAATGTTCAACAGCTGATACTCAGCACGGACCACGTTGGGAACTTCCATATTGTGGGAAGTAGGACAGATATCTTCATATTTCCTTCCAGTGAAGATGTCAAGTCCAGTGATGTTGGCTTTAGCATGGCCATGCTTACCGGTCTTGGAGGTAGAGATGTCCACAATCTTGCAAGGCTTACCCTTGAGCATAACAAAGCCGCCCTTACGAAGGGTACCGGCCTGTTGGGGAGCGGTAGCAGAGGCACCAGCATCGGCCTGCTCAAAAGTTGGCTCGTCTTCAGAGGACATGTTTAAGTGACAAGAACACGGAGTAAACAGCACACTCTTGAGCCGGTTGTTTAATCATGGGTCGCCGTCCAGCTCGTTGTTATCGCTATTGCAAGAACAAGCCCTACCCCAAGAGTAGGTTCTGCAGGGGTGTGCCTGATCCTAAGATCAGGATCTACGATGTTGGCTACAAGAACGCCTCCGTAGATGAGTTCCCCGCTGCCGTTCACATGGTTTCTGATGAGTACGAACAGGTCTCGTCTGAGGCTTTGGAAGCTGCCCGTGTCGCCGCCAACCGTTACATGTTGCGTTGGGCTGGTAAGGAAGGCTTCCACATGAGGATCCGTGTACATCCTTATCACGTCCTCCGTATCAACAAAATGCTTTCCTGTGCTGGTGCTGATAGGCTCCAGACTGGTATGCGTGGTGCTTATGGCAAGCCCAATGGTACTTGTGCTCGTGTCAACATCGGCCAGGTGTTGATCTCCATCCGAACTAGGTTGGACAAGGAGCAGATTGCCGTTGAGGCTCTTAGGCGTGCTAAGTTCAAGATCCCTGGTCGTCAGAAGATTCATGTTTCTCACAACTGGGGCTTCACTCGGTTCACCAAGGACGACTACCAGAAGTACAAGGCCATGGGCCGTTTGATCCCCATGGGAGTCCACGCTCAGTGGCTCTCCTCTAAGGGTTCTCTTGATCGTTTCATTGGCGCTCAGTAAGTAGTAGTGGATACTAAAGGTTCCCTAATACTTGCTGATAGCAGAATCATCATCGCTTTTGTTGGAAGGGCTAAACCATTGAAATAGCTTCTGGGTTCTA
>Pm00067
GTGAGCCCAGAAGCCATTTCAATGGTTAAGCCCTCCCAACAACAGCCGATGTAATTCTGCTGCTATCAGCAAGTCTTAGAGAACCCTTTGTAGCTCTTGCTACTTACTGAGCACCGATGAAACGGTCAAGAGAACCCTTAGAAGAGAGCCACTGAGCGTGAACTCCCATGGGGATCAAACGACCCATGGCCTTGTACTTCTGGTAATCGTCCTTGGTGAACCGAGTGAAACCCCAGTTGTGGGAGACATGGATCTTTTGGCGACCGGGGATCTTAAACTTGGCACGCCTGAGAGCCTCAACGGCGATCTGCTCCTTATCCAACCTGGTTCGGATGGAGATGAGCACTTGGCCGATGTTGACACGAGCGCAGGTGCCGTTAGGCTTGCCGTAAGCACCACGCATACCGGTCTGGAGCCTATCGGCACCAGCACAGGAAAGCATCTTGTTGATACGGAGGACGTGATAAGGATGGACACGGATCCTCATGTGGAAGCCTTCCTTACCAGCCCAACGAAGCATATAACGGTTGGCAGCAACACGGGCAGCCTCCAAAGCCTCAGAGGAAACCTGTTCGTATTCGTCAGAGACCATATGGACGGCAGCGGGGAACTCATCTACGGAGGCGTTCTTATAACCAACGTCGTAGATCCTGATCTTAGGATCAGGCACACCCCTGCAGAATCTGCTCTTGGGGTAGGGCTTGTTCTTGCAATAGCGATAACAACGAGCTGGGCGGCGACCCATGATTGAACAACCAGGCTAAAGGTCTTGAGCCAAGATC
>Pm00068
TCGTTACAACAATCAAACTAAAAACACTAATACATCAACCACCTTTTTCGTGCAATAGAGGGATCCGTAGGTCTCCTCTCGTAGATCCTTTGCAATGAGTCTGTTCGTCAACACCCCTCATCTTAACAGTATCACCAGTTGCTTGTATCCAGTATCGCCCATTGTCCTCAATTTGAGCCGCCATTGTCAATCTCGACTGTGGCCAAATAGAATAGTGACAAACATGGATTCACATTTTGAATGGAGAACGATGTAATAATAATGCACAGTAATAGACAACATCTTATCTAGCAATACACACCAAGACTCAGCCTGCAGGAGCCCCATTCTTCCTCTTCCAATCTCAGTAGCCATTTTTTCCTCAAATGTAAAACCCAACTGACCGTTGCCGAGACAGTCCAAATCCACCCTTGCCGGCGCCCCGTCGCTGCTGCTATCAAATATCCTCCTATAATTGGCGAATACAACATCTGCCAGTTATTGAACAGCTTAAGAATGGCCAACGTTGCAACAGTAGTGAAAAATGCAACTAAACCAACACCAAAATGGAAATACATGTATTTCTGAGAAAGTAATGTCCAAACCACGTATGTTAACAAACCAGAGGCGCAAGCAGATGACGCTACTACTGCTATCAAAGGAAAAAATACCGTCAAAATTCCTGTTGCAATGGCAGATATAATAACAAGTTGCATCGAGAGGAAAGGATGTGTAGCGAGTATAGCTGTAGCGACAGACAGTGTGACACGTATTATGATTTGAGTTATATAATTCGGACCATGTATACGTATCGGGTGAAGAAGAAGAATTAATGGCGTTGTTACGTTTAGCCACCAATACGAAAAGGAAGAGGGAAAATCGGGCATTCCCATAATGGATGAAAAGC
>Pm00069
CTACGCAGCCAACGAAGCTTACTGCTTCTGTGTGTTACTCTCTGCTCAGCTTGTATGTGCGGTGAATTGCAGTAACTACACCAGAACGAGACCTTCAAGCTACCAAATACAAATCGCAAGAATCAGACATGTCATAGTTTGGGAGGTACGCCGAACAACCCGTCAGAAGAGATCTCTATTCCGCCAGCGGAGTCCATCCTCATCGTTTCCCTAGCCGAGAGAAACTCGATATCGCGCAAAAGGATAATTCGCGTACGCAGAAGTAGGACGAGGTCGCATTTAAGGTCTTGAAACCTCATTGAACACCTCGTAAGTGGACCATGCAGGGTAAGTCTGGGAAAGAGAACTTATCGGAGGAACCGGTCGAACGCTGCCTTGTAATTATCAGCTATGGCCAACCTTGTTATGCAGGGCACGATCATATCTCGCTTGGGCATGCGTTCGTCTCGCTGCTACCACGCATGCATTAAACGAGTCGCCCGGCACATATGATGGATGCCACAACAGTGTGTCGCTACAATGGAGAATAACAGAACCCGTCGTTCCACTCCGGGGTTCTTTCCGCAATAATTTCGGAGTCTGACATTTGACTAAGTTGAGAATACAAGCTTGAGCCCATGGGTCGCCGTCCAGCTCGTTGTTATCGCTATTGCAAGAACAAGCCCTACCCCAAGAGTAGGTTCTGCAGGGGTGTGCCTGATCCTAAGATCAGGATCTACGACGTTGGCTACAAGAACGCCTCCGTAGATGAGTTCCCCGCTGCCGTTCACATGGTTTCTGATGAGTACGAACAGGTCTCGTCTGAGGCTTTGGAAGCTGCCCGTGTCGCCGCCAACCGTTATATGTTGCGTTGGGCCGGTAAGGAAGGCTTCCACATGAGGATCCGTGTACATCCTTATCACGTCCTCCGTATCAACAAAATGCTTTCCTGTGCTGGTGCTGATAGGCTCCAGACTGGTATGCGTGGTGCTTATGGCAAGCCCAATGGTACTTGTGCTCGTGTCAACATCGGCCAGGTGTTGATCTCCATCCGAACTAGGTTGGACAAGGAGCAGATTGCCGTTGAGGCTCTTAGGCGTGCTAAGTTCAAGATCCCTGGTCGTCAGAAGATTCATGTTTCTCACAACTGGGGCTTCACTCGGTTCACCAAGGACGACTACCAGAAGTACAAGGCCATGGGCCGTTTGATCCCCATGGGAGTCCACGCTCAGTGGCTCTCCTCTAAGGGTTCTCTTGATCGTTTCATTGGCGCTCAGTAAGTAGTAGTGGATACTAAAGGTTCCCTAATACTTGCTGATAGCAGAATCGTCATCGCTTTTGTTGGAAGGGCTAAACCATTGAAATAGCTTCTGGGTTCAG
>Pm00070
AACCCAGAAGCTATTTCAATGGTTTAGCCCTTCCAACAAAAGCGATGATGATTCTGCTATCAGCAAGTATTAGGGAACCTTTAGTATCCACTACTACTTACTGAGCGCCAATGAAACGATCAAGAGAACCCTTAGAGGAGAGCCACTGAGCGTGGACTCCCATGGGGATCAAACGGCCCATGGCCTTGTACTTCTGGTAGTCGTCCTTGGTGAACCGAGTGAAGCCCCAGTTGTGAGAAACATGAATCTTCTGACGACCAGGGATCTTGAACTTAGCACGCCTAAGAGCCTCAACGGCAATCTGCTCCTTGTCCAACCTAGTTCGGATGGAGATCAACACCTGGCCGATGTTGACACGAGCACAAGTACCATTGGGCTTGCCATAAGCACCACGCATACCAGTCTGGAGCCTATCAGCACCAGCACAGGAAAGCATTTTGTTGATACGGAGGACGTGATAAGGATGTACACGGATCCTCATGTGGAAGCCTTCCTTACCAGCCCAACGCAACATGTAACGGTTGGCGGCGACACGGGCAGCTTCCAAAGCCTCAGACGAGACCTAAAGTGGAGCGATAACCACCGATAAGAAAGATGAGCACAGTGTTACCTGTTCGTACTCATCAGAAACCATGTGAACGGCAGCGGGGAACTCATCTACGGAGGCGTTCTTGTAGCCAACATCGTAGATCCTGATCTTAGGATCAGGCACACCCCTGCAGAACCTACTCTTGGGGTAGGGCTTGTTCTTGCAATAGCGATAACAACGAGCTGGACGGCGACCAAGTTTTTCATCCATTATGGGAGTTCCCGATTTTCCCTCTTCCTTTTCGTATTGGTGGCTAAACGTAACAACGCCATTAATCGTTCTTCTCCACCCGATACGTATACACGGTCCGAATTACATTACACAAATCATAATACGTGTCACACTGTCTGTCGCCACAGCTATACTCGCTACACATCCTTTCCTCTCGATGCAACTTGTTATTATATCTGCCATTGCAACAGGAATTTTGACGGTATTTTTTCCTTTGATAGCAGTAGTAGCGTCATCTGCTTGCGCCTCTGGTTTGTTAACATACGTGGTTTGGACATCACTTTCTCAGAAATACATGTATTTCCATTTTGGTGTTGGTTTAGTTGCATTTTTCACTACTGTTGTTACATTGGCCATTCCTAAGCTGTTCAATAACTGGCAGATGTTGTATTCGCCAATTATAGGAGGATATTTGATAGCAGCAGCGACGGGGCGGCGGCAAGGGTGGATTTGGACTGTCTCAGCAATGGTCAGTTGGGTTTTACATTTGAGGAAGAAGTGGCTACTGAGATTGGAAGAGGAAGAATGGGTTAATAACATTGAGGACAATGGGCGATACTGGATACAAGCAACTGGTGATACTGTTAAGATGAGGGGTGTTGACGAACAGACTCATTGCAAAGGATCTACGAGAGGAGGCCTACGGACCCCTCTATTGCACGAAAAAGGTGGTTGATGTATTAATGTTTTTAGTAGTTTGATTGTTGTAACGAACTGTTATTATTCATATATTCCTATTGCTACATAAG
>Pm00071
TATTTTATGCAGCCTCAGTCGTCATCATACAGCCCTAGTCGTCGTCATCATAATCCACTGCTACTACTACTGCTAGTATCAACAACGGAAAATGAGAACTTCGACGTAGTCATCATAGTAAACGCTGCTTAGTGCTGCTGCTTGCGGACCTTGTTGATGGAGGTACGCAGGGCCTGACCGATACGCTTCTTGGCAACCATCACCTTGAAACGCTCGAAGTCGGTAAGGGCAAGCTTGTTCTTGCGAGCAACGCGCCTGCGAGCGAATCGAGTGGCGTTGAACTTAGCAAGGACCTCGCCCTCCTTGAGGCCCTTAGCTACAGTGGGACCATGGGCGCCACGGAAAGTGTTGGGGACGACGAAATCCGACAACGCCAACCAACGGATGGGAATCTGCTGACGGGCAACACCAGTGACGTTCTTAGGTCCATCAACAACGACCCTTCGGTGGTCAACGACGTCCACGATGGTGCACTGCTTGCCCTCATCGGGACCGTAAGTGACGGTGCAGAAGCGACCAGGCTCTACGAAACGGTTGTAAGACGGCATCGCTGCGGTTGATGACTACTAAAGGGTAAGGCAGCCATCCTGGATCCTAAGATGGGTTGGAAAACTACCCATTTCTGGGGTCCTATGGCTAATTGGGGTATTGTTGCTGCTGGTGTATTGGATATGACTACTCAAGGGCCTGATATGATATCTATACCTATGACTGGTACTTTATGTGTTTATTCTCTATTATTCATGCGTTTTGCATATATGGTACAACCTAGAATTATCTATTGTTATCCTGTCATATCTTTAATGAGGGTGTCCAACTTATCCAACTTGGTCGTGCTCTCAAGTACCAGAGTCAACACAAGCTTGTAGCA
>Pm00072
ACTTGGCTCAAGGTTAAATCTTATTCGTGATGCCATCTGCTTACGGCTCCCTCTTGCTTGCCACTGTGATGGAAGCAGCCCTAGGAGTACTTGATGCCCCTCTGAAGATTACTGCTGACTATCCAGCGGGTTGTTATGGAGGTCCTGGTCCAGGGGAGGGAAGCAACATTACCGATATGCTAGCGCCTTCCTGCATTTACAGCATGGAGAGCAACACAACCGATGGGAGTTATAGAGAAGTTGCCGGGATCATACTCAACACTAACAGGCCTGGGCATTATGGCAGCATGTCAGTAAACATCACTGTGTCCAGCCCTACTAGAACCAGAGAGCCCGATATCTTAGTTGTAACGGATGGTTGGGCTCACCTGAGTGTCGGTGATGAAACCAGAGACTTCTGGTGGAACCCAGCTCCAGGCAAGAACTCCTACGGTCCAGATCGTGTATTTGTGTTTTTCCGAGTTCCGACTATCGACTTTGGTACCCTCCCTCGTAACGTGAGCGTTTGGAGCTCGTGGGATAGTCTAATTGGTGGAGCGCAGAGCGACGGATTGGGCCTGAGAGTCAGTCACAAATGCTCCTCTAATGTGCCCTATTCTGAGTTTTACAGCAGACAAGAAATCCTCATAAAAAGGGTGAGAGGTGGCTGGTACTACTTGGTTAAGTACGAATTTTTTGACTTTTCTCCTATGCTAGAAGATTACACCAAATATGTGATCCGCGGCAATCTACAGAACGTGAATATACTGTGAATCTACGCAGCATCATGATTCTATGCCTAGCCGGCGTGGCGACGTCGGTGAGCTCTGATGCTGGTGCCTCACGAACTGTACATATCTCTTGATTCAAGAGTCTTGAACAATGTGATGATTTCGGGTCATTCTCACTACCGTATCCATCTATTTACCATTTATTCATTTTCATTTCCCATTTTTTCATATCTTGGTCCAATATCGCGTTAATGTCGTGCGCAAGAGCCTGCTGTTCGTCGCTTATCGTATGCAAGTCTGCGCATTGATATGCGAGGTATCCAACATTTTTCCACGAGCACACTCTTGCAAGCCTCGTTGTGGCTCGAGTAGCGATCAAGAGTGAAAGCTTTGGCTCATCACCTTGCCAATGACGAAATCGAGCGGCCGGTTGTGGGATGGGTCTAGACTCTAGAGCAATATGCTACGTTTTCTTTCCCTTGAAAAAAAAAAAAAATGATAGCTTCTACTACTGTCCGTCAATTACTACTAAAGGGTAAGGCAGCCATCCTGGATCCTAAGATGGGTTGGAAAACTACCCATTTCTGGGGTCCTATGGCTAATTGGGGTATTGTTGCTGCTGGTGTATTGGATATGACTACT
>Pm00073
GGCTTCAAGCTTTCCTTGATCTAGAAAGAGTATTATTATTGATGATAGCTTCTACTACTGTCCGTCAATTACTACTAAAGGGTAAGGCAGCCATCCTGGATCCTAAGATGGGTTGGAAAACTACCCATTTCTGGGGTCCTATGGCTAATTGGGGTATTGTTGCTGCTGGTGTATTGGATATGACTACTCAAGGGCCTGATATGATATCTATACCTATGACTGGTACTTTATGTGTTTATTCTCTATTATTCATGCGTTTTGCATATATGGTACAACCTAGGAATTATCTATTGTTATCCTGTCATATCTTTAATGAGGGTGTCCAACTTATCCAACTTGGTCGTGCTCTCAAGTACCAGAGTCAACACAAGCTTGTAGCAGATCAGCGTAGACAACAGATTACTGCTATGAAATCGACTACTACTAGTATTATTGCCAAGGAGGCATCTCCTAATAGTAGTATAACAACACCATCTATGACATCATCATCGAGCAGCAAGTCCATGTTTGCTGTATCTGCTGCTGGTGTTGCTGCTGCTAAGGCTGCTAGCGACATCGCCTCTAAGGCGGCCACCACTACAACAGCAGCTTCATCTACCACTGCTGCTGCTGCTGAGACTGTTGTCAAGTCTGCTGCTGCTAGTACTCCTGCTGCTAAGACAGCTCAAGCTGCTACTAAAGCTGCTATTGAGGGTTCGTTCCATCCCGTCCTAAAATTGAGATCTAAGATATGTGCTTTACCTATGCCTGAATTATTAAGGAAATTCTTTATGCATCCTGCTGGACCCTTTACCATATTCTTCTGGGCTCCTGCTATCAAATGGGGTATATCTGCTGCCAACTTAGTTGATTATAAGAGACCTGTTGAAAAGGTTAGTATCCCTCAACAGCTTGCTCTATTCGCCACTGGTGTTATCTGGGCTCGTTGGTCATTTGTTATCACACCAATTAACTACAATTTAGCAACTGTTAACGTGTGTCTAGCCTCTACAGCATTCTATCATTTGATAAGAAAGTTGGTATACGATCCCTTCCCTACTACTAATGATGATGATGTCAAGAAGACGACTGTTACTACTACGTCCTTGTAGACTCCTTATAGTAGTAATGATGTCGTGTTATTCCTGAGTATTATCATTCACATCGTCATCATGATCGTTCTGGTAATAGTATTATTACCACTCAACAACAATTGTGTAGTAGCTGTTGATGATTGACTCTCGTTGTTCCTGGTATCCCTAGTATTGCTACTACTACTACCATTCACACCTATTGCATTGGAATTACTTGGTAGTAGTAGTAGTAACTAGTTGGGTGTAATCATTGTTACAACAGTGTTG
>Pm00074
TAAGGAGGGTTCTGTTGCATGTTGTTAAAACACTTCACCACCCGAGATATCCTCAGACTCGCCATTCTCTCTCATAACATAGAAGCAGTGAGTTTCTCCATAGGGACTGACGTCTACCTTGATGCCCGTCATCCCAGCTCGTGCCGCTCGTGCCGAATTCGGCACGAGCGAAGATGGTTCAACGCCTTACATACCGCCGCAAGGTCAACTTCAACACCAAGTCTAACAAGCAGAAGCTTGTCAAGACCCCTGGTGGAAACTTGGTCTACCATAAGATTACCAAGACCGCTACTGGTCCCCGTTGTGGAGACTGCAAGGGCAAGATCAATGGTGTCAAGTGCCTTAGACCCTTCAAGTACTCTCAGCTGAAGCAGCGTGAACGTCACGTTTCTCGTGCCTATGGTGGCTCCATCTGTGGCAAGTGCGTGAGGCAGCGTATCATTCGTGCTTTCCTCCTCGAGTTTTTTTTTTTTTTTTTTTTCTTCAAGGCCAACTACTGGCTCGGACAGCAGCTATTGGTCTCTAGTAAGGTAAGCTTCCCTTAATCGAAGAGGTCGAAACCCATATCCTCATCCTCCTCCTCTTCCTCCTCCTCAACCTTAGCCTCCTCAGCAGGAGCAGCCTCGCCACCAGCAGCGGCGGCACCACCAGCGGGGGCGGCAGCGACGGCACCAACAGAGCCAGCAGCAGAGAGCATCTCAGAGACGTCCTTGCCCTTCAACATGCGGGCGAAGAGAACAGGCCAGTAGGACTCAACGTGCCTAGCGCCACTGGCGTGGATGAGACTGTTGATGTTCTCAGAAGTGATCTCAAGATCCGAGTCGTGGAGGAGGAGGGCGGCGTAGGTGCACAAGAGCTCATCACGCTCAGTGCCGGGGATATCGTGAGTAGGAACAGCAGCCATGACTAGAGAGGCAAAGCGGTTTAAGCTGTCTGCA
>Pm00075
CGTTACGAGCTTGGCTCAAGTTTCCCGACGAACTTTAACTGTTCATCTCGCACTTATGCGCTTCACTGTCCTCATCCTTGCTGCGATCGTCATGGCCGCCTCTGCTATCGTCGACAGTCCCCCTCAAGACGAGCCTAAACTCGATGGCACCAATTGCGTCTGCAGTTCTCACGGCTGTATTTGTACATAATTTTTTCCAGCCCCAGTTACTGGGCTCATGCTCTTGGTACCATTAGTGTCCCTTGAGTGCTGATCGGTATTAACTCGGTATAGCTATTTGCCTGAGGTCGGTGAGATCTGCCCAAAGCGACAATATTCGATCAATTCTTTGTTTCCCTCATTTTTACTCGACACCAGCATCAACTGGAAAAAAAAAAAAAAAAAAACTCGCTCGTGCCGAATTCGGCACGAGCCGCATCGAAGATGGTTCAACGCCTTACATACCGCCGCAAGGTCAACTTCAACACCAAGTCTAACAAGCAGAAGCTTGTCAAGACCCCTGGTGGAAACTTGGTCTACCATAAGATTACCAAGACCGCTACTGGTCCCCGTTGTGGAGACTGCAAGGGCAAGATCAATGGTGTCAAGTGCCTTAGACCCTTCAAGTACTCTCAGCTGAAGCAGCGTGAACGTCACGTTTCTCGTGCCTATGGTGGCTCCATCTGTGGCAAGTGCGTGAGGCAGCGTATCATTCGTGCTTTCCTCCTCGAGGAGCAGAAGCTCGTCACTGCCGCTCTCGCTGAGAAGGCCCGTAAGGCTGCTCAGAAGTCCGACAAGAAGGCCAAGGTCAGCAAGAAGTAAAAGAGTATAAAATCCTATTACCAAATTGCTGGTATCGATGAACCTAATTGCGTGGTGAGCGGATATCATTTCCACTGGGAAAA
>Pm00076
CATCCCCACCTTTGCCTGCACCGGTAAGACATACTTGAATGCGCAAGCCTGCGAATTTAATATCAGCAGCTCAAACCAGGGCGCATCCAGCGGCTTCGAAAGCAAAGAGTAGGACCTCCGTCTTCGGCTGCTTCAAATGGACTGTGACGTTGAGGTGTGCTCTATTTTCCTCAATGGCTACATCGGTATAAGCCATATATACCTCGAGTTTTTTTTTTTTTTTTTTATGTGTAAACCTTCCTTCTAGGCCAATACCGACAGCAGCAAATGGTCTCTAGTAAGCAACTCTTAATCGAAGAGATCGAATCCCATATCCTCGTCCTCCTCCTCTTCCTCCTCCTCAACCTTAGCCTCCTCAGCAGGAGCAGCCTCACCACCAGCAGCGGCGGCACCACCAGCGGGGGCGGCAGCGACGGCACCAACAGAGCCAGCAGCAGATAGCATCTCAGAGACGTCCTTGCCCTTCAACATACGGGCGAAAAGAACAGGCCAGTAGGACTCAACGTGCCTAGCGCCAGAGGCATGGATGAGACTGTTGATGTTCTCAGAGGTAATCTCAAGATCCGAGTCGTGGAGGAGGAGGGCGGCGTAGGTGCACAAGAGCTCATCACGCTCAGTGCCGGGAATATCGTGAGTGGGAACAGTGGCCATGACTAGAGAGGCAAAGCGGTTTAAGCTGTCTTGAGCCAA
>Pm00077
CAGCAGGAGCGGCACCAGCGCAAGAAGAGAGCTTCTCCTTGCCATCCTTGATGAGGGCAGCGATGTCCTTGCCCTCAAGCTGGCTCACGAAAGACTTGATTTGCTCCTCGTCAACGGGGGCGCTAACAAACTCGAGAATCTTCTTAACATCAGCCTCACTGGGAGACTCCTGCTCGTGCCGAATTCGGCACGAGATCACTTCTGAAAACATCAACAGTCTCATCCACGCCAGTGGCGCTAGGCACGTTGAGTCCTACTGGCCTGTTCTCTTCCCCCGCATGTTGAAGGGCAAGGACGTCTCTGAAATGCTCTCTGCTGCTGGCTCTGTTGGTGCCGTCGCTGCCCCCCCCGCTGGTGGTGCCCCCGCTGCTGGTGGCGAGGCTGCTCCTGCTGAGGAGGCTAAGGTTGAGGAGGAGGAAGAGGAGGAGGATGAGGATATGGGTTTCGACCTCTTCGATTAAGGGAAGCTTACCTTACTAGAGACCAATAGCTGCTGTCCGAGCCAGTAGTTGGCCTTGAAGGGTTTAAAAAAAAAAAAAAAAAACTCGAGTTTTTTTTTTTTTTTTTTTGTCGCAACGCCGCCGCCTCAAGTATGGACAATTGAAAACAATTAGAGGAACGATAGAATCATTTACAGACCTCAAGCAGCAACGGCCTCCTCGATGATGCCCACGGCCTTCTTGAAGTTGCGCTCCTTGATGCCAGTCATGGACTTGCCCTGCCAGACGGGTTTCTTTCCGCCAGCTCCCTTTGCACCAAACTCCTCGAGTAACGAGCTGAGCATCTCCTTGTTCGCCAAAAGCGGATAACCTTCTTGACAGTCCGACAAGAGGAAGGCGGTTGGGCAACACAGGAGTATGGCCTTCGGGGCTCCCTCCATCTCCTTTATCTTCTCTGACAAAGCCTTCTCAAGTAGATGCAAGAAGGGTGATTCGCAGTCTCTAAAGGCACCAACAACGGGCCGACCGGAAGCCTTCTCGAGCAGGTCGGACGCTAGGAACTGGACAAGTTCGTCCGTGAGAGCTTTCACCTGTCGATTGGCAACAGTGAGCTGCTGCAAACGTTGTTGAACTAATTCGGGGAGCTTCTCCCTCTTGCAGCTCAAGTCATTGACCATAGCAGCCTCTCGATTGGAGCATTCCTCGAGACGGTCTAAGACTCTCTGGCCGATGAGGAAAGTGAAAGTGACGATCTGCGTGGACGCCTTCAGTGAGTGACCTATGATCTTCACACACTGCAGCTCGGAAAGGTTCTCAACATGAGTTCCTCCACACGCATTCTTCTCAATGCCGTCGATCTCAACTATTCTAAAAACGTCGCCCTTCACCTTCTTGGGCAGGGCGGAGCGGAGCATTGGGTCTCTATTGCCATTCTCGTCCTCGAGCTCGCTGCGTTTCATTTGGCGGTTGAAAACCGTACGGTGCTCCCGAATGGCCTGGTTGCATGCCTTTTCCAGAGCCTTCACTCGGGACTCCAAAGTTTCTCCTTGCGGGATAAGGTCCAGGTTGCAAGGACCGATATCGACAGAGCAGCTCTCGTTCAAGGTTTGTTTGATTTGTACCCCGTTTGATTACTCGGCTGCTGCATC
>Pm00078
CTGGTTCCCCATACACTTCGTTCCACAATGTCTTTGAAGGTTGCTGCCGCCTACTGCATGGCCTATGTGGCCGGTCAGGAGTCTCCCAGTGAGGCTGATGTTAAGAAGATTCTCGAGTCTGTTAGCGCCCCCGTTGACGAGGAGCAAATCAAGTCTCTCGTGAGCCAGCTTGAGGGCAAGGACATCGCTGCCCTCATCAAGGATGGCAAGGAGAAGCTCTCTTCTTGCGCTGGTGCCGCTCCTGCTGCTGCTACTGGCGCTTCTGCTGCTGCTGGTGCCAAGGAGGAGGCAGCTGCCCCTGTTGAAGAGGAGGAGGAAGAAGAGGAAGAGGACATGGGCTTCGATCTCTTCGATTAACCAGTTTCTTCTAACTAACTGCCTAAGTCGACACTAGACGGGTTAGCTTGTGGGAACG
>Pm00079
TCGAGTAACGAGCTGAGCATCTCCTTGTTCGCCAAAAGCGGATAACCTTCTTGACAGTCCGACAAGAGGAAGGCGGTTGGGCAACACAGGAGTATAGCTTCGGAGTTCCCTCCATCTCCTTTATCTTCTCTGACAAAGCCTTCTCAAGTAGATGCAAGAAGGGTGATTCACAGTCTCTAAAGGCACCAACAACGGACCGACCGGAAGCCTTCTCAAGCAGGTCGGACGCTAGGAACTGGACAAGTTCGTCCGTGAGAGCTTTCACCTGTCGATTGGCAACAGTGAGCTGCTGCAAACGTTGTTGAACTAATTCGGGGAGCTTCTCCCTCTTGCAGCTCAAGTCATTGACCATAGCAGCCTCTCGATTGGAGCACTCCTCGAGACGGTCTAAGACTCTCTGGCCGATGAGGAAAGTGAAAGTGACGATCTGCGTGGACGCCTTCAGTGAGTGACCTATGATCTTCACACACTGCAGCTCGGAAAGGTTCTCAACATGAGTTCCTCCACACGCATTCTTCTCAATGCCGTCGATCTCAACTATTCTAAAAACGTCGCCCTTCACCTTCTTGGGCAGGGCGGAGCGGAGCATCGGGTCTCTATTGCCATTCTCGTCCTCGAGCTCGCTGCGTTTCATTTGACGGTTGAAAACCGTACGGTGCTCCCGAATGGCCTGGTTGCATGCCTTCTCCAGAGCCTTCACTCGGGACTCCAAAGTTTCTCCTTGCGGGATAAGGTCCAGGTTGCAAGGACCAATATCGACAGAGCAACTCTCGTTGCCGAACTCCCACGAATCGGTTTTGCCGAACTCGGGGAAAATCTCGGCATGCTCACAGAGGGCACTGATGAGATGCTGACCCGAGTGCTGTTGGGTATTGTCCCAACGTCGGTCCCAGTCTAGGGTGACCGCCACCTCGGACCCCACTTCTACCTTACTATCCACATAATGATAAACCTCTCCCTCAGAGTTCTTATTTACATAAAGGACCTTAGCGTTGCCTATACGGCCGGTATCAGAGGGCTGGCCGCCCCCCTCAGGGTAAAGTAGAGTTTGGTCCAGTGTCACCACAAACTTAGACCCTTTCGCCATAGGAGCCACTGCCTTCTTAGGAGCAGCCTCACAGGTGAGGACCTTGGCCGTAGCGGAGCGGAGCTTGGGCTGGGCTATACACAGTACTCGAGTGGCCATTGAGCAGGAGGATAGATGAAACAGGAATGTCTACAGTCAACTTGAGCC
>Pm00080
TCTCCAGTGTCGTGCCGGCCAACTTGAAGCATAACGTCATCCCCCTGCTATAGTAGTAGTGGATTCAATCAGCCTTAAGCTCTCTTGGCCTTCACCGCCTTCTTCTTGGCAAGCTCAGAGGCCCACTTAGCACGCTGCTCGTTGTGGTACTCAGCCAGTCTGACTTGGTACTTAGCAGCCTCCTCACGAGACTGGAGGACCTTCTTGATGGTGGTGTTGCGGATGTGCCTCTTGCGCTGCAGGGTCTGGGGAGTGATCAAACGCTGGATCTTGGGGGCCTTGGTCTTGCGGCCAGTGTCCCTGCGGACAACGAACTTGCGGATATCATCCTCCTTAGTAAGGCCGAAGAGCTTGCGAATATGGTTGGCCCTCTTAGGTCCAAGGCGACGAGGCCTGCTATCGTCGGTCAAACCGGCAATCTCGGCATCGCCCTTCTTGACGAGGACGAGGTTGAGGACAGCAAGGTCCTGGCCAACGATGCAGCCACGGACGGACTTGCGCTTGCGCTCACCGGCACGACGAGGGCGGTAGCAAGACATACCCTTCTGGAAAAGGAGCCTTACACGGTTGTTGGTCAAGACACCCTGCTTCATAGGGAAACCCTGCTTATCGTTACCGCCAGAGATACGGAAGATGTATCCCTGGAACTCCTCACCAAGAGACTCACCAGAGACTTCAGCGGAGATACGCTTATCGAAGAAAGGCAAGAGCTTCTTGTCATCATCGATATCGATGCACTTCTGCAATCCAGTGCTGGGGTTAGCGATATTGATCTTCATGGTGGCTGGGCAGGCCGACTACGCTTGAGATC
>Pm00081
CACCTCTCGAGCATAGTCGGCCTGCCCAGCCACCATGAAGATCAATATCGCTAACCCCAGCACTGGATTGCAGAAGTGCATCGATATCGATGATGACAAGAAGCTCTTGCCTTTCTTCGATAAGCGTATCTCCGCTGAGGTCCCTGGTGAATCTCTTGGTGACGAGTTCCAAGGTTACATCTTCCGTATCTCCGGTGGTAACGATAAGCAGGGTTTCCCTATGAAGCAGGGTGTCCTGACCAACAACCGTGTCAGACTCCTTTTCCAGAAGGGTATGTCTTGCTACCGCCCTCGTCGTGACGGTGAGCGCAAGCGCAAGTCCGTCCGTGGTTGCATCGTCGGCCAGGACCTTTCTGTCCTCAACCTTGTCCTCGTCAAGAAGGGCGATGCTGAGATTGCCGGTTTGACCGACGACAGCAGGCCTCGTCGCCTCGGACCCAAGAGGGCCAACCACATTCGCAAGCTCTTCGGTCTCACCAAGGAGGATGATATCCGCAAGTTCGTTGTCCGCAGGGATACTGGCCGCAAGACCAAGGCCCCCAAGATCCAGCGTTTGATCACTCCCCAGACCCTGCAGCGCAAGAGGCACATCCGCAACACCACCATCAAGAAGGTCCTCCAGTCGCGTGAGGAGGCTGCTAAGTACCAAGTCAGACTGGCTGAGTACCACAACGAGCAGCGTGCTAAGTGGGCCTCTGAGCTTGCCAAGAAGAAGGCGGTGAAGGCCAAGAGGGCTTAAGAAGCGGATACACTATTATCACCACCTTTCGCAGGGGGATGACGTTATGCTTCTAACCTGGGCACGACACTGAAA
>Pm00082
CTGTGCCCGTCAAGTGATGAAGCATACGGGATGCCAATACTTCTAGTTAGGTGGTCGGCTACATACAGCGGAGCGAAGCAGTTTCCCGTATATGTCAAAAGTGGTCTCTGATGGCGACTAGTATTGATGGTTATTATCACTTCGTATAATTGGGGATATGTGACACCGTGTATGGTGTCTACGAATTCATATCGATCCTGATAGCATAACCATTCTTACTGTTGTCGTATCGGGTGCTGCTAGCTTCACGCTTGTATCGAAGCCGTCTACTATTGATCGCGAAGTTGACGCTCTCGTAGTTGTAGTAGTACTATAGTCGGTGTTGTTGTTATTGTAGCCAAGTTCTGTATATTCCTCTACGGCGACTGCGATTAGTGGAAAGTGTTGCTTGGTCGTAATATCAGTTATTATGAAACCCTCTAGTTTGGGCCTTCGATGAGTGCGTACCTTCATATCATTGCTGCAAATATGAGTTGTTGCTTTAGCCGCCGCATTGACTACTAATACCACTCTTCCGCTACATCGTGTGGGTTAACGACATCTGTACTACGACTATCCTCTCATCATCACAATCACCATGTATCTGCTGCCGGCTTGTCGCATTCGTATTCACTCTCTGTATTTCTCCTTCTCCTTCTTGTTGTTATGAGCAGAATAATGATAATAATAAACTGTATGATGTGGCAAGATCCAAGAGGTTCTCCCCAAGTATTCTTGCTGCCCAAATAATAATCATTCGATGACGGTCATCTACGTTGGTGTATTCTTTGATGACATCTCGTCACCTTCTCATCAGGGGCTTTCGAGCCGTTTATCGAGATAGCGGGGTTATGTTATCAACTACGCCAAGTCCTACGTCAAGTGTTTGTTTGATCGCGATGAAGCCTTCGGGTCGCTGAGCAACTTCACCATCCTCTTCGTTGTTTACTCTGTGTCGTTGGTCCTCCGGTGTTCATCTCATTACTTCCCATTATTATCACCTACTGCTGTCGTCCTCATGGACTGTTGAAGCTGTAGTAGATGAAAACGTTAAGAAGCTCTGAGTGTCCGACATAAGAGTTAGAAGGGAGGGGATTTTCCGCGCAAAC
>Pm00083
AGCATATCACTGGATCGGACCCTTGCGTCATGATAGCCCAGGCCCCTGGTTTCATGAAAGCCGAGACGGCCTCGGCGATCTCCCGCGGACTCATTTTAGAAATTCCTGCGATACCGAGATGCTCAGCAAAAGCAGTGAACTCCACCTCGTTGCCGAAGACAACGTCACACGCGTGCTGTGCCATATACGTAAAATCATCATTCCTGCAGGCCCAAGCAGCGCTGAGACCAGCAAACAGCTTTGTGTAACCAGACGTGATCTGTGGATGGTTTGGTATGTACTCTCTGCACGCATATCCATCTCCACAAGCGTAAAACGCTGTCGTATATAAGACCCTGCAATCAGCGGGAATGCCTCTATCGGGCCCGGCTCGGAAATCAGGAGCAACACCCAAATCCGTAATCATCGTTCGTTTTTTGTCCTTAAGAAGTGCGCAACACTTTCCAGTGCGGCCACCAGGGAACACCTCAAAATCCGTCTCCAAACCAGCCTCGGCACATGCCTCTCTCAATACGTTGGCATACTCATCATCCCCAACACTGCCAACAATCCGAACCGACGTGTTCGCAAAGCTCAAATCATTGTATTCCGGATCAGCTTCATGGCGATCAAACCACCACTTGACGCCCCTCAAAGAGTTCATCGCTTGCCCTCCCGCGATGCGGTGAACCGTCAATTCCCCATCTCCCAACATCCGCGCAAACAGCTTCTTGTCTTCGTCACTTCCCTTCGCAAGACGCTGGGTCGCCGGCTCCAACCCGTAGGCCTCAAAGTCGTCTATGTTCGCTACTAGGTCCAGCAGTGGATGGCACATACCGACGATGCTACTGTGCATAGTGCTTGGGAGGCCAACCTCACACTGCCGACTCTCGTCACACATACTCAGCGAATCGTCAGCACACGAGACAACTCCAGTCAGGGCTGGACCAGACGACGAGGCGTTCACCGCCATAGGAATAAAGGAGGCAATGACTTGAGCCAAGA
>Pm00084
CTTGGCTCAAGTGTCAGCCCTTCTTTTCCTAGTCCCCTGTAGTATGGCTGATTCTGTCGTCGTCATCGAGGATGAAGATGAGTTGTCATCATTTTCAACCACAGCGACGAGCTTGGTGTCGAACACGTGCGTCTCCTGTCCCTTGGGTGCAGCTGAGAGCTTCAGCGTTGTATCATACGATCACCCGATATTGGACTTGGTCGCTACTGTTGACGATGCTAACGGTTTCGGTTTGAAAGTCAACACTCAGAGGCTTACGGATGGAAGTGACGAAGACAAGAAGCTGTTTGCGCGGATGTTGGGAGATGGGGAATTGACGGTTCACCGCATCGCGGGAGGGCAAGCGATGAACTCTTTGAGGGGCGTCAAGTGGTGGTTTGATCGCCATGAAGCTGATCCGGAATACAATGATTTGAGCTTTGCGAACACGTCGGTTCGGATTGTTGGCAGTGTTGGGGATGATGAGTATGCCAACGTATTGAGAGAGGCATGTGCCGAGGCTGGTTTGGAGACGGATTTTGAGGTGTTCCCTGGTGGCCGCACTGGAAAGTGTTGCGCACTTCTTAAGGACAAAAAACGAACGATGATTACGGATTTGGGTGTTGCTCCTGATTTCCGAGCCGGGCCCGATAGAGGCATTCCCGCTGATTGCAGGGTCTTATATACGACAGCGTTTTACGCTTGTGGAGATGGATATGCGTGCAGAGAGTACATACCAAACCATCCACAGATCACGTCTGGTTACACAAAGCTGTTTGCTGGTCTCAGCGCTGCTTGGGCCTGCAGGAATGATGATTTTACGTACATGGCACAGCACGCCTGTGACGTTGTCTTCGGCAACGAGGTGGAGTTCACTGCTTTTGCTGAGCATCTCGGTATCGCAGGAATTTCTAAAATGAGTCCGCGGGAGATCGCCGAGGCCGTCTCGGCGTTCATGAAACCAGGGGCCTGGGCTATCATGACGCAAGGTCCCGATCCAGTGATATGCTGTAGCAATCTGACGGACACTTGCGATGCGTTCGCTCATACTGTGCGAGATTTGGATCCTCTGGCCATCTCGGACGACATTGGTGCTGGTGACGGCTTTGTCGGTGGTTTCATCGCTGCGATATATGCCAGGCTATTGGCACGCGATACTCACCCCACGTAGCATCCCATCTCCGCTGGAAAGCTCAGTTTCCAGTATTAGTGATGATGACGTGAGTGAAGTCCTCCCTTATGAAGGTGACCGCGCCAATGCGTGGCATTCGATCACGAGGCAAATGATTATGGATGGTGTCGAGGAGGGAATATACTGTGCCCGTCAAGTGATGAAGCATACGGGATGCCAATACTTCTAGTGAGGTGGTCGGCTACATACAGCGGAGCGAAGCAGTTTTCCGTATATGTCAATAGTAGTCTCTGATGGCGACTAGTATAGATGGTTATTATCACTTCGTATAATTGGGGATACGTGACACCACGTATGGTGTCTACGAATTCGTATCGATCCTGATAGCATAACCATTCTCATTGTTGTCGTATCGGGTACTGCTAGCTTCACGCTCGTATCCAAGCCGTCTACTATTGATCGCGAAGTTGACGCTGTCGTAGTAGTAGTATTATAGTCGGTGTTGTCGTTCTTGTTGTTGTTGTTGTAGCCAAGTTCTGTATATTCCTCTACAGTGACTGCAGTAGAAAGTGTTGCTTGGTCGTAATATCAGTTATTATGAAACCCTCTAGTCTGGGCCTTCGATGAGTGCGTACCTTCATATCATTGCTGCAAATATGAGTCGTTGCTTTAGCCGCCGCATTGACTACTAGTACCACTCTTCTGCTACATCGTGTGGGTTAACGACATCTGTACTACGACTATCCTCTCACCATCACAATTACCGTCTATCTGCTGCCGGCTTGTCGCATTCGTATTCACTCTCTGTATTTCTCCTTCTCCTTCTTGTTGTTATGAGCAGAATAATGATAATAATAAACTGTATGATGTGGCAAGATCCAAGAGGTTCTCCCCAAGTATTCTTGCTGCCCAAATAATAATCATTCGATGACGGTCATCTACGTTGGTGTATTCTTTGACAACATCTCATCTCCTCCTCATCAGGGGCTTTCGAGCCGTTTATCGAGATAGCGGGGTTATGTTATCAACTACGCCAAGTCCTACGTCTAGTGTTTGTTTGATCGCGATGAAGCCTTCGGGTCGCTGAGTAACTTCACCATCCTCTTCGTTGTTTACTCTGTGTCGTTGGTCCTCCGGTGTTCATCTCATTACTTCCCATTATTATCACCTACTGTTGTTGTCCTCATGGGCTGTCGAAGCTGTAGTAGGTGAAAACGTTAAGAAGCTCTGAGTGGCCGACATAAGAGTAGAAGGGAGGG
>Pm00085
GAGAACAAACAACAGGATCGTCTATACACAATACCATAGGGAAACACCGTGATGGCATGTCGGGAGATACTAGATCCTTCTAAGAGGAGTTCACATAGTTATTGAATATTGCACAACCCACCCCATCGGGGAGGGAAGCTAACAGTATACGTTGCTACCATAAGGCATTCGAGAGAGAAAACGGGGACGAGAACTAAAAACAGAATCGTCTATAAACAATACCATAGGGGAGCACGGCGTGTCGGAAAATAATAGATCCTTAAAAGAGGAATTTACATAGTTGTGGAATATAGCACAAACACACCCCGTCGGGGAGAGAAACTAAAAATGTACGGTGCTACCATGAGGCATTCACAAGAAGAAGAACAGGGAGAAGAACTAAAAACAGAATCGTCTATAAACAATACCACAGGGGAGCACGGCGTGTCGGAAAATAGTAGATCCTCTTAAGAGGAGTTCACATAATTGTTGAATATAGCACAAACGCACCCCGTCGGGGAAGTAATTTAACAGTATACGTTGCTAATATGAGACATTCAAAAGAAGAACAATAACAAAGACGAAAACAACGGCATGGCAGAATTATCGTCTTCACAATCATCACACTCTCTCCTCCAAATCCACAGAACTGGCGGTATCCTCCGTAGACAAGTCGGGTTCACCACAGGTGGAGCCCTCATCAGAGTCGCCATTATCATGCTCGAGTAAATTCGTTTGGTGCTTCATCCCGAAGTAGACGAATATACAAGAGATAGCGCCGACGCCGGAGAAAATAACACTGAGATAGAAGGGATGCGGTTCTTCTCTTACAATGTTCTCAGAAGCTTTTGACGCAACGGCACTGCCCAAGTCCCACGGCATGTCCAAAACCGCCAAGGTCGTCGCTGGAGCCACCGCCTGTACATTAGCAGTTGGAGCTGGCTTCTACCTTTATAACCGTCGACAACGGGTGCGCAAGAGCGAGGTGGAGAGGTTGGCTTCTCTGGATCTCGAGAAGTTGAAGCTCATCACTGATGATCTGCTTGTCGACATGCACAGTGTTCTCATGGAGATGGCTCAGATGACTCAACGGGTGAGAACCGCCTTGACCCAGAAAGGACTGTCGAATCAAATGACGGACGATCAGCTCACCGAGATGATACTTCAGCAGGGTATTCAGCAGAAGCTCGAGGAAACCCAGAAGCAAGTTCTGAAGAAATATGGCGTTACAGCTGAGGAGGTTGAGGCAGCGCAGAAGCGGTACGAAAGTGATGAGCATATCCAGCAATTTGAGAAGGGCATCGACGCTATGTTCGCCTCGGCGACTAAAGGGAAGATGCCCATCATTCCAGGATTTGAGATGCCCGAGGCACTCACAGTGGACATGTGTTTGAAGATCCTCGAGGCTGTGAATACGGAGAAGTTGGCGAGGTTCCGCAAAACCCTCAAGGAGTTCTGGCAGAAGCATCCTCATCCTGTTGATGCCGACCAGGCTGAGCTAGGTGGGGCTCTGCAGGAGGCCAACGATTCAGCTGAGGCCGCGGCTGTAGCTCGATACGCTGAAATTGTGGTGAACAAGGCGGTCCTACACAGTGCTGTTGCCACGTACATGACTAAGGACAAGGCCTTCGCTAAGGAGCGTACTCGGCTGGAGCGGACGCAGCAGGTTGGAGATTGTGAAGATGATCAAGGCTGGACCGGAGGGCATCGATGCTCTCGGAGCCTCTACTCCTATAGAGCTCATCGACGGCCTCAGTGATCGTCTTGAAGGTACTAATGAGGAGGGCCTCACGGTGAGGTTGTTGCAAGCAAGTGATGACAAGAGTGGAGTAGTTGTTGTTATTACTAAGACTATGAAGGATGCTGCTAAGCTTATGAAGCCTATATCGGACGCTATTGATAGCGGCAAATTCGATAAGAGGAAAGACCTACAGTTTGTATATATGGCAGCGGCTGCCGATTCCCCGCTTATCCAGTCTGAGAGGTGTAAGAAGTGTGATATAGTATATGTTCTATTCCCACGACCGGACCTTCAGCAGCGTCCTGTGGCATGTCTGAGCCTCGAGGAGTTGTTGGATGCTATAAACGATGAACAAATGTTCTCTGATAAGGGAGTTGGCCTTTTGAAGATGAGCACGAGTGCGGCTATGTCCTCGGAAGGGGCCAAGGCTAGTACAACCAAGGGGGTGGCTGATTTGGATTGAGAAGTCTGTTCCTCATTTGGCCCCCTGTGGCCCCCATACACTTTTCTCGAGTGGGTCGGCGTCCAATGAAGGATCGTCGCTCT
>Pm00086
TTTTATCAATGAGAATGAGAAGGACCGACACTTGTGAACACCGAGAACAAACAACAGGATCGTCTATACACAATACCATAGGGAAACACCGTGATGGCATGTCGGGAGATACTAGATCCTTCTAAGAGGAGTTCACATAGTTATTGAATATTGCACAACCCACCCCATCGGGGAGGGAAGCTAACAGTATACGTTGCTACCATAAGGCATTCGAGAGAGAAAACGGGGACGAGAACTAAAAACAGAATCGTCTATAAACAATACCATAGGGGAGCACGGCGTGTCGGAAAATAATAGATCCTTAAAAGAGGAATTTACATAGTTGTGGAATATAGCACAAACACACCCCGTCGGGGAGAGAAACTAAAAATGTACGGTGCTACCATGAGGCATTCACAAGAAGAAGAACAGGGAGAAGAACTAAAAACAGAATCGTCTATAAACAATACCACAGGGGAGCACGGCGTGTCGGAAAATAGTAGATCCTCTTAAGAGGAGTTCACATAATTGTTGAATATAGCACAAACGCACCCCGTCGGGGAAGTAATTTAACAGTATACGTTGCTAATATGAGACATTCAAAAGAAGAACAATAACAAAGACGAAAACAACGGCATGGCAGAATTATCGTCTTCACAATCATCACACTCTCTCCTCCAAATCCACAGAACTGGCGGTATCCTCCGTAGACAAGTCGGGTTCACCACAGGTGGAGCCCTCATCAGAGTCGCCATTATCATGCTCGAGTAAATTCGTTTGGTGCTTCATCCCGAAGTAGACGAATATACAAGAGATAGCGCCGACGCCGGAGAAAATAACACTGAGATAGAAGGGATATGCCACGTTGAGATCGTAAAGGTTACCAGCTACCAGAGGCCCGACCAGTCCACCAATATTAGAGGCAGCCATAACACAGGAGTTAATCAGACCTCTCCTCTTAGGTGGAGATATGACTGCAGTAAAGTAGGCTTGGCCAGCAAAGTACAGGCCGATTTCAGCCTGCAAACCTATACCGAGGAAGATGACCCCAGTCAAGCTGTGGATGAATGGGACGATCACGATTGTCATGGTCAGTACCAAACCAAGCGAGCCCAGAAGTGCAGCTGGAATAAGCTTGGTGAGCTGCAGATAGATGAGGTTGGTGAAGATAGTTCCAACGGCTTGAATACTCTGAGCTCCTCCATTCTCAGAAGAGGATAAGTTATACTCATCCGCACCCAAAAGACCAAACACAGTAGACCAGTTGATACCAACGTACTGGGCAGAGAACGATACGATACCAAGTACCACGACGGTAGGCCAGAGATACTTGTTGATCGGAGGCTCCTTCTCATCAGGATGGGCAAACTTGTTGATGGGCATTCCACTCTCATCCTTCTCCAACGACTCACGCAGGAAGAGGAGTTCCAGAATGAACAATACAGCAGAGACAACTCCCATGAAGTAGAATGGGAAGGATAAGGAGACAGTTGCCAACACTCCACCGATAGCAGGTCCGATACTCTGTCCTACGACAACATGGAGGCCCATGATCACACCATACAGCTTCATATCGATCGGACGACTGCTGTCAATCAAGAAGGATATGATCACAGGTCGAGTACCGGCTGAGATACCAGCCATAGCACGGAAGCCTGCAAAGCTTGCAATATCCCAAGCGTTGGCCATGAGGAACTGAGCCAACGTGTAGATACCCATCGCGAAAAGGAGAACTGGACGACGACCGAGTCTATCACTGAGTGGTCCGCTGATCAGAGAGGCGAGGAGCGTTCCAACAGCATAAGCAGCCATTAGAATAGACGCGGCTGAGCCGTGATTCATATCGGGAGCTAGATGCTCGCTATACCAAGGAGTAACAGGAGCCAGAAGTGTATTGCCCAGCCTTGAGATGAAGATGCCAAAGAACAGAATAACCAAGTCCAGCACTCTTCTAGGGTTGTACTTAGTCCTATACATTAGACGTTTGAAGCAGCTGAGTGCATGGTACTCCTCAGGGGAAAGTGGACCCTCCCTGACTTTCTCTGGGAGAGGGAGAGATTTGAAAGAAGAGAGAAAAGCGGTCATAAGTAGCTTTTATAACAATAAGAGTAAAAGTAATGAAACTTGAGCCAAG
>Pm00087
GTGAAGTGCATCTGACTCAAGATGACTGCCTGCCTCAAGAAGACCCGTAAGCATAGAGGAAACGTGTCCCACGGCCACGGTCGTATCGGGAAGCACCGTAAGCATCCTGGTGGACATGGTAACGCCGGTGGTCAGCATCACCATCGTATCAACTTCGATAAGTACCATCCTGGTTACTTCGGTAAGGTTGGTATGCGTTACTTCCATCTCCAGAAGAACAAGTTCTACCGCCCCGAGGTTAATGTCGAGAAGCTGTGGTCCCTCGTTTCCGAGCAGACCCGTCTCCAATACGCCGACAAGAAGGACAAGGCGCCCGTAATCGACTGCACCAAGGCCGGCTATTTCAAGGTCCTCGGCAAGGGCAACCTTCCCAAGCAGCCCGTCATCGTCAAGGCTCGTTACTTCTCTAAGAAGGCCGAGGAGAAGATCCAAGCCGTCGGTGGTGTCTGCGTCCTCACCGCTTAAGTGGTATCAGGAAATGCATTGACACTTTCCCATTGCTTACTAACAGCAGTGAACGGCAGTTTGTTGAGCGCTTTGGCTGGAGGTCATCTCTGAGAAAAAAAAA
>Pm00088
GAACAGTGGCGAGCACGGGCCGAACAAAGGGCCAGACAGATTGAAATCGGCAAGATGACTGACAACTACTTAGCATATAGAGCCTCGGTTACACCAAGGAAACGCAATCCAGCGGTGGACCCCATTACACCCGACCCTAATGAGAGGGTTAGCAAGAGGGCGTTCGATGCGGATCTCAAGCAGTGGCGGAAGAAGCTACACAGTATTGTGATACCATCAGCAAAGGAAGATCACAGCAGCAGTGATAAGAAATAAGGTTGACTTGTTGATATCTAGCAGTTTGTTTTTATTGCACGCATCGGTGTAGCAGCAGCAAGTGGTTCGTCCCATTTATCGCAAACCTCGTTACATTACGTATGCAAAATACCTCTCTAGCGTTCCTCATGCCATTCGGAGCTCCGCTCTCAGGCGGTGTTGTTGGCACCTGGACAGGTATTAATAATTATCATTGCATGTAGGGGTTTATGATGTTGGCCGGTCGATGACTGTGGCCGCCGCCAGTAACACAACAAAAAAAAAAAAAAAAAACTCGACTCGTGCCGAATTCGGCACGAGTGCCTGCCTTAAGAAGACCCGTAAGCATAGAGGAAACGTGTCCCACGGTCACGGCCGTATCGGCAAGCACCGTAAGCATCCTGGTGGACACGGTAATGCCGGTGGTCAGCATCACCATCGTATCAACTTCGATAAGTACCATCCTGGTTACTTCGGTAAGGTTGGTATGCGTTACTTCCATCTTCAGAAAAACAAGTTCTACCGCCCTGAAGTGAACGTTGAGAAGTTGTGGTCCCTCGTTTCTGAGCAGACTCGTCTCCAATACGCCGACAAGAAGGACAAGGCCCCGGTAATCGACTGTACCAAGGCCGGCTACTTCAAGGTCCTCGGCAAGGGTAACCTCCCCAAGCAGCCCGTCATCGTCAAGGCTCGTTACTTCTCTAAGAAGGCCGAGGAGAAGATTCAGGCCGTTGGTGGTGTTTGCGTCCTTACCGCTTAAATGCTTGTACCGTTGTCGCCAGGAGAAGCAACAGCACTTTCCATTGCTTACTAAAGACGACTTTGGTGGCTGGAGGTCATCTCGAAAAAAAAAAAAAAAAAAAAAAAAAAAAAAAAAAAAAAAAAACCTCGAGCTCGTGCCAAATTCGGCACGAGCCGTAGTAGCATGTCCCGTGTTGAAGAGATCCCTGTTAAAGAGGTAGAGGAGGGTGTCGTCGAATCCGACACTGATACCGATGACGAGATGCCCACCTTGGAGGCCACCAACGGTGAGGTCCCTGAGGGTGGTGCCATGCCCGAGATGCATGCCAAGCTCAATCGTGCCGAGAAGAAGGCACGTAGGGCCATGCAGAAGCTCGGCATGAAGGCTGTCCCCGATGTCGTCAGGGTTACCTGCAGGAAGGGCAAGAACATGCTCTTCGTCATCTCCGAGCCTGATGTCATGAAGGCCCCCCACGCCGACACTTACGTTGTGTTCGGCGAGGCCCGAATTGAGGACATGTCCGCCGCCTCTCAGGCCGCTGCCGCTTCGCAGTTCACCTCTACTCCTGAGGTCTCTAAGGTCGAGTCCACTGAGGCCACTGAGACCACTGCTGCTGCCGAGCCCGAGGAGGACGAGGGTGAGGTCGATGAGACCGGTGTTGAGGCCAAGGACATTGAGCTCGTCATGAGCCAAGTGAACTGCTCAAGGGGCAAGGCTGTTAAGGCCCTCAAGGCTGCTAACAACGACATCGTCGAGGCTATCATGCAGCTCTCTCCTTAAACGGTGTGCTCAACACTACCTGATTGGCAACAGCAGCAGCAGCAGTTACATTGTTTCTACCGCAGCCAGGATAA
>Pm00089
CATCTTGGCTGCGGTAGAAACTGTATAACTGCTGCTGTTGCCAATGGAGTAAAGCTAAGCACTCCGTCTAAGGCGAGAGCTGCATGATGGCCTCGACGATATCATTGTTGGCGGCCTTGAGTGCCTTCACAGCCTTGCCCCTTGAGCAGTTCACTTGGCTCATGACAAGCTCAATGTCCTTGGCCTCAACACCGGTCTCATCGACCTCACCCTCGTCCTCCTCGGGCTCGGCGGCAGCAGTAGTCTCAGTGGCCTCAGTGGACTCGACCTTAGAGACCTCAGGAGTAGAGGTGAACTGGGAAGCGGCAGCGGCCTGAGAGGCGGCGGACATGTCCTCAATTCGGGCCTCGCCGAACACAACGTAAGTGTCGGCATGAGGGGCCTTCATGACATCAGGCTCGGAGATGACGAAGAGCATGTTCTTGCCCTTCCTGCAGGTAACCCTGACGACATCGGGGACAGCCTTCATGCCCAGCTTCTGCATGGCCCTGCGCGCCTTCTTCTCGGCACGGTTGAGCTTGGCATGCATCTCGGGCATGGCACCACCCTCAGGGACCTCACCGTTGGTGGCCTCCAAGGTGGGCATCTCATCGTCGGTATCAGTGTCGGATTCGACGACACCCTCCTCGACCTCTTTAGCGGGGATCTCCTCAACACGGGACATGTTACTACGGACTGGCAACTACTGCTTGAG
>Pm00090
TTTCTGGACCCAAAAGAACAACTACTTAGTTTCATGATCTCTTCCATAAACTTAACCCTCATCCTAAGAACTTGAATCGTCGTAAAAAGGGGCCATCCGGCCATAGCGAGATCGATCTGATGAGCATGAGTACGCGTACACAAGCACGCATGCGCAACGAAAAGTGAGCCGCTCTACAATGGAGCTGGCAAACATGGTGTAGTCTGCTGTAATCAACCATCCTTTGCTCAACAATTAAAAGCTTCAAAGATAAAAAAATGGATACCAGGAGCGTCACGCTGGATTTTTCCCTCGACAACCGTGACTGTTGATGAGCAACGAGAACGATAGGCGCCCCTCATATGCCCAAGAATCAAGACTACCAAAATGAATATAGAATAGTGATGGTAACGATACTTGACTATTCGGAACGAGAAGGAAACTTGAATGGCATTAGAACATGAAGGAGGAGAATGGTATTCAAGTAGGAGATCTGTAAATGATCTATAAGCACGTCGAAACCCAATGAAATAACGGTTGTGAACTCCCATGCTTGTCTCTCTTGATTGTAAATATTTTCGACAAGAACCCTTATGCTCGAGCTCAGTGGACCGTTGACGTTACTCGCATGGATGTTCGCCGTGAGCTCATGCGTTCCATTTTTGGATGTGTTCGTATGCACATACGCCGTACCACTGTCCTGCCCCTTTGCTTGCACCATACCAAAGTGAGGGACAGTTACCCAGGTTTCCAGGGACATTGGAAAGTCGATTTTCTTCGACTCACCAACATCATGCCCGCCGTTCTTCGAAAGGGTCGGTACAGTGAGCTGAACTACAACCGATATGTCACCTGGTATATTGAATTCCCAGGTACTCGTACCAGAGACCCAAATACCCACATCGATCGGGCTCTTGTCCGACCCGAGCAACACTCCAAGCTCGAAGTCGACCGTTCTCAAGTCACCAGACTTATTGGAGGCAAGCAAAGTGCCACCATTGACTTGATTAGAATCCTCGAGGATGAACACACAATAGTCCCTCCTTTGGTTAGGTGGCAAGCAATTATCGGGAACCTCCTTCACCACCGGCATACGGAGAGAACGTCGCTCAGCGCTATGGGTCGACTTGCCGGTGGTATCGTCAACCGTGAATGCATCAGCGCCAACAAAAGTCATCATTGTTATCAGAATGAGGATGATGTTGGGAATTGTTGTGGCCTTGAAGGTCTTCAATTGTTGGAAATCATCCTCGCAGTCCTGTCTGACCCCGATAGTATTATTCATAACTTTAAAGTGAGAAAAAATGAAATCTCGATCGTCAGAAATCGGCGTACAATTTGCA
>Pm00091
TCGTTCAAGCAACCAACAGTCATGCCATAACCATATTAATCAGCTATAGTCTGCTGAAGACTCGAGGGAGCCGTGACGGTTCAACCACCCGTAGCAGTGATATAAACGGTCACCAATGACCTAGAACGAAACCAGCTGCAGCAATTACCACCAAAGCCCTGATATACAGCGGAAAAGACTAACAGAACTAGTTTCGAGTTTTTTTTTTTTTTTTTTTTTTTTTTTTACTTCCAGCCAATATCCCTAGCACCGTTGCAAGAGCCTCAGAGTGTGCCAAAAGAAACTTTGCTGTTGCGATGACGACAGTACAACGCTTACAGCTGGATCTTAGCCTCCTCAGACTCGGGGATGACGTTACGGTCAACAGCGGTTCCCTCCTCAGCGGACTCAGTGTGGAGCTCCATCAAACGGGTGAGGTCGAACTTCGGCTTCTTGAGGATCTTTACCTTACGGATATAGCAATCCTTAAGAGGGTAGATGGAACGAGTCTGCTTCTCGATCTCGGCACCGATGGACTCGGTGACGAAACGCTTGACGAGATCACTCATGCGGCACTTGGAAGCCTCGGCGGTCATGATGTCAACCATCTTTCTGCGGATCCTGCGGATCTGAGCAGCGCTGGCATAGCAGTTGGCCTTGACGGACTCCGGGCGCTTCTTGGTGAAGCCGATGGAGAAGAGACGGAGAATGTAACCATCAGTAGTCTTGACGTCAACGTGGGCCTCGATCAAAGTCTGCCACTTGCGGATGAGCGAGCAGAGCTTGTCACGGGTGAAGTCCATGCCGTGGAAGTCGGTGAGGGCGTTGCGGCCTTGGACCTCCTGGACCTCCAACTTGATCTTACGGAAGGAGTGATCTTCGTTGGAGTTCAAATCGGCAAGGTTGACCTCGCAAACGCGACCCTTGAGGGCATCAGAGGCAATCTTGGTACCGGTGGTCTTGGTGACCAAAGTCTTACCGGCCTCGCGGACGGAGAACATAGTGGGGGCCTTCACCGAGTACCACTCCTTCTTGAGGAAGGGATCTCCTACCTTCTTCTTGCCTCCCTTCTTTCCCTTGGTGAGTCTCTTGTTCTTGCCAACGGCCATGGTGC
>Pm00092
TAGTCGGGAGTGTTTGGACTGGACATTCAATGACGTAGCTTGAGCCGGCCGTTGGCAAGAACAAGAGACTCACTAAGGGAAAGAAGGGAGGCAAGAAGAAGGTGGGTGATCCCTTCCTCAAGAAGGAGTGGTACTCAGTGAAGGCTCCTACTATGTTCTCCGTCCGCGAGGCCGGCAAGACTTTGGTCACCAAGACCACCGGTACCAAGATTGCCTCTGATGCCCTCAAGGGCCGCGTCTGCGAGGTCAACCTTGCCGACTTGAACTCCAACGAGGACCACTCCTTCCGTAAGATCAAGCTGGAGGTCCAGGAAGTCCAAGGCCGCAACGCCCTCACCGACTTCCACGGCATGGACTTCACCCGTGACAAGCTCTGCTCGCTCATCCGCAAGTGGCAGACTTTGATCGAGGCCCACGTTGACGTGAAGACTACTGATGGGTACATCCTCCGTCTCTTCTCCATCGGCTTCACCAAGAAGCGCCCGGAGTCTGTCAAGGCCAACTGCTATGCCAGCGCTGCTCAGATCCGCAGGATCCGCAGAAAGATGGTTGACATCATGACCGCTGAGGCTTCCAAGTGCCGCATGAGCGACCTCGTCAAGCGTTTCGTCACCGAGTCCATCGGCGCCGAGATCGAGAAGCAGACTCGTTCCATCTACCCTCTTAAGGATTGCTATATCCGTAAGGTTAAGATCCTCAAGAAGCCGAAGTTCGACCTCACTCGTTTGATGGAGCTCCACACCGAGTCTGCTGAGGAGGGAACTGCTGTTGACCGTAACGTCATTCCCGAGTCGGAGGAGGCCAAGATCCAGCTGTAAGCGTTGTACTCTCGTCATCGCAACAGCATAGTTTCTGTCGGCATACTTCGAGGCTCTTGTAACGGTGCTAGGGATATTGGCTGGGAAGAATTGACA
>Pm00093
TCGAGTTTTTTTTTTTTTTTTTTTTTTTTTTTCACCATTAATCTTATTCCTGCCCGACATAGCCCATAATCTCCTACTTGGCATCTCACACTACCGACAGATTCGAAACAGTCAGTAATGATGGAGAGCAAGCACGAGACGATCGATATTGTAACACAGAGAGTAGTAATGATGATGAAGTCAAATATAAGCAGAACGTAAAGACCCTAAGTGGCAGCAGTATTCACCACGAGTACTGTGAAATGGAAGTAACAACAGCAACACTAGTCAGAAACTATAGTAGCGGCGAGGCTTGGGTGAAGATAAATATCTTCAACCCATACCACACCTCCCCACTAATTACTCACCACTAGTACTGCTAAGAACACTAACACGACTGTCAACAACTATTCACTACAAGTAGTAATAATCTTTTATTATCAACGCTATTGATGATGATGACCATGATATTATATATACCATTATAGCGATTGTGCCGAGCTTTAGTGCTTGGAAACTCGCCTTATAAACCGTCTCAATGAGAGTTGCCATAATTCCTCATACGAGGAAAATCAATTGCTGCTGGTATTCATAGAGAGTTTGGTAGTACAATACCATAGCGCCGATAATACACGCATCGTTGTAGTAGTGAGCGTGACAGGAAAACTAGCATAAACTACTTCGAACATTTCTTCTTGGCCTCAGCCACTTCGCCCTCCAAATCCTTCACCACCTCCCAAGCTGGCATCAAATCGTTACGACCAAAATGACCATAGGCAGCCAACTTTTGGAACTGAGGTTTTTTAAGCTCCAAGTCCCTCTGTATGCAGCCAGGTCGGAAGTCGAAATTGCGCTTGACGATATCGCACAAATCCTCATCAGAAAGGCCAGGCATCGCCGAACCATACGAGTCCACGAAGAGACTCAATGGCTGGACAACTCCAATAGCATAACTGACCTGGACCAAGCAACGCTGGCACAGTCCGGCATGGACCAGGGACTTTGCTGCCCATCGAGCTGCATATGCTGCCGATCTATCAACCTTAGTGGAATCCTTGCCAGAGAAAGCTCCACCACCGTGTGCTCCCCAGCCACCATAAGTATCAATAATAATCTTACGACCAGTAAGACCAGCATCACCATGAGGTCCACCAATAGTAAACGACTTGCTGGGGTTCAAGTGGTATATGGTCTCCTCATCAAGGTACTGCTTAGGGACAATAGGCTTTATTATATACTCCATCAAATCCGAATGGATCTGCTCTTGACTGACTTCAGGGCAGTGTTGAGTAGAAATAAGGATGGTGTGGACTCTAACGGGGATCATCTCCCCACTAGTGCCTTTAGTATACTCTACAGTTACTTGAGTCTTTCCATCAGGTCTTAACCACTTAACGGTACCGTTCTTTCTGCAAACAGTAAGCTGATGACCCAGCTTAGTGGCTAGACTGTGGCTCAAAGGCATGAGTTCAGGAGTCTCATTAGAAGCGTAACCAAACATGTGACCTTGGTCTCCGGCACCGATCTCCTCAGGGGCCTTAGTTCCCAGTCCGTGAACAGACTGGCCGATCTCAGGACTCTGCTCCTCGAGCTTGTTGAGGACTTCCATAGTCCTGTAATCGAGACCCTTAGCTTCATCATCGTAACCAATCTCCTTGCAGGCGTTACGGACCACTTGCACGAAATCCACCTTAGCGTGTGTGGTGATCTCACCAAATATCATCACCATGCCGGTTTTGCAGCAAGTCTCGCAGGCTACACGGGAGTCGGGATCCTGTGCAAGGCAAGCGTCCAAAACAGCATCAGAGACCTGGTCACAGATCTTGTCGGGATGCCCTTCGTTGACCGACTCGGACGTGAAAAGGAAGTGCCCCGGATGAGGGGGGCGAATCACGGTCCCGGTCTGATTAGACATGGTCGTCGAAGGTGACATATGTGTACAAATACACTGCGTAAAAGTAAGATAACCAATAAGAAGAAGGACCAGTAAAGACACTCCTCAACACCCCTCGAGGGTTTTCAAAATCACACTCAATTTTCATCACCTCAATTAATAGCTCATACCGTCGTAAAACGCGCATAGTTTCTCATGGAAACTATCGTACGAGTGATACAAAACTACGAGGACTATCCCCACATGGTCATTTAGAATGTGAAGGCTCACCACGCGATCATTATCCTAACGTACAAGCATATTGTAATGCTT
>Pm00094
AGTGGCTCAAGGCAGTGTTTTGTACACATATGTCACCTTCGACGACCATGTCTAATCAGACCGGGGACCGTGATTCGCCCCCCTCATCCCGGGGCACTTCCTTTTCACGTCCGAGTCGGTCAACGAAGGGCATCCCGACAAGATCTGTGACCAGGTCTCTGATGCTGTTTTGGACGCTTGCCTTGCACAGGATCCCGACTCCCGTGTAGCCTGCGAGACTTGCTGCAAAACCGGCATGGTGATGATATTTGGTGAGATCACCACACACGCTAAGGTGGATTTCGTGCAAGTGGTCCGTAACGCCTGCAAGGAGATTGGTTACGATGATGAAGCTAAGGGTCTCGATTACAGGACTATGGAAGTCCTCAACAAGCTCGAGGTTTTTTTTTTTTTTTTTTTTTTTTTTTTTTCCGTTGGAAACTGGCTGAGCACGACTGGCAATTGGAATCTGCACGGAGTAGACTCGGTGCCTGTCGTCTTCTTTCGTCAAGGGTGTGAGGGGTTGACTGATTACATTCCAACGAAACAACCGCAGGTCTAGATCTACTCTTCCATAGCACGAGTACGAGCAACGCGGATCTTCTCGTAGACACGCTGCTTCCTCTGCTTGAGGTTGAGCTTCTTGGAGCGAGTGTAGTTATTGCCGCTGGGAGTGACAATAGTGTTGCCCTTGCGAACGACACCGGGGTGAGCCGGCTTCTTGGCAGCAGGCTCGGGGTTAGCGCGGATGGCAGCATGGCACTTAGTGTAGGCCTCTTCCAAATTATCAGCGTTAAGACCAGCCTTGATGTAGGCGGCGAAGTGCTTCTCGTACTCCTCGGGCTCATCCTCCAGCATCTGGTTCATGTACTCGGCGATATGGTTACCGAAGATACGGTCACGATGGACCTCAGCGTCGTACTCGCCCTCGCCCTTGCCTTCATCAGGGGCCTCGTAGCCAGGGAAACGCTTGGGGTTATGAGGGATATCGAGTCCACCATCGGCGGCACCCTTCATAGCACCGAAGACACGAGCACCGACGGTAGTACGGACGAGACCAACATCGAGGACGCACTTGAAGGGCCTCTTCTCACCCTCGTACTCTTCATCAGCGACATAGTACTCCTCACCATCGATCTCCTTCTGACCCTCGAAGGTAGAGTCGAGACCGAGCTTCTTAAGGGTACGACGAGCAACGAGGAGACCAGTGGCGTAGGCGGCAGAGTAGTTCTTAAGACCAACGGGGATACCGTAGTTCTTGAGCTCAGTGGACTCAGCGGCGGCAAGAACGCGATCACCAGTGATAGTGGCGTAGATGACTTGGCAG
>Pm00095
TATGTCACCTTCGACGACCATGTCTAATCAGACCGGGACCGTGATTCGCCCCCCTCATCCGGGGCACTTCCTTTTCACGTCCGAGTCGGTCAACGAAGGGCATCCCGACAAGATCTGTGACCAGGTCTCTGATGCTGTTTTGGACGCTTGCCTTGCACAGGATCCCGACTCCCGTGTAGCCTGCGAGACTTGCTGCAAAACCGGCATGGTGATGATATTTGGTGAGATCACCACACACGCTAAGGTGGATTTCGTGCAAGTGGTCCGTAACGCCTGCAAGGAGATTGGTTACGATGATGAAGCTAAGGGTCTCGATTACAGGACTATGGAAGTCCTCAACAAGCTCGAGTTTTTTTTTTTTTTTTTTTAAGAAACGTGTGGACGTAGTGGATTTGCTGAGGAACAATGCCGCAGTGTACAGTTAGGTAATCAACGTTGTGCAGTGGTAGGCTAGTAGCACGATCGCCCTATATCATCATGATCATCGACGTCCCCGCCCTTTCCCTCCACTGTTGCCACCAACGGCGAAGGATCTCCTCGGTGCACCACGCTGGGCGAATTTCTCAGCCTGTTTCGCTCGGAAGGCAGCCTTGCTCTTAGTTGCGAAAGCCTTTCTCCTCTTGGGGTCCTGCATAATCTTCGTCATGGTCTTCTTCTTCCGATTCTTAGCGATCTGGCTGGCACGCAGGAGCTCATCCTTAGCGTTGTCGCCTCTCGACGTCACGCCAACCCGATTCATCACTCTATCTTGCTTCGCGAGATGCCGTTTCTGCTTATTCGTGAGAAACTCTTTCTGGACTTCGCCGTGGAACTCCTTCACCATCCTCGCTCCCCCAGCTGAACCTGCCCGATCCTCTCCACCATCCTCGTGGTCACTCTCAATGGTGATCGCCTTCTTCGGCGCCGTGAACGCTGTATTCTGCTTATCCTCAAGCTCTCCAACCTTTTGTATCCTCTTGTGACTCGACTTCAACCATTTAGAGTATATGTCGCTCTTCTCCATCTCGCCGCTCACCAACTTGCCAGCCTCATTACGTCGCTTCCTAGATGCAATCGGAGCTCCACCATCACCAGCGACCATCACTGGAAGATACTTCTTCTTTTTTGCGTCCCATCGCATAACGCTCTTCGCCTTAGTCATTGACTCTCGATCATCAGGTACCAAGTCCAGCTGGGCCTTCTCAATATCCAACTGCTTCTCCCTCTCCTTCGCCTCAATAGATTCTGGGTCGGCATCAACGGAGCCAAGATAGAACTCATTAGATCGACACGTCGTC
>Pm00096
CTTCGCTGTCGATTCAAGCATGGCTTTTGTCAAGGTCTACAAGAATAAGGCGTACCATAAGCGTTATCAAACCAAGTATCGCCGAAGACGTGAGGGTAAGACTGATTACTTCCAGCGTCGCCGTATGGTGAAGCAGGACAAGAACAAGTACAACACTCCCAAGTATCGTCTTGTCGTCCGTATCACCAACACTAAGGTCATCTGCCAAGTCATCTACGCCACTATCACTGGTGATCGCGTTCTTGCCGCTGCTGAGTCCACTGAGCTCAAGAACTACGGTATCCCCGTCGGTCTTAAGAACTACTCTGCCGCCTACGCCACTGGTCTCCTCGTTGCTCGTCGTACTCTCAAGAAGCTCGGTCTCGACTCTACCTTCGAGGGCCAGAAGGAGATCGATGGTGAGGAGTACTATGTCGCTGATGAGGAGTACGAGGGAGAGAAGAGGCCCTTCAAGTGCGTTCTCGATGTTGGTCTCGTCCGTACTACCGTCGGTGCTCGTGTCTTCGGTGCCATGAAGGGTGCCGCCGATGGTGGACTCGATATCCCCCATAACCCCAAGCGTTTCCCTGGCTACGAGGCCCCTGATGAAGGCAAGGGCGAGGGCGAGTACGACGCTGAGGTCCATCGTGACCGTATCTTCGGTAACCATATCGCCGAGTACATGAACCAGATGCTGGAGGATGAGCCCGAGGAGTACGAGAAGCACTTCGCCGCTTACATCAAGGCTGGTCTTAACGCTGATAACTTGGAAGAGGCCTACACTAAGTGCCACGCCGCTATCCGCGCCAACCCCATGCCCGCTCCCAAGAAGGAGGCCCACCCTGGTGTCGTCCGCAAGGGCAACACTATTGTCACTCCCAGCGGCAACAACTACACTCGCTCCAAGAAGCTCAACCTCAAGCAGAGGAAGCAGCGTGTCTACGAGAAGATTCGCGTTGCCCGTACTCGTGCTATGGAGGAGTAAATCTAGGCATCCGACTGCTGTGCTGGAATGTAATCAGTCAAACCCTCACACCCTTGACGAAAGAAGACGACAGGCACCGATTCTACCTCGTGCAGATTCATTGCCAGTC
>Pm00097
TTTTAGGGAAAAATGGAGAGAAATCACCGTAATTGAAGCTGTTCACCAATGAAGATCTAACACCACTATGCTTCCATAATATTTAATAGTTCTACAAATAATGAGAGGAAATTGAAAGCACTTTCAACACTGTGAATGTGCTGGTCTCTATGAGACACCCGGAAGGGGCCATCGACTGAGGCATGAGCTGTCGATCTAAACCTTCGTTACAGTTTGTTCACCATACCCTGGTTGAGTATAGTAGACCTGGCCTGCGGTGCTTTGCACTGGTTTGGCCACTACCACTCCTTGCTGAGATCGGTTCTTCTTTCCGCATATCAAAACGCAGTTACCGATGCATATGAGGAAGACGAATGCAGTGATGACCCAAAGACCAATGAGGATTCCCAAACTCCAACCATCTACGACATCAAGCACACGGGTGCTACTGCCACACCATGCGCTTGCTCCAGAACTGCCACCGCGGAAAGATGAGTCACCAGTTGCTAGAGAGACGCATGTCGAGAAGGCGGCAGGAGTGATGCCTCCATTCTTCACACCTTCCCTCAGCCAATCATTGAGAGTGTCCGCGAGACTAGAGGAACTTCTACAAGTGATTCTTGAGCAAGCGATGACCTGCCCAGCTGGGAACTGACATTGTCCACCACTACACTCGTTATCGTCGTAAATATCACCATAGGATTCTCGTATGAAATCATATGACTGTTTTTCAGAACCCGAGACCTCGTTGAGCTCAGCAAAGTTCATCCTCGCGATGGCGTTGACATCACCGATGTAGATCGAGGAGGCTATCGCTGCTACACAGAGCAAAGCGAATACGATCCCCGCTACGATGAGGAAGAGGGTCAAGAAGAAGCGATTCTGCTTTCTAGTGGCACCGCAGCCCAAGCAAGAGACAATAATGATGACTATACCGGCAGCAACAGCGACCCACAACCACCAGTTACGAACTAGTGTGCGGAAATCGGATGCCAGTACGAGTGACGCAACCACGATGACGAGGGCGCCAACAAGAAAGAGTACGACCATCACGAAGTAGTTCAGAAGCTTTGATGTAGCTGTACAGCAGCCTGCCATAAGATACGCGAGTTGAGTATACAATTTCCTTGAGCCAAGAT
>Pm00098
GTTTTTTTTTTTTTTTTTTTTCCGAAGCAGGATAGCAAGTAGCGGCTCGTCATCAACTATGTAATCGTTCATCATCATCATAACCAAAGCATCAGCTACTTAAGCGGTGATCTCCACAGCAGCAGCAGGCTGTTGCTGCTCCTCAGCCACAACGGCCTCAGGAGCTGCTGCTGCTGCTGGCACTTCCTCCTCGGTGGTAGTAGCCTCGATAGGGAAGACGGTATCCTCCTTAGGCTCATGAATGGTGATATCATCAGGTAGACGAGTCTTGGGACCACTCTTACCCTCAGGATCATAAGCCATCATAATCTTAACTCTGATACCAAGAATACCCTGACGCATATCGACATTACGAATAGCTTGATCAACATACATCTCCTTAGGAGTACCAGTAGATAGGAGATAACCATCAGCAAACTTCATAACCTTAGCACGTTGGGCACGTAGTTTACCAGATACAGTAACCTCAACACCCTTAGCACCATTCTCCATAACAAACCTTAATACACCATAAGCAGCCCTACGAACAGGAAGACCACCCAATAGCTTGTAACGAAGTGATTCAGCTTGAGCCTGGGCACAGAGAGCACGATTATCGACACGCTCAGCAAAGAGCTCGACGGAGTTCTCAGGGAAATCGAAACGTCTCTCAACAAGAGCAGTGAGCTCTCTAATCCTACGACCCTTCTCACCAAGGACCTCACGAGTTCTAGTAGCACGGATGATAATCTCAGTCTTGATAGGAGTCACACGGACCTCGACACCAGAGTAACCATCTTCAGCAAGGATAGTAGTGAGAAGTTCATTAAGCTCCGCATAGAACACGCCATCGGCGACGAACTTACGCTTCTTGGAGACCTGCTTTTGACTCGCTGCAGTTGCCATCTTGGATAGGGGGTGCAATCACA
>Pm00099
GATTGCACCCCCTATCCAAGATGGCAACTGCAGCGAGTCAAAAGCAGGTCTCCAAGAAGCGTAAGTTCGTCGCCGATGGCGTGTTCTATGCGGAGCTTAATGAACTTCTCACTACTATCCTTGCTGAAGATGGTTACTCTGGTGTCGAGGTCCGTGTGACTCCTATCAAGACTGAGATTATCATCCGTGCTACTAGGACTCGTGAGGTCCTTGGTGAGAAGGGTCGTAGGATTAGAGAGCTCACTGCTCTTGTTGAGAGACGTTTCGATTTCCCTGAGAACTCCGTCGAGCTCTTTGCTGAGCGTGTCGATAATCGTGCTCTCTGTGCCCAGGCTCAAGCTGAATCACTTCGTTACAAGCTATTGGGTGGTCTTCCTGTTCGTAGGGCTGCTTATGGTGTATTAAGGTTTGTTATGGAGAATGGTGCTAAGGGTGTTGAGGTTACTGTATCTGGTAAACTACGTGCCCAACGTGCTAAGGTTATGAAGTTTGCTGATGGTTATCTCCTATCTACTGGTACTCCTAAGGAGATGTATGTTGATCAAGCTATTCGTAATGTCGATATGCGTCAGGGTATTCTTGGTATCAGAGTTAAGATTATGATGGCTTATGATCCTGAGGGTAAGAGTGGTCCCAAGACTCGTCTACCTGATGATATCACCATTCACGAGCCTAAGGAGGATACCGTCTTCCCTATCGAGGCTACTACCACCGAGGAGGAAGCGCCAGTGGCAGCTCCTGAGACCGCTGTAGCTCAGGAGCAGCAACAGCCTGCTGCTGCTGTGGAGATCACCGCTTAAGTAGCTGATGATGATTATGGTTTAATCACATTTAGACCAATATTGACGAGCCGCTACTTGCTATCCTGCTTCAAGA
>Pm00100
TCCCAAGTCGAGTCCTGGAGTCGACTTGAACAAACAGCACTTAATAATTGCTATATACTTAGTAGCGGCCTTCAGCCCTGCACTGTAATAATAATGACGAGGATACAGAAATACAGAAAAATATCAAATGGTTCGCAGACACCCTTGTTGCTTTGAGTGAGACGTTATGGGACAGTACTTCTATGCAACGCTTGAGCTGCACCAGCTGAACAATTCCTCAAAACTGGAGAGGAAGATGAGGAGGATAACTACTCAGCCTTCCACTGCATGCTTAACACCTTCACTACAGTTCAGAATACTCATCATTAACTTTACTATAGCTACGATAAGCATGCCGTTTCCCACAGAAAGTACCCAACCAGAATGTGATAAGACAAGCTGTTATTGTTACCACCAGTGTAGTCAGGAAACTGGGACCAGAAGCAGGAGTCGGAAGAGGCGATAGGAGTACCCCATCCCTCGCGGCCTCATATGCCTCCTTGCCTGCTGGTCTAACATAGTGGTCCCCAGGCTTGTAAAAATCATCAGAAAAACCTATCATCCTCATGTACCACTCTGGTTGAGGAAGACTTCCCTGGAAGTCCATACGACCATTGGGGAAGTTGTAATACCCATCATTATACCGAACGATGAGCTCATCTGCCAGCTTCCACCACTCCTCAGTGACGCGTCTCTGTACCCTCAACTGTAGACTGTTCAGCAGCTTAGTCTGCTCCTCAGGGTCACTTAACTTAGCCGCCTCTTGCTCCACACGGTCAGCCTCTGCCAGTACCCACCTCTGGAGCTCGTCCCGCTTTGGGTACACCATCTCCTGGCTCATATTCTGATAGTTGATATCCATCCAGTTAGCAACAAAGTCAAATGCCCAAAAAGCTGTAGAACGGTTGAAGACCTGCAACGCCGGACCATACTGTGTGCCAAAGCTAGGATCTACAGCGTTCGCTTGTGAGTAGAAGGCACAAAAACTGAGGTCGCTGGGGCATCCAAGGCGTACCAAACCTTAGGGAAGGGCCTCTGGCTAGTAGCGACCATGGTATAGCTTGTCCGATGTAGGGATATGGCTCGAGGGATCTCCCCCCTTCACCTTCTTCATCAAAACCCCACTGACCTCATAATTGGGGTTACCGTACATGCCCGCTAGGATTCCCTTGGTCATGTCGAACTCGGTGCCCTCATAATGGTCACGATGGAGATCAAAAATTTCATTGATACTCACTGGCTTATCAACCGGCACGGAAAATGGGTAGTCGAGAGGGTTCTCGTTGTTAGGTACCTTCTGTGAAGGTGCAACCCTGTCAAAAACTCTCCATTGCCTTAGCGAAGCGTAGCGCGGGAGAGGGAGGGGACTTCCTACAACTCTGGCCCAGTCGAATGTGCCTTTACCATCCCATAAACCAATGTCTCTAGTCTTCTCAAAGAGGCCTTCCGAGTAAATGAACTCATCAGGAGCATTCTTCTTCACTTCCTTAATAATAGCATTATTGGCTATCACCGCGACATGGTCGTCTGGTACCCTCTGGGCCACCCAAAAGGCCCCCTTCTTGCCATCACCCTGAATCTCGAATACCCATGCCTCAGTGTCATCAATGATGGTGATACCCTCAGCAGACCCGTATTCCTCCCCAGCAAAGCCATACTCTTCGGCCAAAGTCCCTATCTTTTTGATAGCACAACGAGCCGTCTCGCAGCGTTCCATAGCGACGGCCATCAGAGGGGCAATGGTAAAAAGAGCCGTGCCGTTTTTCCCAGTAATCTCATCCTTAAGGAAGACCTCCTGGACGCCTAAGGACTTCCTTTCAGCCGTGGTACTCTCACCAATCGCTAGACCTTTAGAGTTGATGAGAGGATATGACGACTCCCACAGTGCATGGGTCGGCCCTTCGCTCGGTATATACCCCAAAGCTCTGGACTCATTTTGACCCGGCAGAGGTTCGTATATGGCCGCTCTACCCTTGGTTACAACCCTAGGGTAGAGCGACTGGATATTATCAAAAACTGGTCTCGGGGAAGTCCCATCACCACGTGGGATGTATGCCATACGATTGTCGCAGTTGTTGCAGTCGTTAGCATGAGTCGCCACCGGGTACCCAAATGTAGTGGCCTTACGACCAAAGATCATACTTGTGCACTTGTCGCTGTTGCTATCGAGATATTCAGCACGTTTCAGGGCCTCGGGGTCAACGTCTGAAGACGCATTAGCGAGGCTTCCGACAGTAGCCATTGCCACAGCTGCAAAAAGCAGGAGGGCAAGGCGGCGACGGGAAAATGTCATAACGATAAGA
>Pm00101
ATAACCAGCACTAGAAATTTCCCAACACAGCAAGGGGAGACGAGATCTCTTACTCACTGCAAATTGCTCTACACATATGACAACATCGCGACTGGACAAAGTGAAGCTACCTTCTGCCATCCTCCTCAGTCTTGTAATACGTATTCAACGCATTGAACGAGGATGAGGAGGCGGTACTTGACAAAGCGAGATGATTTGAACGCGAGATAGAACACTTCAGATGATAAAGTAAGTACAATAATAATACGTCATAGGAGAGCATCTGAACATCGAGCTCACTTGATATGCGCAAGCGACGCTGGCTGTTGTAGAAACACCAAGTATCGCTCACATTCGACGAGACCACGCATCAGTTACGGAAATCATTTACAGTACTGGCGGGCAATGCTCGGAGTAGTAACGTGAGATCGTACTACCAAGAAAATAAAGTTAAGTGTAATAAGGAACAACGGCTACGCCCGGAATGGAGTAGTCGGTAATTTTATAGTTACAACGGAGTCCTCGAGTCCACAATACAAACAGCATCGAAGATCTATGCGAGTCTATGCTAGTTAACGACGAACTACTCGTAACACCATTAGGAGGCGCAAGAGTCATCCCAACACAGCTTCCGAACATCACACCCGATGACATATCGGACGGTACATTCGAAAAGCTGTTTTTCGTCGGGAAGCTTAGACACCTACAGTAGTGGTAGGGCTATGAGGAGCCTCTACTGCAGAGACCACCTTAGCCTTATCAGCATGCTTACGATGATACTTCTTGTCGAACTCAGCTTCAATCTGCTCGAAGGATTTACCCTTAGTCTCAGGGATGAAGAATAAGACGAAGAAGATCATCACTAAGCAGATGAATCCGAAACTCCAGAACACACCCTGATAGGTGATAGCCTTTCGGTAAGCATCCAAGCACATGGTGACAATGAACGAGAAAAGCCAGTTAACGGCAGTGGCGATGGCGGCAGCGTTACCTCTGACGTCGTTGGGGAAGATCTCGGACATAATGAGCCACGGGATAGCACCAACACCGATGGAGAAGAAGGCAATATAACAGTAGGCAGAAGCCAGAGCCAACCAGCCAACGTTAGTCAAACCGGTGACATCCTGTAGATAGAAGAAAAGACCCAACATCCAGGCGGATATGCACATACCACTGGCACCCACAACCAGCAGGACCCTCCTGCCAGCGAAGTCCATGATGCAGCAAGCGATGAAGGTAACAACGACCTGGACTACCATGGTAATGAGAGCCATGGTTTCTTTGTTAGAGATACCAGCTGCCTGGAAGATAGTAGTCTGATAGAAGATGACAGCATTGATACCGGACAACTGCTGACAGATCTGCAGCACCACACCGATGACGACCTGGATCCAGTATTTGCGAAGACCAGATATGGCTTCGTTAAAACGCTGCTTCTGCGTCATACCAGCCTTAGCCTTCTGAGCCTCAGCGGTCACTTCGTAAGCTTTGAGCTCCACAGCTACATCCGCATCGTTCTCATCGGTACCATGAAGTCTCAACAATACCTTTTTCGCGGCATCCAATCCACGATGCTCCGCGAGCCAACGAGGAGATTCGGGGACGAAGAATACAAGGACACCAAGGAGACCGGATGGGATGAGGTAGATCCAGCTCACAGCACGCCAGTTGCAGAAAGTCTGACCGTCGGCATTGGGATCCACGGACCCAGCCTGAGTCCGGAAGGCCATACCCAAAGCGTAGGCAATGAGAATGCCAATAGTAACAGCCAACTGATTGGCAGCACCGAGCATACCACGAATCTTAGTGGGAGAAGCCTCACCAATGTAGGTGGGGGCAGCCACGGACTCGACGCCAACAACAATACCGACAAGAACACGCTCGAAGAGCAACTGCCACGAAGTGTGGGCCAAAGCCTGCCACAAGTAGCAGAGCACGAAGCAGGGGGAAATACCAACAAGGCACCACTTCCTTCCAAACCTATCAATGAGGGGACCACCAATGAAGGCACCAAACATGGCACCGATGTTCACAAGAGATCCGAACAAGGAAGACTCGCTCGAGCTGTCGAAGACCCACAAATGGTCAGAACCACCAATCTGGATAGCAGTACCATCGTCGGTAGTGACACTATTTCCCATAGTGTCGATAGTCTGACCAGTGAAACCAGATGTGAGACCAAACATAAGTGGACCCAGGAGGACCGCACCAACAGAAAGTATAGCACAAACGTACTTCATAAGTAACAGAAATACAAGTAAACGGGAACTTGAGCCAGAG
>Pm00102
AAGCGATGAAAAAAGTAGATGGAACCTCGCTATGCGACTTAACGCATTCGGGAAACCCCGTCGAGTCACTGAAAAGCCTTAAAGTGAGCTGTACCTTGAGCAAGGCTCACCGATACAGCATCTTGAGAACGCCTATGAAAATAGCTCCGAATTGAATGCTCCAGTCGCAAGTGAAATGGTCTGGTTAACAGACATCATCACATATTGGTAAACAAGGTATAAAACATAGAGCGTTGGTCCCAAGGTAAGAGATCAGTCTGTTCCGGATAGTTGCGGTCCATGGATAAACCATGGAGACCATGCTTCTTCGCCAAGGGGATCTTGCTCTTAATGAGATGCTGGGGGAAATAGTTGAAGTACATTTCGTAGAACTTGCAGGTGCCGTTCCCATTCGGATCACAATGGGCGTCGAGTATCATATTCGCGTATCCCATAGTATCGTCTCCGTTAATCTGTGGAGTGCAGGGGTTAATCTGGAGGATCATTCTATCAGTATCTAGTCCAGCTCGAGTGGCATTGGCTATCAAGTCTTCCGAAAACTTGTCAGTGATGAACAAGGGTGTCCTCTTAGGCCAGGCGACAACGTCAACGAACATGAGCTTCACGATCCTTAACAGGCCACTCTGCTTCAAAATATTCCAATCGGAGGGTCCGAGATAGTTGATCCCCAGTTCGGACCGGATCGCCGAGATCATGTTGAGCTTATTCACAGTCTCCACGGCGAGTTTGAGTATTTTCACCATGGATCTTTTGTCAAAGTACTCAGGCCCATACGTAACACGTATACCGACACCAGAGTAGTACTTACTGAGCTTATGGATGGTGTTCACGATAAGAGTCTCGTTGAATAGATTGAATGGACCGTCGAAGTCTAGATCGACCAGAATTTTGCCGCCTCGAGATGCCACACGCTCCTTCAGAGCAGCAAGTTTGCTGCGCCTCCAGCACCTTAGTTTACCAGGAACGTAGAATTTGCAGCCACCGAGGACCAAGTTCCTCACTCCAAGTTTCAAAATTTGATCCCAGTAAAAATCCCATGTGAAGTTGGCCGAATGAGGACATTGATGGCTCCAACAAGATGGGATCTCTTTTCTCCCCCACGCCGAGGGAATGTACTTGTAGGACTCTAAACCACTATGAACCTTTCTAGTTGGGAATAGAGGGCCGATTGAACCGGCGAAAGTGAGGCAGAGCAAATGGGATAAGCACCAGGCAGTCCGCATGCGGGAAAGAACCTTGAGCC
>Pm00103
AGCGGTGAAAAAAGTAGATGGAATCTCGCAATGCGACTTCAACTCATATTCGGGAAACCCCGTCGAGTCACTGAAACGCCTTACAGTGAGCTGTAACTTGACCAAGGCTCACCGATACAGCATCTTGAGGACGCCTATGAAAATAGCTCCGAATTGCATCCTCCAGTCGCCTATGAAATGGTTTAGTTAACAGACATCATCACATATTGGTAAACAAGGTATAAAACATAGAGCGTTCGTCCCAAGGTAAGAGATCAGTCTGTTCCGGATAGTTGCGGTCCATGGATAAACCATGGAGACCATGCTTCTTCGCCAAGGGGATCTTGCTCTTAATGAGATGCTGGGGGAAATAGTTGAAGTACATTTCGTAGAACTTGCAGGTGCCGTTTCCATTCGGATCACAATGGGCGTCGACTATCATATTCGCGTATCCCATAGTATCGTCTCCGTTAATCTGTGGAGTGCAGGGGTTAATCTGGAGGATCATTTTATCAGTATCTAGCCCAGCCCGAGAGACATTGGCTATCAAGTCTTCCGAAAACTTGTCAGTAATGAACAAGGGTGTCCTCTTAGGCCACGCGACAACGTCAACGAACATGAGCTTCACGATCCTTAACAGGCCACTCTGCTTCAAAATATTCCAGTCGAAGGGTCCGAGATACTTGGCCCCCATTTCGGACCGGATCGCCGAGATCATGTTGAGCTCATTCGCAGTCTCCACGGCGATTTTGAGTACTTTCACCAGGGATCTTTTGTCGAAATACTGAGGCCCATACGTAACACGTATACCGTCACCAGGGTAGTACTTAGTTAAGTTACGAATGCTGTTCACGATAAAAGTCTCGTTGTATAGGTTTTTTGGACCGTCGAAGTCTAGATCGATCAGTATTTTGCCGCCTCGAGATGCCACACGCTCCTTCAAAGCAGCGAATTTGCAGGGCGTCCAACCCCAGCACTTTAATACACCAGTAACGTAGGCTTTGCAGCCACCGAGCACCAAGTTCCTCACTCCAAGTTTCAAAATTTGATCCCAGTAAAAGTCCCATGTGAAGTTGGCCGAACGAGGACATTGATGACTCCAACAAGATGGGATCTCTTTTCTCCCCCACGCCGAAGGAATGTACTTGTAGGACTCTAAACCACTATGAACCTTTCTAGTTGGGAGTAGAGGGCCGATTGAACCGGCGAAAGTGAGGCAGAGCAAATGAGATAAGCACCAGGCAGTCCTCATGCGGGGGAATAAACTTGAGCCAAG
>Pm00104
GGCTCAAGCTTCCACTATTATACTCATCCTCGTATGATATCCACTCGGACTGAATCTACACATCACGATCAACGATTAGAAGAAAAAGGAGAGGCGGGTCGATCTAATCAGGATATGACTATACTTATGCCCCCGACTCGAGCAGAAGAGGGGCACCACGAGTCGACTACTGCGTTGGATCGACTACTAGGACTGCAAGGAGATGCATCACCTAAGTTGCAGAGGAATATATCTCTTGAATCAAGGGAACTTTCGGACAGAATCTCGACTGCAGCAAGAAATGCTACGGAGAATGGGAAGCTATTCCGGACGGAGAAGCAACGGGTGAATCGCTCTCTTGGTGATTATGACGATGAAGAAGATTCTGAAGCGCGAAAGATCAACTTTGGCGACGAAGTGAACGTACGTTTCTTCAATCGTAGCGGATCTAGTCTGTCACTTCGCGGCAGATCCCACAGTCAAAATGAAGTAGCCGACTTAGCGAGTTGTGTGAAGAGCTTTGATGGTCGAAGTAATAACAAGTCTTGTTTGGGTAAAACGACGAGTTATGAGAATCTCGGCGATTTGGAGACCATAGCTGAGGAAATGGGCAAACCAAGGGAGATGCTTGTCAGCGGTAGGAGAGGAAGATCGAGATCATTCGCCGATTTAGAAGAGGATTGGTAAATGGTAACATGATCTATTATTATTATTGCTGAATCGATGCTCATCATCATCACGTATCTTCTGTGCAGCAGCATGCGTGTAGCTGATTATTCACTTGATTACTAAATACAAAAGATACCATCTTAATAGCATCTTATCTTCACTCGTAGAAGATACGGTCATGTCCATTCATCGTCACTACTGAGTAATTATTGTTTCTGGTAACTGTCAAAACGCTTATCGAGCGCTTGTATAGAATCTATTCGTTTTGCTGCCGAGGTCCCTTGGAGGTTCCGGGTTCGATCCCTGACAGGGTCATTTATATGACATTTCTTGATCACCCTAGAGCCGACCTCAGGCGAGCCTATGACCAATTTTGTGGCGCGGTGACGCTGATTATACCGGTGGTCATGAGAGGGAGTCCTTCCATATCTCCAGCAGTCCATTGAAAGATTCCGGCTCAAGTGTTATTAAACGAGTTAACAATGTTCTTCATCTTGAGTATCGCTGCCTTCCTCACCAGTATAGCTGCTGGTCTGGTGATGGTCCTCAGTGTGGTTATCCCTATCGTAGCCATTGGAGTCCTTAGAAACGTTGCTGGCAACTTACACGAGATCTTCCTGTCCAACACCTTCGACCTCAACGATCTATTGGCTAAGCTTGGTCTATTGATCGAAAGGGTCCCTAGTCGAGTGACTATTGATAGGTTCTCCCAGAAACCTCTGGTTAGAGTGATGCAGTAAACAGGTCTACTTCACCATTCGTAATGATTTGTACTTGATCTCCTGTACTATGGTTTTAGGGGTTTCCCTAATGAGCACGTTCAGATGACAACGTAATATATGAGTTGTTATAAATGTACTATGAGATGTCATATCGCATATATTATGCTTAGTGGCCTCTTGCTACCGTGGTAGTGCTGCTACTATTCGTTATGTTTCGCGATGTAGTCTCAATATAATCATTCGAGCCTTTCATTATTTGATCTATTATTATGTCCTAATAATTCTGTCGTTGCTGCTACCAATATTGGAACACACATTGTTCCACAGTAAGTATAAATATGCTACTGTAAGCTGCTGTAACGAGTTACCGTCATTAACTGCTGCGATCATAATGTTCGAAGTCTACGTGTGTTATTAAAGGCCGTCTATGATCATCACAACAGCAAGTTTATCAAGAAAA
>Pm00105
ATTAATAAAAGTGGCTTACAAGCCTCTAGTGATTACATCAACTAATGATATGGAATAGCGATAAACCATATCGCCAACTTGTCAGAACGAAATAATATCAATACTCAAATACGGGGATACGCATCACCACTAACTGCTTGATTGTGTGTACCTGCAACACTCCCTGGTTGATTTTCTCCCAACAGAACAGGTGCCGAAGGGTTCTGTGGTCCCTCTGAGACCAACAACGACGCCGTTGGCTGATCACTCGCAGGCGCCGCTACGGGAGGCCCGAGGATGACGTTAGCTGGCTGATAAGCATTGCGGTTAGTGCTCGGCTCAGTTACCAGATAGATAGGCGCATAAGGATCCACACCGCGCTCCATCCAATCAGCACAGCTCTTGACAACCCATACAAAATACAGCTTCAGGAGAACCCCAAAAATTTCCATGATGATGAACACCGTGGAGAGGACGAATGTTACGATCTTAATGAGCGCCTCCTCGTCAACTTCTGGAGGATCCTCGTGGTGTTTTTTGGCCTCCTCTCGCATCTGTTCAAGGACAGCGTCAATGAACTCCCGTGCTAGACGGGGAATAATCACAAGCAACCAGATAGAGAGGGCGATTGACAGAGCCACTTCCATAGCGCGGATCATGGCATACTGGCGAACTAGTCTTGACTTTCCCTTGGAGACTCCTCGTAATGCCACTATAGCAGACACGAAGAACAGGAGAACTGTCACGTTGCCGATGGAATTAAGAACGTTGATGACGTGATCAAGCTTAGGGAGATCAAGAGGAGTGTCGGAGGAATACTCGACGCCCATATAGGTCCAAGTTGAATGCTGATGAGTCTCGACTTGGCTGATAGATGTGAGGGAAATGATAGTGGAAACTCCGAGGAGAATGTCGATTATTGCGAGTGTTTTCACACCGGTCTTCAGAGAGCAACCACAGCAGCAACTCGTAAGCGAATTCACCATATGATTATCTTTCTATAATAACAACTTGAGCC
>Pm00106
TGGCTCAAGCTTGGATTCAGTGAAGTAGAGATCCATCATAAATGATTCCAACTACGCTCACTCTTCTTGGTATTATATACTTTTCAATCGCGTCCCAGGAGCAAAAGGTGTATATCAAGCCAATCTCCGTGGCGCAGCCAGGACTAGGCAGCCAATGGAATCAGCTCCTTGTTGCCTTCTACCCCAACGGCCAAGAGGTAAACCTTGCAGTTGACACAGGGTCCACTCGAACGTTCCTTGTGTGGAGAGCTCAGTATGAAAGGGTTAAGCCAGGCGGCTGTCATAATTTAATTTATCATTGCTTCGGCTGTTCTCCCAAACCATGCGAGCCCGGCCCCCTTTCGACGTACAAGTTCTACGATGGAAGAGAAGTCACCATGTTCAGCCACCTTGCTCATATTGATAATGTGGGAAATGTCCCGTTTGGCCTGGTCACAAGCCCCGAGAAAACTCCTTGGGCATCTCTGGGGCTTTCATTGCATCGCGTTGTCTCTCATCGGTACCCATTATTCATTGACGTGCTCCTGACAGCGGGAATCGTCACTAAGAGAGAATACACGATATACCTCAATACTACCGGCTTTGGTCGTCTTATCTTTGGTGGTGATTATCCAATGAGACAGGACGGTCCGTTGAGGTACGTCTCGACTTGGCTAAGTGGCCTGGGCCCGCCAGCCATTGACATGATGGGCTTTCTCGTCGGGGATGATTGCGTGGATGAAGTTCCCATAGATACTGCTGCCTTTTTGGCCACTGGCTTGGGTTATATACAGATAGCAGATTTTTTAAAGCAGCCGGTATTGAAGTTGCTCGAGAATGCCGGACTGAAACATGTGGCTATCAGGGAGGAGTCCGGCGTCTTCAAGGTCGACTGTGAGGATATTGAGTACTTGCCATCTATTACTTTTTTTCTCAAGGGTTTGAATGGTAGGAAAACTCCTCTCGTGATTTCTCCAAATAGTTTGAGGACCAAACTCGTAGATGGGCAGTGCGCGCTGGCCTTGACTTTCGGTGAATTGTGGTATCTTGGCCTGCCTGCGGTCATTGGCAAATACTTCACAGTGAACGAAACACATATCGGATTCACTAAGGCGACTTGTGCCTGAAATCTTTCATGATTTCAATCGCCGCAGTCTTTCTTATCTGCGGATATGTTTTCCAGTCTTCAGAACATTCTCTCTGCTCGTCTCCTTTTGCTACGGCTTCTTGGTCCTTGTCCCCAAAGTCGCGAACAATCTAAGACGATTTGATGTAGTGGTGCATGAGTCAGGCATGGTCCGCTGTCGCTGCCGAGTGTAAGCCTCACACTCTGAGGGGCACGGACTGTGGTTAATCATGTAGTTCGCACGTATTTTTCCAGTGTCTACAATGCGAGTCTCATCCCATTTTGCATATGCCCGTTTATGGGTATCGCGGCAACTGTTGCTCCGTGTGCTTCTTCAGAAGGCCTTTCTATGCGCGCTATTATCGGGGCGAGCAGTGGTCGTTGTCTCGCTTATCCCATTGTATGAGTCTTATAGATTATGTTATGAAACCAGTCATTTTGGTCTTTATTTTCTCACCCTCCAAATTCTCTCTTGC
>Pm00107
CATAACATAATCTATGAGACTCATACAATGGGATAAGCGAGACAACGACCAAGGGGAAACTTTGGGGACAAGGACCAAGAAGTCGTAGCAAAAGGAGACGAGCAGAAAGAATGTTTTGAAGACTGGGAAACATATCCGCAGATGAAAAAGACCGCGACGATTGAAATCATGAAAGGTTTCAGGCACAAGTCGCCTTAGTGAATCCGATATGTGTTTCGTTCACTTTGAAATACTTGCCAATGACCGCAGGCAGTCCAAGATACCACAATTCACCGAAAGTCAAGGCCAGCGCGCACTGCCCATCTACGAGTTTGGTCCTCAAACTATTTGGAGAAATCACGAGAGGAGTTTTCCTACCATTCAAACCCTTGAGAAAAAGAGTAATAGATGGCAAGTACTCAATATCCTCACAGTCGACCTTGAAGACGCCGGACTCCTCCCTGATAGCCACATGTTTCACTCCGGCATTCTCGAGCAACTTCAATACCGGCTGCTTTAAAGAATCTGCTATCTGTATATAACCCAAGCCAGTGGCCAAAAAGGCAGCAGAATCCATGGGAACTTCATCCACGCAGTCATCCCCGACGAGAAAGCCCATCATGTCAATGGCTGGCGGGCCCAGGCCACTTAGCCAAGTCGAGACGTACCTCAACGGACCGTCCTGTCTCATTGGATAATCACCACCAAAGATAAGACGACCAAAG
>Pm00108
GGCCCGCCAGCCATTGACATGATGGGCTTTCTCGTCGGGGATGACTGCGTGGATGAAGTTCCCATGGATTCTGCTGCCTTTTTGGCCACTGGCTTGGGTTATATACAGATAGCAGATTCTTTAAAGCAGCCGGTATTGAAGTTGCTCGAGAATGCCGGAGTGAAACATGTGGCTATCAGGGAGGAGTCCGGCGTCTTCAAGATCGACTGTGAGGATATTGAGTACTTGCCATCTATTACTTTCTTCCTGAAGGGTTTGAATGGTAGGAAAACTCCTCTCGTGATTTCTCCAAATAGTTTGAGGACCAAACTCGTAGATGGGCAGTGCGCGCTGGCCTTGACTTTCGGTGAATTGTGGTATCTTGGACTGCCTGCGGTCATTGGCAAATACTTCACAGTGAACGAAACACATATCGGATTCACTAAGGCGACTTGTGCCTGAAACCTTTCATGATTTCAATCGTCGCGGTCTTTTTCATCTGCGGATATGTTTCCCAGTCTTCAAAACATTCTTTCTGCTCGTCTCCTTTTGCTACGACTTCTTGGTCCTTGTCCCCAAAGTCGCGAACAATCCAAGACGATTTGATGATGTGGTGCATGATTCAGGCATGGTCCGTTGGCGGTGCCGAGTGTGAGCCTCACACTGTGGGGGGCACGGATTGCCGTTAATCATGTAGTTCGCACGTACCATTTCAGTGTCTACAATGCGAGGCCCATCCCATTTTGCATATGCCCGTTTGTGGGTATCGCGGCAACTGTTGCTCCGTCTTAGAAAGCCTTTCTATGCGCGTTATTATCGGGGCGAGCAGTGGTCGTTGTCTCGCTTATCCCATTGTATGAGTCTCATAGATTATGTTATGAATCCAGTCATTTTGGTCTTTATTTTCTCACCCTCCAGATTATCTCTTGC
>Pm00109
TTTACGGTCAACTATAGCCTTTACCTGTTCTTAAGGAAACGTAATCATCAACATCAAAGATAACAGTATCACATACCGTGTCACTATCATCAGAGCTTCCAGTTCATCATACTACTAACACCAACGTCTACAACTACTACCAATACGCTTTTGCTACTCGCAGATAACAGAGCAGCAAGGAAAAAAACATGTTTACTTTTTTTGACAGGCTACAGCCAGCAGACTACCAAATGAGTTCTTACAAGTCGCCGAAAATCCCCATTTAATGCTGCAACACCCTCACAGCCTCGTCGATCTTCATTCTCAACTGCTGATCAGAATCGATCAACATCAGCAACTCAGAGTTGTCCATCTCCAACATCATACCCGTAATCTTCCCAGCAAGGGTAGGTTGGTACTTAGATATCAACGTGAACAGACGCTCACCCAGCATTTGCTTTTGCAGTCCCGGAGGAGCTGAAGCAAGAGCAGCAGCGGTCATCGGAGGAGGATTCTGATGGGGCATGGGCATGTTATGCTGCTCTGGCATCATACGAGGGGGCATACCACCCTGCTGCCCCATGAAGGGACCACCCTGCTGACCCGGGAAGCGCTGCTGAGGTGGGAAGTTACCACGAGGAGGTTGGTTCATGGGCATCATATTAGGACCAGTGGGACGAGGGCCACGATTTACAGGGTAACCACCGCTCATCATAGGACCACGCTGAGCTCCCATAGGACCACGAGGGCCTCCGACAAAGCCGCCAGGAGGACCCTGCATCATGCCGCCCTGCCTGTTCTGTCCACCACTGTAGTACATGGGGGACGGATTAGGAGCATTGAAGTTCCTAGGGCCACGATAGCCCTGATAGTTCTGCTGGAAGCCTCCCATAGGGATGCCAGCACGATAGCGCTGCTGCAGCCTCTCAATTCTAGCATCACGCTTCTCGGCCACAGCAACAAACAAAGGCTTGCCACCATACAGCTTCAAGTGCATAGCCTGGATAGCCTTCTCACCGTCAGCCTGGTTAGCAAAGCAGACGAAACCAAAACCGCGGGACACGCCGGTGTTCTCGTCAACCATCACTTTAGGGGAAGTGATCTCACCAAACTGCTCAAACATTTGACGCAGCTTCTCATCATCAACGTCCTCAGGGAGATTCTTCACATACAGGTTGCAAGACTGATTGCCAACCTTCTCAGTGTTCTTAGCCTGGAACTTGTTGCGAAGCTCAGCAGAGCGCTCAGTCTTAGTCTGAGCCCTGGTCACATACAGCTTGTACTCGGGCATCTCATCACTGCCCTCCTCAGTGGACTCCTCCTCGCCCTTGCCAGCGTCGATCTCCTCCTGGGTGCGCATGTCCTTGCCGTTCATAGCCTCCACGGCCTTAGCAGCAGAGTCAAAGTCCTCGTAGTTCACAAAGGCAAATCTACGGCCCTTCCTGTCGGTTTGGATAGCAACGGAAGTGATCTTGCCGAACTCCTCAAAGGCCTTCTGAACGTCCTCCTCGGTAGTCCAGCTCTCAGGGAGGTGCTTGATGTAAACGTTGGTGAACTTCCTGGGCTCATCTCCGTGCTGTTCAGCGCGCTCGGCGTGCTTCTGGAAGGGGCCAACGTACACGGCCTTCTCACCAATCATCATGCCGTTGAGCTTAGTGATAGCCTTATGGGCAGACTCGTCATTTTCGAAGTGAACGAAACCGTAGCCGCGAGACTTGCCATCATCATCAGTGGCGACTTTGCAAGAAAGGATGTTGCCGAAAAGGGAAAAGGTATCATACAAGGCCTTGTTGTCAATGGTCTTGTCGAGGTTCTTCACGAACACGTTGGCGTTACCAGCCTTCCTCAGAGTGGGGTCCCTGTGAGACCACATAATACGGCACTGCTTGCCTCGGATGGGGGAGTAGTTCAAGGTGTCCAGAGCACGCTCAGCATCGGCCACGTTGTGGAAGTTGACGTAGGCGTAACCAAGAGAACGGCGAGTGACCGAATCCCTGCAGACGCGAATAGAGGCAACGGGACCGACACCGTTGAAGACCTCATAGAGCATAGCTTCAGTGACATCGGGCTTCAAGTCGCCAACGTAAAGGGAGGCGAACTGAGCGGCAGGTTGTTGTTGTTGCTGCTGCTGAGCATTAGGGGCGGCCTCCTCGGCGACGGGGGCGGCGGTATTCTGCTGGGCGATAGTAGCCATTAGAGAATTATGCAATTTTTTTGGTTTTTGGGAGGAAGCCTTGAGCCAAG
>Pm00110
AGCCAAATCGGAAGTTGAATAATACTATACAAGATAGCTTGCGTTCATCACAGGTAATCCCGTTAAGACATGGAGAAAAATCTTCGAAGTATTGAGAAAAAAATTCGGCGGCAACAGATGTACGATGCCCTATATAGCTTTTGTATAGAAAGTTTCAGTAAATCACATAGTAGAAGGGGTAACCTCACCTTCGGACTTTTCCTCGAGCGAGCGCATGAACTGGAAGAAGCCGAACTCGCTAGTCTGTAGACCATTAGAGTAGACGAACTCGTCAGCAATCCAAGTGGCAACCATAGCATTGAGATAAGCCTCGGGAGTGTTCTCGACAATCTTATCCAAACCACAATGAACAAGAAGCAACCTGGGCACACAACGTCTGAGAACAGCACGAACCATCCAATCATTCTCAGGATCATGTTCCTCGAGGACGCCAAGGATATAAGACTGCATGTCGTTGATCTTCTTCGACAATAAGATGGTTGCATCAGTCTTACGAATATACCTCGATCCATCAGGATACTTCACCTCATGGTTAGTCTTCCAGATGCCATTGAACTCCATCTTGGCGTTATGACGGACAGCGGCAAGAATCTCCTGAACGTATTGTTCGTAGAACTCAGGAGGAGCACTGGTCTCATCACGAGAACACAGGAATTTGTCATGATCAGCCGTGTCCATGCAAAGAGCGGCGAACACTTCCATACTGCTGGAAGTAACACCACCCTTGTTGGTGGAAGCATCCTTGAATAGCTGCACACCAGCATCCTCAAGATATCGACGAGCATCATCAGTCAAGAATAAGTTGGCACCCTCTACAACATACTTGAACTTGAGTTCCTTAGTCTCAGGATTGAACATGGTCTTATCAACATTACCAATGTTAATAGTACCAGGGCGACCACCACAAGGAATGAAGAGATCAGCGGAGAAGTACTCCATCT
>Pm00111
TTAGTCAGATCGGCGAAGTTAAGTAACACACTATACAAGCGAGCTTTAGCTGATAGTATACCCGTTAAGACATACGGGAGGAAAAACTCTTTGTAGCGTTAAGAAAAACATTCGGCAGATACCGATCTACGGTGCCTTATATAGCTACTGTATAGAAAGTTCGAATAAATTACATAGTGCAAGGGGTAACTTCACCTTCGGACTTTTCCTCAAGTGAACGCATGAACTGGAAGAAGGCAAACTCACTAGTCTGTAGACCATTAGAGTAGACAAACTCGTCAGCAATCCAAGTAGCAACCATAGCATTGAGATAAGCCTCGGGAGTGTTCTCGACAATCTTATCCAAACCACAATGAACAAGAAGCAACCTCGGCACACAACGTCTGAGAACAGCACGAACCATCCAATCATTCTCAGGATCATGTTCCTCGAGGACGCCAAGGATATAAGACTGCATGTCGTTGATCTTCTTCGACAATAAGATGGTTGCATCAGTCTTACGAATATACCTCGATCCATCAGGATACTTCACCTCATGGTTAGTCTTCCAGATGCCATTGAACTCCATCTTGGCGTTATGACGGACAGCGGCAAGAATCTCCTGAACGTATTGTTCGTAGAACTCAGGAGGAGCACTGGTCTCATCACGAGAACACAGGAACTTGTCATGATCAGCCGTGTCCATGCAAAGAGCGGCGAACACTTCCATACTGCTAGAAGTAACACCACCCTTGTTGGTGGAAGCATCCTTGAATAGCTGCACACCAGCATCCTCAAGATATCGACGAGCATCATCAGTCAAGAATAAGTTGGCACCCTCTACAACATACTTGAACTTGAGCTCCTTAGTCTCAGATTGAACATGGTCTTATCAACATTACCAATGTTAATAGTACCAGGGCGACCACCACAAGGAATGAAGAGATCAGCGGAGAAGTACTCCATCTC
>Pm00112
TTTTATAAGATCACTAATATGGACTCACCGACTACAAGTGTTGTTTCCTCATTTCTCGAGGCTGCTTATCAGGGCGATATGAATCGCATGAAGGAGCTTATGGCCAGCAACTCCGGTCTATCTGTTAATGTTCAAGACTATGATAAGAGAACTCCTCTTCATTTAGCTGCTGCTGGTGGTCACATGGATGCTGTCCAATACTTGTTGGGTGAGGGGGCTCAGCTCAAGACTGATCGCTTCGGTATGCTTCCTATCCACGATGCTGTGGTGAACCATCATAGCGACATCAAGGAGGTGCTCGGTCAACTCGACCTCAAGTGTGATGATGCCATGTGTTATCTTTCCCCTGAGAAGGAGGAGGCTTTGAAGGAGCAAGTGAAGAACACCAATATCTCTCTGACTCCTGAGGATTTGGAAACCAAGATGACTCAGGTCTTTTCTATCATTATGAAGGAAGGTGTCCTCGCTGCTGGTTCTCTCTGGCAGGAGATCGTCTACTACTTCACTGAGCTTGGTCTTCATCCCAGCTACTTCAAGCATTTTACCAGTGCTGAGATCGCCAGGCATATCCATTGCCTTATCGCTGCTAAGAAGGTCGCTCAGGCTACCAAGTCTGACTATATCCACTTCGAGATTGAGGAAGCGGATTCGGCTTTCTATCTCACCACTATGGAGCCTGAGAAGATTGCCATCACTGATGCTAAGGTTGCTGAGTATATCAATACTGCTAAGGACTGTGGTTACACTATCACCTTCCTCAAGTCTGAGAAGGCTCCCATGGCCGAAGGGAAATTCCCTCTCGGCGTCTTTGTTGTCGACAAGCAACAGTTCGAGTCGGGTGTTAAGTTTGAGGATATGATGGAGAAGTCCGACATTCATCTCGTGGCTACCCCAGCGTTCCTTGAGGAGAGATCTGATGAAGTACAGAAGCTCTACCAGGATCTTATCGATGAGACTATGGCTACCCGCAATACTGTTGTTAAGGTGTTCGATGCTCCTGCCAACTTGGTTCAGAAGTCCGGCGCCCAAGTGTTGCAGTTTGCTGCCTTTGATGTTGATCGTACGGGCCGAGCCTACATCTCTGAGATCAACGAATGCTTCCGTTCTCATAACGTTGAACCCAAGAGATTCTACGTGGACTCGTTCGCCAATGGTATCGTCACCTATACTTGCTTCTTCGACCCCACTTTCCAGGGTGAGGCATTGGAAAAGCTCGCGCAGACTCTTCGTTATGTGAGCCATTTCAAGCATAACCCGAGGAAGTCCGGTTTGGTTTGGGAACTTGTGCTCAACAATAAGATCACACCCGAGCATGCTATCTTCCTTATTACTGCTGCCAAGTTCATCTTCTCATTCTTCCCTAAGGAGACTGAGGAGTATCTCGCTTTGGCCGACTATTTCAAGAGTGACCCGTCCAAGAAGAGTGAGTTGGATACTCTCTTCAGAGATACCATGGCTAATGCTATTACTTATGAGAGGATCTATGATGCTCTCACTTCCAACTATGAGCTAACTCTACCTATGTTCGACGACTTCAAGAAGGTTGCCACTGGTCTATGCAAGCCTTTCTACAATGAGGAATTGGCTGCTAAGGTTGATGATCAGGTTGGATCTCGCTTCGATGCGAAGATCTTGAAGACTCTGTTGAAGCTCAGCGCTCATCTTCAGATGACAAACTTCTTCAAGGCTGGTACAGCCTCGGCTATTGCAATGAGGTTTGATGGTGAGGTCCTGGCTGATCGTCCGAGGACTCTCTTCTCCAGAATTCCTTATGCTGTCTATCTTGTCGTCGGCAGGAGCTTCTATGGCTTCCACATCCGATTCACTGAGATCGCTCGTGGTGGTATCAGACTCATCTTATCCAGGAACAGACAGGTCTACAAGAAGAACTGCGCTACTTTGTTGGAGGAGAACTACAACTTGGCCTTTACTCAGCAGCTGAAGAACAAGGATATCCCCGAGGGCGGATCGAAGGGTACCATCCTCATGGATATGGATTCTCAGAACTTGAACACCAGTGGTCGTGATGCTTTCAATAGCTATGTTGATGCTCTCCTCGATTGCATCCTGGCCAAGGAGACCGGCCTCTATTCTAACCTCTCCAAGCCTGAGATGCTCTTCTTCGGTCCCGATGAGAATACTGCTGGATTCATGAAGTTGGGTGCTTTGAGAGCCAAGGCTCGTGGTTACAAATACTGGAAGTCTTTGACTACCGGTAAGTCCGCTGTCCTTGGTGGCATTCCCCATGACAAGTACGCCATGACAACAAACTCCATCCATCCTTACGTTACCGAGCTTCTGAACAAGTTGGGTGTTGAGGAGTCTAAGCTCACCAAGGTCATGTCCGGTGGCCCCGATGGTGATCTTGGTTCTAACGAAATCCTCATCTCTAAAGACAAGACAATTGCCATCTGTGATGGTACCGGTGTTGCTTATGACCCTCAAGGATTGAACAGAGAGGAGCTCACTCGTCTGGCTCATCTCAGAGTTGGTGTTGCCAACTTCTCTCGTGATAAACTGTCAACTGATCCGAAGGCATTCTTGGTCACCATTGATGATAAGGATGTAACTCTTCCTAATGGAGATCACTTCAAGTCCGGGGTTGAGGTGCGAAATCATTTCCCAGAGATGGAGTACTTCTCTGCTGATCTCTTCATCCCTTGTGGTGGTCGTCCCGGTACTATTAACATTGGTAATGTTGATAAGACCATGTTCAATCCTGAGACTAAGGAGCTCAAGTTCAAGTATGTTGTGGAGGGTGCCAACTTATTCTTGACCGATGATGCTCGTCGATATCTTGAGGATGCTGGTGTCCAGCTATTCAAGGATGCTTCCACCAACAAGGGTGGTGTTACTTCTAGCAGTATGGAGGTGTTCGCTGCTCTTTGCATGGATACGGCTGATCATGACGAGTTCCTCTGCGCTCGTGATGAGACAAGTGCTCCTCCTGAGTTCTACGAACAGTACGTACAGGAGATCCTTGCCGCTGTTCGTCATAATGCCAAGATGGAGTTCAATGGCATCTGGAAGACTAACCACGAGGTGAAGTATCCTGATGGATCAAGGTATATTCGTAAGACTGATGCCACCATCTTATTGTCTAAGAAGATCAACGACATGCAGTCTTACATCCTTGGCGTCCTCGAGGAACACGACCCTGAGAATGACTGGATGGTTCGTGCTGTTCTCAGACGTTGTGTGCCCAGATTGCTTCTTGTTCATTGTGGTTTGGATAAGATAGTCGAGAACACCCCCGAGGCTTATCTCAATGCTATGGTTGCTACTTGGATTGCTGACGAGTTTGTCTACTCTAACGGTTTGAAGACCAGCGAGTTCGCCTTCTTCCAGTTCATGCGCTCACTAGAGGAGAAGTCCGAAGGTGAGGTTACCCCTTCTACTATGTGATTAACCAAAGTCTCCATATACTAGCTGCATAGGGCATCCTACATGAGTAGTTGCCGAATGTTAATAGCACTCTACTATTACACCTTACTTTTCCCATATATCTGAGTGGGAATACTCATGTTTTTAATCCTGAGCTCGTTTGTATAG
>Pm00113
GGATTCATATTTTGTGTTGATCATGACGGTTGGTAGACAAAAGGCTGTGATGTCGATGATCGACCGTAGTACCGATACGGCTCACGATGCTGATCTTACTGAGACCCACAACGACTTCGGCAAGTACGTCTTCTCACAGAGGGTCATGCAGAATCGTCTGCCGACTGACGTCTACAGGCAGCTAAGGATCTCCATGGAGGCCGGGAGGCCTTTGGACCCCTCTCTGGCCGACACTGTAGCTGCAGCTATGAAGGACTGGGCTGTGGGTCTCGGCGCCACCCATTTCACCCACGTCTTCTACCCCCATACCGGCTCTACTGCCGAGAAGCATGAGAGCTTCATTGAGCCTAGGGGTGATGGCACTGCCTTCACTATGTTCAATGGGAAATCCTTGATCCAAGGTGAACCCGACGCCTCCTCCTTCCCCCATGGTGGTATCAGAGACACCTACGAGGCCCGTGGGTACACAGCCTGGGATGTCACATCCCCTGCATACCTCATGGAGAAGGGCGGCTGCCTTACTCTGTGTATTCCAACGGCCTTTGTTTCTTGGACGGGGGAGGCCATGGATCTGAAGACCCCCTTGCTGAGGTCCATGCAGGCTGTCGCTGCTGCCGCTGAGAAGATGCTCACCCATTTTGTTGGAGATGAGCCGATCGGACAAGTCGTTTCCTTTTGTGGAGCAGAACAGGAGTATTTCTTAGTAGACAAGAAGCTCTTCGCGATGAGGCCCGACTTGGTCATCTGCAACCGCACTCTCTTCGGCCTGTGCCCAGCCAAGACTCAGCAGTTCGACGACCACTACCTTGGGGCCATCCCAGACCGCATCCTCAAGTGCATGACGGAGACTGAGAGTCGACTCTACAAGTTGGGTGTGCCTATCAAATGCCGACACAATGAGGTCGCCCCCGGCCAATTCGAGATAGTCCCTCTCTTTGAGACCGCCAACATAGCCTCGGACCATCAGCATGTCCTCATGCAAGTCCTGGACAACATCGCCAGTAAGCACGGCTTCAAAGCTCTATTCCACGAGAAGCCCTTTCAAGGGAGTCAATGGGCTCTGGTAAGCACGTGAACTGGAGTCTGGGGAACAACACTCAAGGCAACCTTCTCAACCCGACCGACAGCCCTGCTGAGAACTTGCCGTTTTTGATGTTCCTGTCGGCTGTTATTCGTGCTGTCGATCTCCATGCTGGCCTCCTTAGGGCGACCGTGGCCTCGGCTTCCAACGACCATAGACTCGGCGCCCAGGAGGCTCCCCCGGCCATCATTTCGGTCTACCTCGGTGAACAACTGCAGGATGTATTTGAACAAATTCGCGCGACTATCAATTCGGAAGGATGCTCAGGTGGATACAACATCGAGACGAGGGTTCACCGGAGTGCCATGACAGTCGGAGCTCATCCTCTGCCCACTCTCAATAAGGATGCTGGGGACAGGAACAGGACGAGCCCGTTCGCTTTCACAGGAAACAAGTTCGAATTCCGTGCTGTTGGTTCGAGCGACTCCCTCTCGCCGGCCCTAATAATGCTGAACACAATGATGGCCCAGAGTTTGAAGGCGATGTGTGCCCAGCTGGAAGAGTACCTGGAGGGAGGCCTCTGTCTCGACGCTGCGGCCAAGGCTGTGATAAGGGACACCTATAGGGATCATGGCCGTGTTGTTTTTAATGGTGATGGCTACTCGGACGAGTGGAAGGAAGAGGCAGCTCGTCGTGGTTTGAAGAATCTTGTCAAGGCCCCGGAAGCCCTGGCCGAGTTCGCCACTGAGGAGGCCATCGGCCTCTTTGAAGGGACTGGGGTCATGAGCAAATCAGAGGTTTTGGCCAGACAGAATGTCCTCCTGGAACGCTACACCAACATGGGGCGCGTCGAAGCTGAATGTGCCCATCGTATCGCCCATACCGTCATAGCCCCTGCGTGTCTGCGCTATTTGGCTGAGGTCTCGAGTACTCTGAATTCGGCCAAGGCGGCCGGGGGCGGGGTGCCTCCTAAGTTCGTCCAGGACAAGTATAACGCTGTGAGCAAAGCCATTGATGAGCTTGGTCAGGCTGTGGAGAAGTTGGAAGCAGTCATGAATCACAAGGATGAAGATGCTGATGAAATGGTTCATGCCAGGTACATAGCCGATGTGTTAGCCCCAGCAACGGCTGAGCTACGTGAGAAGGTTGACGCCATGGAGCTGTTGGTCGCAGATGATTATTGGCCTCTTCCCACTTATCAAGAGATGCTTTTCATGAAGTGATTACTTCCATTGTAATCGTCAATCAATTCTGTCTAAGGGTGGCGACGCCCACGGAATCTCGTCGTCGCTGCGCCCCATAATAGTCATTGTCTTTTCATCTA
>Pm00114
GTGTCGTTATGGGGAGTAAACTGTCTTGTTCTCCAATTTGTGGGAGAAGAACGAAATCGAAGAAAAAGGAAACAAAAATCGTCTCAGATCAGGTCGCTTGTGACGTCTGTCACGCAGTTCAACCACTACAGCCCAACGCTAACGTTTTTGTATGCGAAACATGTCGGTCAGTAAATAGAGTATATATGGTATCGGGGGAACGCAGATTGAGTACCGTTACTGATCCCAATATAATTTTGGATGATGTAATCGGTGTTGTTGCTGTGAACGGCGAAGTGAAGGCGACTACTATCGCGCCGTGCTCTGTGTGTCTGGATAATCCAGGGGACATGGTTGTTTTACCCTGTGGCCACGCGGGAATTTGCCAGTCCTGTGCGGTTCACATAGCGAGCAACGAAGCTGTCGGTGGCAGTTGTTGCCCAAAATGCCGAACTGAAATCGACCAGCTTGTTCGCATTGGAAAAGTGTATGACACTTCGATACAGGGAATCGAGGCTCCTTTCACTCGGCAGGCTAGGGCCCCACCGGTACCGTCGCCACCAGGATTGGAAAAAATGAAGGGTCAGAGCAAGTCGTAATTGTCTGGTAGTTTTTACGCCCCTGGTCTCTCTTTATTGTTGTCCCCGATCTCCATATGAACTTGATGGATAATGCACCATTGTTTGACGAGCCATATCGTCTGTATTGCCGAATATGGTTTTCTTACAAA
>Pm00115
TCTCTATCTCTGCCATCGGAGCAGTCTGGAGCTCAGAGAGAACGAAGTCAGCAGGGTTGCTATCTGATGGACATTCCTTGTGTGCAGTATCCTCAATGAAGGTCTCGAGATCAGTAGTCGGGCCCAAGTACACCATTCTACCGCTAGAAATAACCAGAATGTTATCAAACATGGAGTATATCTCACTCGACGGTTGATGGACTGTTACCATCACGGCTACACCCGACCGAGCCAGGTCCTTGAGAACTTTCATAGTAGTTACAGCAGCATAAGAATCGAGGCCAGAGAGAGGTTCGTCAAGGAATATCATCTGCGGCTTGGAGATGAGCTCCATCCCGACCGACGTGCGCTTTCGCTCGCCGCCGGAGATGCCTCTGATCACGTCGTTACCCACCACGGTATTTTCACACGAGGTCAACTGCAACGAATCGAGGAGATCCGTGACCAAAGCTTTGACTTCAGCTTTGCTCTGATCATGCATCCTCAGACGGGCTGACATCTCCAAGATCTCCCTCGGAGTAGCAGTGGCAGTAAGATGATCATCTTGCATGACATACGCTATGTGACTTCGGAAATTGAGAGGATCTTGAACCTTGCCGTTGAAGGAGATTTCACCATCAAAGGTTCTGCCTTCCCCACGTAGGCTCTGCCGTCCACCCAAAACGTTCATCAATGTGGACTTGCCAGAGCCGGAGGGACCAAGAACAGCTGTGAGCTCTCCTGGACGCACCATTCCAGTGCAGTCAATGAGAACCTTTTTGTCTTTTATACCAAAGTTGACATTAGTCCACTCCAGACTCGCACCATTTATTTTGGACCCGCTAACGGAGAGCGATCGGAATTTCTGCAGACCAACGGTGCTGTCTTCCGAAAATGCAGTTGAGAATTGAGAAGCCATAACCTTATAAGTAACAACAACTTTCGTAGACCAAAGCGTATACAGTACGTATGATCACTCTGCAAAACGAAACAAACAGTGATTGAAGGAAGAAGAACGACAGACAACGCCTGCCATGGGGAACTTTTGAGGAGTGTTTACGAGCTTGGAGAGACTCAGTCGAAATCCCAACGTGACTGAGTACTACACCTCCAGCATGAACAGAGTTATCACTTAGATAACATAGTAAGGAATTACAGCAGATACGAGAGAACACACTACCCCGTAACGCGGATGGGATAGGGAATATACAGATCGACCGAACGACTCGGTCTGAGGACTAACAGCCCTAAATGAACTGACGCGCTGCTGTATCCACGGCTTAGTACACGTACCGAGCTCTGCGTTTCAGAGCAATAGTCGCCGTGACACGCAGTATTATGAGCATTGCAAATAGAACACCTATGTATAACCCAACGAGATCAGAGTGGATGTCGTTGGTCTCGTTCAGGCGGGTCATATCGAAGCCGAATTCGTTGAAGTAGGCCAAGGAGACACCGTACTTCACGAAACTCACATACTGCAACCATCGTAACCACACTGGTATTTGACTTATAGGAGTAGCTATCCCAGAGAAGATCATCTGAGGGACCATGATCAGCGGCATGAGCTGCATTGCTTGGGCACCAGTGTTAGCTAGAGCACCGAGGAACTGGGCGAAGGATGCCGATACCAAGTTGATGAATAGATTATTCAGGACCCATAAGATCCAACTACCTTGGAAGTTCATCATGAAGTAAGCTATAATGAGCTGGACGATAGACTCTATGAACGCTACCGGTAATTCCAACAGAGTCTGTGAAAGCACGTACGTAATAGAAGAATACATATTGGTGGCGTATTCCCTTACGAAAATGCCACGTTGAGCCGGATACCTCAGAATGGTCGTCTGGGCTGAAGACACAGCAAACATACACGTTATAACCATGCCTCCATAGTAGGACTGGAAGCTCCCACGATTGGCGATCCAGTGCATCTCCGGCTCATCAGCACCAACTTGGAAGAAGACACAGCCCATGAGTAGTCCCATGACAATAGTCATACACAGTTTGACCAGCTGCACTGACGGATTTCTGATGATGTCTCGGAGGTCTCTCTTCAGCAGCTCTCTCAGTTGCACAACCATCGGAGCCACACGTGCCGAGGAATGGACTTCGACCTGTTGAACGGCCTTCCCACGGAGGTCTTCTATCCCTGGCATCATCTGCTTCTCGAAATCGGCTTTATAAGCATCAATGAGAACTTCTATGTTCTCCCTCGGCTCAGTCTGCACATTATACAGTACAAAATCAGCGGGGTTGTAGCGACTTGAACACTTATAACCACCGTTATCATAGAAGAAGTCGACAAGCCCTTTCCTAGGACCACTGTAGACAATGGAACCCTCCGAGACGAGAATGATATTATCAAACATAGCAAAGATCTCACTGGAAGGTTGATGAACTGTGATCATGACAGGCACTCCATTAGCCGCTAGATCCTTGAGTACCTTCACAGTGGTAGTAGCGGCATAGGAGTCGAGACCAGTAAGAGGCTCGTCCAAGAATATCATCTCTGGTTTGGTGATGAGCTCTACGCCAACCGAAGTCCTCTTCCTCTCACCACCAGAGATACCCTTGATAATCTCATTACCAACAACCGTGTCTTCGCAGTTAGTCAACTTTAATGAGTCCAGGAGATTTGATACTAACTCATTCACCTCCTCTTTACTTTGGTTATGGAGTCTGAGGTTGGCAGAAAATTCGAGAATCTCCTTGGGAGTACTCGTAGCCACTAGAGTATCATCTTGCATCACATAGGCAATCCGATTCCGGAAGTGGACAGGGTCCTCCACCCTCCCATTGAGCGACACAGCACCCTTGAAGGATCGGCCAGGACCCTTCAAGCCCTGTCTACCACCGAGCACGTTCATGAGGGTCGATTTCCCCGACCCCGACGGACCTAGCACGGCTGTCAGTTCCCCCGGTCGGAGTGTTCCAGAGCAGTCATTGAGGATCTTCTTGTCACCAACAGCAAAAGTAAGATGTGTCCACTCTAAACTCGAACCAACGTCCGTGTCTCGAGTAATCGAAGGGGCGGTACCGACAGAGGCTTCACCAGCTTCCTCCAAGTCAACTTTTATGGGGCTAACAGCCATTATATAACAGAGAGTAACGATAACTATTTCACTTGAGCCAAGATC
>Pm00116
GGCTCAAGCGTATTTGCGTGATATACGTCATGTTCTCCTTCACTCTCCTGATCTCTTCGTTCATTGCCTTGGGCAGCGTGGAAATCCCTGAACAGTTTTATAACGAGAGCATGGGCAAGGGCCAGGATATTAGTGAGGGAATCATTTCAAATGATATGGATGGACTAGTAGGGAACACAAATCTGCCATACTACGGCAAACCCACAGGTTGCACTTGCTCCGGAGAAAAATTTGTCGGGAGCTGTGAGTGCCCGAACAACCAGGACCTATTCGCCCTTACCGGCGGTTATAGTACTTGCTACGCGATCTGCGCTAAGCCATGCGCACAAGCCTCGGATTGTCCTCCGGCTCCTAAGAGTGCCAGTGTCCATATCAAATACCGTATGGGACCGGCAAAGGGAACCATGTGTTCATGGTCCTTTTGAGAACTCATGAACGAACAGTCCGACTCGGACTCTCTATTGCGGATCTTCCACAATTCTCTACTAACCGATTACTCAAGATACGCAGTGACTATCTTTTTGAACGCTAATTGAGAGTTACGATGGTTTATTCTTTTCATTCGATCAGTATGGTTATCCAATTTCAAGAGTTAGGGATAAGAGTTATCACGAAGATTATTTGGCTTAGGGAACCATGTGTCTATGGTCCTTTTGAGAACTCATGATCGGACAGTCCCATTCGGACTCTCTATTGCGGATCTTCCACAATTACCTACCAACCGATTACTCAAGATACGCAGTCAGTATTTTTTTGAACACTAATTGAGAGTTACGATGGTTTTCCTTTTCATTCGATCAATATCTTCATTCAATTTCAAGAGGGTAGACAT
>Pm00117
TAAAGTTTACTAAGTCAAATAGCCTTTGTAATAATTTTTATGTCTACCTCTTGAAATTGAATAACGATATTGATCGAATGAAAAGGATAAACCATCGTAACTCTCAATTAGTGTTTGAAAAAATACTCACTGCGTATCTTGAGTAATCGGTTAGTAGGTAATTGTGGAAGATCCGCAATAGAGAGTCCGAATGGGACTGTCCGATCATGAGTTCTCAAAAGGACCATTGACACATGGTTCCCTAAATCAAATAATCTTCGTGATAACTCTTATCTCTAACTCTTGAAATTGGATAACCATACTGATCGAATGAAAAGAATAAACCATCGTAACTCTCAATTAGCGTTCAAAAAGATAGTCACTGCGTATCTTGAGTAATCGGTTAAAAGAGAATTATGGAAGATCCGCAATAGAGAGTCCGAGTCGGACTGTTCGATCATGAGTTCTCAAAAGGACCATGAACACATGGTTCCCTTTGCCGGTCCCATACGGTATCTGAAACAAACGGAGCCGTCCTCCTTTGCGCAAATATCGTCGTAGCCTGAACAGTCAAGAAGGCAGCGACCCAAGACGCACTTGATATGGACACTGGCACTCTTAGGAGCCGGAGGACAATCCGAGGCTTGTGCGCATGGCTTAGCGCAGATCGCGTAGCAAGTACTATAACCGCCGGTAAGGGCGAATAGGTCCTGCTTGTTCGGGCACTCACAGCTCCCGACAAATTTTTCTCCGGAGCAAGTGCAACCTGTGGGTTTGCCGTAGTATGGCAGATTTGTGTTCCCTACTAGTCCATCCATATCATTTGAAATGATTCCCTCACTAATATCCTGGCCCTTGCCCATGCTCTCGTTATAAAACTGTTCAGGGATTTCCACGCTGCCCAAGGCAATGAACGAAGAGATCAGGAGAGTGAAGGAGAACATGACGTATATCACGCAAATACGCTTGAGCCAAGAT
>Pm00118
TTATGTCTACCTCTTGAAATTGAATAACGATATTGATCGAATGAAAAGGATAAACCATCGTAACTCTCAATTAGTGTTTGAAAAAATACTCACTGCGTATCTTGAGTAATCGGTTAGTAGGTAATTGTGGAAGATCCGCAATAGAGAGTCCGAATGGGACTGTCCGATCATGAGTTCTCAAAAGGACCATTGACACATGGTTCCCTAAATCAAATAATCTTCGTGATAACTCTTATCTCTAACTCTTGAAATTGGATAACCATACTGATCGAATGAAAAGAATAAACCATCGTAACTCTCAATTAGCGTTCAAAAAGATAGTCACTGCGTATCTTGAGTAATCGGTTAAAAGAGAATTATGGAAGATCCGCAATAGAGAGTCCGAGTCGGACTGTTCGATCATGAGTTCTCAAAAGGACCATGAACACATGGTTCCCTTTGCCGGTCCCATACGGTATCTGAAACAAACGGAGCCGTCCTCCTTTGCGCAAATATCGTCGTAGCCTGAACAGTCAAGAAGGCAGCGACCCAAGACGCACTTGATATGGACACTGGCACTCTTAGGAGCCGGAGGACAATCCGAGGCTTGTGCGCATGGCTTAGCGCAGATCGCGTAGCAAGTACTATAACCGCCGGTAAGGGCGAATAGGTCCTGCTTGTTCGGGCACTCACAGCTCCCGACAAATTTTTCTCCGGAGCAAGTGCAACCTGTGGGTTTGCCGTAGTATGGCAGATTTGTGTTCCCTACTAGTCCATCCATATCTGACATGAGTATATAGTAATAACTACAGGATCGCAAATTAACCATTTGAAATGATTCCCTCACTAATATCCTGGCCCTTGCCCATGCTCTCGTTATAAAACTGTTCAGGGATTTCCACGCTGCCCAAGGCAATGAACGAAGAGATCAGGAGAGTGAAGGAGAACATGACGTATATCACGCAAATACGCTATAGCAACGACTCACTGACTATTTGCTCCCATTTTATGCTAAGGCGCTAACTCTAGGAAGACTCCATCAACGATCTGTGGTACTGCACTTACATTTCAAATTGGAGCGGATAGCACCGAGAGTATCGTTGATGTTCGCTCCCGAGCCTCCTGTCGCTTCCTCGCTTCAACACGACCTGGTATCAGCTGGAGAGGTTAGACCCGAGCGCACAGTGAAACTTGGTGTAAGCCCTACACTATAGGGTATCTGCTCTGTCAAAAGCCTCACTGTATTGATCATGATGACATCATATGCGTACT
>Pm00119
CGAGACTCCAACGTACGGTACTCTAGCTGCATGCTATGGCCGCCGACATTGTGAATGCCCCTCGAATAAGAATAGTCGAGTTTGATCCGATGATCCGTATAGGAGGCACAGTTGATGGTAGTGAGACGATGAGAAATTAGGGATGATGATGATGATGATGATGAAAATGATTTGAGTATCGCTTTATCATAGCAGCGATTCCACATAGAACAGCACTCTTCTCAGTAGATCTTCCTTCCTCTGATTCACTCGTCCACTCGGGTGAGGGAGCAGAGCCGTCATAGTCCATTATACTCCTGTCGACCTCGTGCCGAATTCGGCACGAGCCGAAACTACTCAAAGACTGCCAACACCCCTCGTCGCCCCTTCGAGAAGGCTCGTATCGACTCTGAGCTTCAGATTGTCGGCGAGTACGGCTTGAAGAACAAGCGCGAGCTTTGGCGTGTGCAGTACACTCTTTCTAAGATCCGTGCCGCCGCTAGGCATTTGTTGACCCTCGACGAGAACGATGAGACCCGCGTCTTCCAGGGTGAGGCTTTGCTTCGTCGTTTGGTTCGTTTGGGTCTTCTTGGTGAGGACGAGCGCAAGCTCGATTATGTTCTTGCCTTGACTGTCAACAAGATGCTCGAGAGACGTCTGCAGACTAAGGTCTTCAAACTCGGTCTTGCTAAGAGTGTCCATCATGCTCGTGTCCTCATCAAGCAGAGACACATCAGGGTTGGCAAGCAGATCTGTGACGTTCCTTCCTTCATGGTCCGTCTTGACTCTGAGAAGCACGTTGACTTCGCCCTCACCTCGCCCTTCGGAGGCGGACGCCCTGGTCGCGTAAAGAGGCGCAACGCCGCTAACGCTGGTGGTGATGATGATGAGGAATAAACAACAGATAGTGTTGATTGCCACTCGTAGCAGCTGCCGGTAGTGTCGTGATTTGGTTTCGCGGCTAAAACGAA
>Pm00120
GTTTAGCCGCGAAACCAAATCACGACACTACCGGCAGCTGCTACGAGTGGCAATCAACACTATCTGTTGTTTATTCCTCATCATCATCACCACCAGCGTTAGCGGCGTTGCGCCTCTTTACGCGACCAGGGCGTCCGCCTCCGAAGGGCGAGGTGAGGGCGAAGTCAACGTGCTTCTCAGAGTCAAGACGGACCATGAAGGAAGGAACGTCACAGATCTGCTTGCCAACCCTGATGTGTCTCTGCTTGATGAGGACACGAGCATGATGGACACTCTTAGCAAGACCGAGTTTGAAGACCTTAGTCTGCAGACGTCTCTCGAGTTTTTTTTTTTTTTTTTTTTTTTTTTCCCGTAACCAATAGATGGAGAAGCTCACTGTCATCACAGGCGATGGACGAAGACCGACGATAAAGGACAATCATCCCTCGATATGATCCAACAGCATAGCAACAATGGTAAACCTCCTTTCAAAGCAGGAACAAAGTTAGCGATGCATAAAGAATTATAACAGGATGTTGCTGCTCTCAACGACGGTGATCCTGCCTGGAGTAGGGAACTTAGGCGCTCACGACCTCGGTCTGGAGACCCTCGAAGCTTTGGACGGGAAGATACTGCACAAGAGTGTACATCTCCTCACCCTCCTCGGCCTGACGACGGGACAGACGTACGCGGACTCTGCGAGGAATGTTGCGGATACCCTTAGACCAGATGAACTTGTTGAGCTTGGTATCGATACGGACATCCTCTGTCTTCATCTGCTTCTGGGCGAAGGCTTTAATGGCACGAACGACCTTAGGAGCACGCTTCTTAAAGGTCTGCTTGTGCACGATCTTATGGACGTGGATCGTGTGATCAACAGTCAAAGGCTGCATGATCTTCTTGCTAGAGTCTCCCTTTGCCATCTTTAGGTCACGGA
>Pm00121
GTGACCTTAAGATGGCGAAGGGAGACTCTAGCAAGAAGATCATGCAGCCCTTGACTGTTGATCACACGATCCACGTCCATAAGATCGTGCACAAGCAGACCTTTAAGAAGCGTGCTCCTAAGGTTGTTCGTGCCATTAAGGCCTTCGCCCAGAAGCAGATGAAGACTGATGATGTCCGCATCGATACCAAGCTTAACAAGTTCATCTGGTCTAAGGGTATCCGCAACATCCCTCGTAGAGTCCGCGTACGTCTGTCCCGTCGTCAGGCCGAGGAGGGTGAGGAGATGTACACTCTTGTGCAGTATCTTCCCGTCCAAAGCTTCGAGGGTCTCCAGACCGAGGTCGTGAGCGCTTAAGTTCTCTACTCAAGGCAGGACCGACATCAAGAGCTGTAGTCTCCTTACAATCCTAAATGTCAACTAGTAGGTTTACTATTGTTGTTGGATGACGAGGAACTACTGTAGACTATCGTCGGTTCTTGTCGACTGTGATGATAATAAGCTTCTCCATCAATTGGTTACGGGAAAAAAAA
>Pm00122
GGGCATCATTCATCTCGTATCGCTTGGCAAGGACGTCCCCCAGCAACTTGATGCACTCTTCGTATTTCTCTTGCTCGACCAAGACGGCTGCCTTATTATTATAATAGACCCAGGTCATTCGGCTGGAGCTCAATAGCCTTATCGTAGCACTCTATCGCCTCGTCGAACTTGCGCTGCTTATACAAGGCATTGCCCTTGGTCTTCTCGACATCAGCTGCTGCTGAATCTCCCATCATTAGGGTCCAAATAATTATTCTCAAGAAGGCTCTGCTACAACTATGCGTTATACTTACGAACCTCGTAACCCCGCGAAGGCTGTCCGTGTCCGTGGATCTGATATCCGTGTTCACTACAAGAACACCTATGAGGTGTGTCAGGCCATCAAGGGTATGGGCCTCAAGGCTGCTCAGACTTACCTTGAGGACGTCATGGAGCACAAACAGGTTGTTCCCTTCCGCAAGTTCTGTGGTGGTGTCGGCCGTACTGCCCAGGCTAAGGCCTTCAAGGCTACTCAGGGTCGCTGGCCCACCAAGTCTTGCAAGGTCGTCCTTGGTCTCCTCCGTCAGGCTGAGGCCAATGCCGACTATAAGGGTGTTGATGCTGAGAGTATGACTCTCACTCACGTCCAGGTCGACGAGGCCCAGAGGGGTCGTCGTCGTACCTACCGTGCCCATGGTCGTATTGGACCCTACATGAGCTCTCCTGCCAACATCGAGTTCATCTTCGAGCAAGATGATGAGACTGTTGAGAAGCCTGCTGAGTCCACCAGGATCGTCAAGTTCACCAAGAAGCAGTTCGCCAAGCGCCGTCTTCACATTGGTAACTAAGCAGCCACTACCAGTCTTATCGGGATAATGCACAACAATCTACAGCAGCAGAGTTTCGGTGGTGCCTAGCCTCTTGGATACCGANAAAAAAAA
>Pm00123
CTAGTCTCGAGTTTTTTTTTTTTTTTTTTTTCATCCATCGGAACGGCTTTGAAGATATTCGTCAAGTGAGGGAACACCAGAGCTGGTGAGGAGATTTACTTCTTGCCCTTCTTCTCGAGCTTCCTCATGTAGAAAGCAAGCTCCTCTCCCTCAAGGATGTAACCGTCGGCACGGCCAGACTGACCAGGACGGCTCGAGATGCAAGCCAAGAGACGGCCAGCGGCGAACTGCTCCTCAACAGCGGGGTCCAAGTAGCGATCGGCACGGCGAGCCTTCAGCTTGGCAACGACGGAGTTGGACTTACCGGTAGTCTCAACCTCCGCAGCACCCTTCTTGCTGAGCTCGATGCCGAAGTGCTGCTCGTACCACTGCTTGAAGGGAGCGGCATCAATCTGGACGATGGTGTTCTTGACCAAAGTGTTAGTACGGACCAACTCGTTGTTGGAAGCGTTGTAGACAGTGTTCAAGATACGAGTCTTACGAGAGACACCCTCGGAACCCCAAGAGTAGTTACCGGTATCCAAACGGAGGGCACGGAACTTGAGGTTGCCACCGCGGCATCTGACGACGCGGACACGCCTGTTGCCAAGCTTGGTCATAGCAGCAGGGCGGCCGAGCTCGAACTGGCGCTTCTTCTGGTGGATGGCGCGGACGCCTCCGGTAGCTCTGTGCTTGTGACGACTATCCCTGCTGATTCCCATGGTCGGTGCTCGTGCCGAATT
>Pm00124
TGGTTATAGAGGTAGATCAGGAAAGGTAATGAACGTTTAGCGCGGGGGTCCTCGAAACCAGGCCACGATGAGGCCGCGAGATGGTATCAGTATTTCTACAAGTACAGACTAGCGCTGAATACAATGCCTCTCCGCAGCTTAGTCCGGCCTTCGACCATCTTCTCCTCCAACTCCTTGTGGCCGATCAACTTAGCCGCCATTCCTAGTTCCCTCAGTAGCTCCTCAAGGCGCCTCATGACTCGGACGACGCTGCCTTCGTACATCTCAACGGTCTGCATGATGTCCTTGAAAGGCTTCCCCTCCATCCAAGCCACGACTGCTGGGACCAGCTGCGGTCGTATGTGGTCCTCCACGTAGGTGCTGGTGTCGACCCCAGCCACTTTGCATTCCGCCATGACCGTGGCCACGTCCTGAGCAATGACCTTCATTTTGTCCAAAGCCTTCGCCAAATCAGCGTTCTCGGGCGTCGTGGCATCTTCCGACTTCTCGTCCAGGATCAAACACGAACAGAGAGCGGCGATATGCTCGGCCGACATCCCTTCAAAGACGTTGTTGAAGACCAATTCAGTGAGGAGGATCTCGTCGCACGAGGAGATCTCACACGCCAACTTTCCCTTCTCGAGGACCACATTATTCCTATCCACGAAGCCCAGCCGACGCAAGACACGCTTCATCGATCTTAGCTCATCACGGAGGATCACAGTGTTTTGATTTTTCAAGATGTCCGCGCACTTAGTCTGCTCCTCATGAAGATGGACTCGTTTCGTGAAGAGGTCCATAAGCTGAGATCGCTCTGCTTGGGGCACCGTCATAAGGCGGTTCGACAACTTTGCGTTTTCTGCATTCTTCATCTTCTTCGAGACCTCACTGAACTCCTCACCATCGATCTTCATCTCATTAACCGGGTCAAGCTCGGGCAGTCCGTGAGCCTTGAAGTTGTCATGGTTTAGAATGGCCTTCAGCATATTCTTGCATTGGGTCTTCACAGCTTCCGTACGGTTGTGCAGGGATAGTCGTCACAAGCACAGAGCTACCGGAGGTGTCCGTGCCATCCACCAGAAGAAGCGTCAGTTCGAGCTCGGCCGCCCCGCTGCTATGACCAAGCTTGGCAACAGGCGTGTCCGCGTTGTCAGGTGCCGCGGTGGCAACCTCAAGTTCCGTGCCCTCCGTTTGGATACCGGTAACTACTCTTGGGGGTCCGAAGGTGTCTCTCGTAAGACCCGTATCTTGAACACTGTCTACAACGCTTCCAACAACGAGTTGGTCCGTACCAACACTTTGGTCAAGAACACCATCGTCCAGATTGATGCCGCTCCCTTCAAGCAGTGGTACGAGCAGCACTTCGGCATCGAGCTCAGCAAGAAGGGCGCTGCGGAGGTTGATACTACCGGCAAGTCCAATTCCGTCGTTGCCAAGCTGAAGGCTCGTCGTGCCGATCGCTACCTCGATCCCGCTGTTGAGGAGCAGTTCGCCGCTGGCCGTCTTCTGGCTTGCATCTCAAGTCGCCCTGGTCAGTCCGGCCGTGCCGACGGTTACATCCTTGAGGGTGAGGAGCTTGCCTTCTACATGAGGAAGCTCGAGAAGAAGAGCAAGAAGTAGTTCTCCCTATGTACCGCTCTGGTGTCCCCCAATTTGGCGAATATCCTCAAAAGCCGTTCCGGTGGATGAAAAAAAAAAAAAAAAATCGCAGCAAGGAGAACAAGCCCGTTCAGAAGCCCCATGAAGGGGAGCCTCATCACGAGGAGATCACTGTATTTGCTGGTAGCGCCAACAGGAAACTGGGCGGAGAGCATCTGCGAACACCTTGGCACTCGCCTCGGCCGAGTCGCCCTCGGTCGCTTCGCCGACGGTGAAGTTAGTCTGCGTATCCAAGAGAGCATCCGCGGCAAAGATGTGTATCTCGT
>Pm00125
AAGCACGAGCGGCACGAGACTGATTGGAGAGCCGTTAGCTCACAGTCCCCACACATCATGGCACCTCGCGATCCCAAGAAGCTTGCTAAGAAGACCGCTTACCTCGACAGAGTGAAGGACCTCCTCGACACTTGCGAGAAGATTCTCATCGCCTCCGTTGATCATGTCGGATCCAACCAGTTGCAGCAGATCCGTATTGGTCTCCGTGGCAAGGCCATCATCGTCATGGGTAAGAACACTATGCTCCGTACCGCCCTCAGACAGTACGAGGAGGAGCACGACGCTGATCTCGGCCATCTCTTGAATGTCATCAAGGGTAACATCGGTCTTATCTTCTGCATGGCTCCCATCGACGAGATTCGTGAGATCATCTCCCAGCACAAGGTTCCCGCTATGGCTAAGGCTGGTATGGTTGCTCAGTGCAATGTCGATATCCCCGCTGGTCCCACCTCTTTGGACCCCTCTCAGACCAACTTCTTCCAGGCTTTGAACATCGCCACTAAGATTGTCAAGGGTTCCATTGAGATCTCCAACGATGTCGCTCTTGTCACTAAGGGTTCGAAGGTTACCGCCTCCCAGCAGGCCCTTCTCATGAAGTTGAACATCCGTCCCTTCGAGTACGGTGTCGAACTTGAGTCCATCTACGACAACGGTGAGGTCTATGATGCCGCTGCCCTGGATATCAGCGATGATGATCTTGTTGAGAAGTTCATGCACGGTGTCACCTACTTCGCCGCCTTCTCTCGTGAAGCCGGCATCCCCAACGAGGCCACCTTGCCTTATGCTATCAACAACGCCTTCAGGAACATCGCCGCCTTGTGCTCCGACATCGACTTCACTTTCCCTGAGATTGAGGAGCTTAAGGAATTCCTCAAGGATCCTTCCAAATTCGCTTCCGCCGCCCCCGCCGCTGGCGCTGCTGCTGCTGGCGAGGCCAAGGCTGAGGCCGCTGCTGCTCCCGCTGAGGAGGAGGAAGAGGAGGATGAGGAGATGGATTTCGATCTCTTCGATTAAGGTGTACTCTGCTGATGACCTGTTGATACTCACTTGCCGAATCGGTTTCGTGTGGCTGCCAAGGGGTTGCTTTATGCGCCTTGAAAGAGG
>Pm00126
TTCCTCGCAGGTGCATAAAGCAGCCTTTTGGCAACCACAGAATACCCATCTGGCAGGTGGGAGTATCAACGGGTCATCATTAGAGCTCGCCTTAGTCGAAGAGATCGAAATCCATTTCCACATCCTCCTCTTCTTCCTCCTCAGCAGGAGCAGCAGCGGCCTCAGCCTTGACCTCACCAGCAGCAGTAGCACCAGCGGCGGGGGCAGCGGAAGCGAACTTGGAAGGATCCTTGAGGAATTCCTTGAGCTGCTCGATTTCGGGGAAGGTGAAGTCGACGTCGGAACACAAAGCGGCGACGTTCCTGAAGGCGTTGTTGATAGCATAAGGCAGAGTGGCCTCGTTGGGGATGCCGGCTTCACGAGAGAAGGCGGCAAAGTAGGTAACACCGTGCATGAACTTCTCAACAAGATCATCATCGCTGATATCCAGGGCAGCGGCATCATAGACCTCACCGTTGTCGTAGATACTCTCAAGTTCGACACCGTACTCGAAGGGACGGATGTTCAACTTCATGAGAAGGGCCTGCTGAGAAGCAGTAACCTTCTGCCCCTTGGTGACAAGAGCGACATCGTTGGAGATCTCAATGGAACCCTTGACAATCTTAGTGGCGATGTTCAAAGCCTGGAAGAAGTTGGTCTGAGAGGGGTCCAAAGAGGTGGGACCAGTGGGGATGTCGACATTGCACTGAGCAACCATACCAGCCTTAGCCATAGCGGGAACCTTGTGCTGGGAGATGACCTCACGAATCTCGTCAATAGGGGCCATGCAGAAGATAAGACCGATGTTACCCTTGATGACATTCAAGAGATGGCCGAGATCAGCCTCGTGCTCCTCCTCGTATTGTCTGAGGGCGGTACGGAGCATAGTGTTCTTACCCATGACGATGATGGCCTTGCCACGGAGAGCAATACGGATCTGCTGCAACTGGTTGGATCCGACATGGTCAACGGAGGCGATGAGGATCTTCTCGCAAGTGTCGAGGAGGTTCTTCACCCTGTCGAGGTAGGCGGTCTTCTTAGCAAGCTTCTTGGGATCACGGGGTGCCATGCTTTGTGGGGACTGCGAGCTAACGGCTCTACAATCAGTT
>Pm00127
TCGAGTTTTTTTTTTTTTTTTTTTTTTTTTTTTTTTTTTTTCAAAAGTGTAATAGTCACTTCGGATGAAGCGAACTGTCACGGTACTAACCTGGACAGTATCATTCAATGATCCTTCACGACCCTTCCACAACTACGACAGCAGATGAGGGAAAGACCCGCAAAGAACCTATAAGCGGAAACAATCGTAACTGATCCTATTGAGGCACATCTGTACGATGATTTCGCAATGCTAAATAACCAGCAACTAAAGAATACACAATGCACAACCGGATGCAAGCACAGTTATCAGTGACGTTATCCAGGAGTAGTATTGTCAGTAGGAAGAGTAGTAGAAGACACAGTGTTGTAAGAATAGTGCGATACACTATATATAACATGAGAAACGACGGAAGAATCGTCAAATCTCAGCTGTATAGTAATAGTACAGACGTTGTAGTCTGATATGCGGCATTGACCAGTTTACCAGAAACCCAGTAACCACCAATAACCCCAGCCGACAGTGTTGATGTAGACAACGTTGCAGATCATCACACAGACACCTTGCAACATCCATCTGGATAATTTCACATATCCCATAATGTAATATGGGGGGTTAGAGGAAGATGTGTAATGTGTCAAATGACCGGATAGAGTCGTGTATGCTAAAGCACAGCAGCCGAGTTCCATAGGGACACCGGCATGCTGCATAATCTCGAGGAACAAAGAGAACATAGCAGAAACATGTGCAGTAATTGACGCGAAGAGATATTGGGATATATAGAAGATGAACGTACATATCCACACAGCCGCGTAAGGAGGAAGAGAAGAGAGATCAATCTTGATAGCGAGCCATTGGAAGAAACCAGTATCCTTAAGCTGAGTAGCAATCATAAGAAGAACACCGAACCACAGGAACAGATCCCAGGCGGAGTTGTTCTGAGCAATATCCTTCTTAACGTCAATAATGCCGAGTAGAAGCAACATGGACACACCCAGGATAGCAACACCAGTGGTACTGTATGGCACATAATCGATCATGGACGAAACAATCCACAATATAATAATGCCAATGAACACACAGAGCATTGCGATCTCTTGCTTCGACATAGATCCCATATCAGCGAGCTTCTTATTAGCGATACTCTTGGCCTCAGGAGTCCTCTTGATTTCAGGAGGCATGACGCAGAATACGACTAGAGGAGCATAGATAAGAGTGATGATACCGAGAGGGTGACCTGCCCGACAACCTAGTTAAGTTCTGCCTTACACTGCCGTTTTGGGATGAGAAGCACGGTGGTCCTCC
>Pm00128
CTGGTTGTGAAGCCGATCTTCTGACGACGACCCGATGTTATAACCATCAATGCAAGAGCTGATCGATCATCATCATTGTTGTTGTTGATGCTGATTACTCCTGAGCGGCCTCCTCAACGGCAGCCTGGGCCTCCTCCTCTTCCTCAACGGCGGGCTTGGCGGCCTTGGCAGCTTGCACGGCAACAGTGTCGAGAGTCTGGCGACCGAGAGAGGTGATCATGCGACCACCCTTCATGGCGTCACTTTGGGCGATGAAACCCATCTTCTCCAACTGCTGGAGCAAGAACCTGTTGATCTTGCCGGCACCGAGAGTGAAGTGAGTACGGCAAGTACCGGAGTTGGACTTCATCCCGAAGATCTTACGGAGAGCACCGACGCCGATGTTGGGGCGAATGTAAATTCGGCGAGCGATGGCAGCAGCACGAATGTAGAGGTAGTCATCATCATAGGGGGCAAGCTCTCTCTGGGTGCCAGTCTTGATGTACTCGGCCCACTTGGGGACCTCCATCTGGCCCTGGGCCTTCAAATGAGCGGCAAAGGCCTTGATGAAGAGCTCAGCGGGGACATCCTTTACGGTCTTAGCATCATATTTGGCGACTAGCTCACACATGATGGTGGTGGTAGTTAGAAGAAGTAC
>Pm00129
GATGTTATAACCATCAATGCAAGAGCTGATCCATCATCATCATTGTTGTTGTTGATGCTGATTACTCCTGAGCGGTCTCCTCAACGGCAGCCTGGGCCTCCTCCTCTTCCTCAACGGCGGGCTTGGCGGCCTTGGCAGCTTGCACGGCAACAGTGTCGAGAGTCTGGCGACCGAGAGAGGTGATCATGCGACCACCCTTCATGGCGTCACTTTGGGCGATGAAACCCATCTTCTCCAACTGCTGGAGCAAGAACCTGTTGATCTTGCCGGCACCGAGAGTGAAGTGAGTACGGCAAGTACCGGAGTTGGACTTCATCCCGAAGATCTTACGGAGAGCACCGACGCCGATGTTGGGGCGAATGTAAATTCGGCGAGCGATGGCAGCAGCACGAATGTAGAGGTAGTCATCATCATAGGGGGCAAGCTCTCTCTGGGAATGAAGTGTAAGACTCACTTCTAATAAAGTGGACTGTCACGGTACTAACCTGGACAGTACCACTGAGTAATCCTTTGCAAACCTTCCACTAGTACGACAGTAGGTAGGGGTGAAAGGAACGACAAAGAACCTTTTATCGAAACAATCGTAGCTGACCCACAAACGACAGGAAGAATCATTCCTGCGGAAGCACATCTCTACGATGACTTTGCAATGCTAGATAACCAGCAACCTTAGAGAATGTATAATATACAACTGGATCTGCATCAATCACAACAGCTGTTGGTGATGTTGTCCAGGGGTATTATACTCAGTAGGACGAATAGTAGAAAACAGAGCTTAAAGAATAGAGCGAGACGCAGTAAACATGAGAAAGGACAGTAAATTGTCAAATCCCAACTATATAGTAATGGTACGGGCATTCAGTCTTACGGTATTCGGTACTAACCAGTTTACCATAAGCCCAAGATCCACCAGTAACCCCAGCCAATGGTGTTGATGTAAACGACGTTAACGATCATCACAACGACACCTTGGAACAACCATGAGGACAGTTTCACGTATCCCATGATGTAATAGGGAGGGTTAGAGGAAGACGTATAATGGGTCAAATGCCCGGATAGAGTCGTGTATGCTAAAGCACGGCAGCCGAGCTCCATAGGAACACCGGCATGCTGCATTATCTCGAGGAACAGAGAGAACATAGCAGAAACATGTGCAGTAATTGACGCGAAGAGGTATTGAGATACATAGAAAATGAATGTACAAATCCACACAGCCGCGTAGGGAGGAAGAGACGATAGATCAATCTTGATAGCAAGCCACTGGAAGAAACCAGTATCCTTCAGCTCGGTAGCAATCATAAGAAGAACACCGAACCACAAAAACAGATCCCAGGCAGAGTTATTCTCAGCAATATCCTTCTTAACGTCAATAATGCCGAGTAGAAGCAACATGGACACACCCAAGATAGCAACACCAGTGGTACTGTAAGGAACATAATCAATCATGGAAGCAACAATCCACAAGATAATGATGCCAATGAACACACAAAGCATTGCGATCTCTTGCTTCGACATAGAGCCCATTTCAGCGAGCTTTCCATTGGCGATGCTCCTGGCCTCAGGAGTCCTCTTAATTTGAGGAGGCATCACTAAGAATACGACCAAAGGAGCATAGATAAGAGTGATGATACCGAGAGGGGCCATGCTATAAGCCCAACCACCCCAACCAATGTTCACACCAACATCGGCACAGAACTTGGCCATCATAGCGTTCCAAGCACCACCAGTAAGCCAACAAACAGAGGAACTGGTATTGGCAACGATTTCGTTCATAACAAGGTAAGTACCGATCTTTTTCTCGGTACCCTTAGCAGGATCTGAATCGAAACCTTCCTTCAACAAAGGAGTAATAATAGGCAACAGGATACCAGCAGCACGAGCAGTTGAGGAGGGGATGGCAATGGCCAATACGAACTCGCACAAGCAGAAACCATAAGCGAGACCGAGAGTGGTCGATCCGAGATACTTCAAAATGATGAAGCAAATCCTCTTACCCAAACCACTCGTGACAAAACCACTGGCAATGAAGAATGCCATAACGACCAGCCACACCGTATCGTTACCGAAGCCAGACAGAACCTCGTCAGTTGATAGAATACTAGTAACAGTACAGAAGCCCAAACCTACAATACAACTGGCCGACATCGGCAAGGGTTCCAAGACAGCACCCAGAATGATGACCAGGAAGGCAACGAACACTTGCCAGGTATGGGGCTCCAAATCAGAAGGATGAACCCACCATAATGCGAGGGCTATAATAGCAAGCAGAATGAAAATAGGGATATTGATGCCCTTCCATTCATGCTCCTGCCAGTACGAAAACTTCTCCCAGGCTTGGCCAACCATGGACTTCTTAAAGTTAGTCGCACACCGAGTAGTCCATTTTACTGGCTTCTCTTCGTGGACATCCGACTCGTACACAGGTAGGTCTGCCTCGGACATGGTTAGAAAGTAATACAACACTTGAGCCAAGAT
>Pm00130
CTTGGCTCAAGTGCGATATTAACTAATAACTATGTCCGAGGAAGACCTACCTGTCTACGAGTCGGATGTACACGAAGAGAAGCCAGTAAAATGGACTACTCGGTGGGCGGAAAGCTTCAAGAAGTCGAAAGTTGGCCAAACCTGGGAGAAGTTCGAGTACTGGCAGGAGCATGAATGGAAGGGTATCAATATCCCTATCTTCATCCTCCTTGCTATTATAGCTCTTGCATTGTGGTGGGTTCATCCTTCTGATTTGGAGCCCCACACTTGGCAAGTGTTTGTTGCCTTCCTGGTCATCATTCTGGGTGCTGTCTTGGAACCCTTGCCGATGTCGGCCAGTTGTATTGTAGGTTTGGGCTTCTGTACCGTTACTAGCATTCTAACAACCGACGAGGTTCTGTCTGGGTTCGGTAACGATACAGTGTGGTTGGTCGTTATGGCATTCTTCATTGCTAGTGGCTTTGTAACTAGTGGCTTGGGTAAGAGAATTTGCTTCATCATTTTGAAGTATCTCGGATCGACCACTCTCGGTCTCGCTTATGGTTTCTGCTTGTGCGAGTTCGTATTGGCCATTGCCATCCCCTCCTCAACTGCTCGTGCTGCTGGTATCCTGTTGCCTATTGTCACCCCTTTGTTGAAGGAAGGTTTCGATTCAGATCCTGCTAAGGGTACCGAGAAAAAGATCGGTACTTTCCTTGTTATGAACGAAATCGTTGCCAATACCAGTTCTTCTGTTTGCTGGCTTACTGGTGGTGCTTGGAACGCTATGATGGCCAAGTTCTGTGCTGATGTTGGTGTGAATATCGGTTGGGGGTGGTTGGGCTTACAGTATGGCCCCTCTCGGTATCATCACTCTTATCTATGCTCCTTTGGTCGTATTCTGCGTCATGCCTCCTGAAATCAAGAGGACTCCTGAGGCCAAGAGTATCGCTAATAAGAAGCTCGCTGATATGGGATCTATGTCGAAGCAAGAGATCCGCAATGCTCTGTGTGTTCATTGGCATTATTATATTGTGGATTGTTTCGTCCATGATCGATTATGTGCCATACAGTACCACTGGTGTTGCTATCTTGGGTGTGTCCATGTTGCTTCTACTCGGCATTATTGACGTTAAGAAGGATATTGCTCAGAACAACTCCGCCTGGGATCTGTTCCTGTGGTTCGGTGTTCTTCTTATGATTGCTACTCAGCTTAAGGATACTGGTTTCTTCCAATGGCTCGCTATCAAGATTGATCTCTCTTCTCTTCCTCCTTACGCGGCTGTGTGGATATGTACGTTCATCTTCTATATATCCCAATATCTCTTCGCGTCAATTACTGCACATGTTTCTGCTATGTTCTCTTTGTTCCTCGAGATTATGCAGCATGCCGGTGTCCCTATGGAACTCGGCTGCTGTGCTTTAGCATACACGACTCTATCCGTCATTTGACACATTACACATCTTCCTCT
>Pm00131
TGAACTCAAAACTTCCTATGCAAACAGCTGATTTACCCTACTTTTTTCTCGAGTATACCTAGCTGAACCATATGATCAAGGAGATGGTTGAGAATAATATTTTCATTCGCATAATGGATAAGAAGGTACTCTCGAACAAATGATTGCGAGAATACTCAGCGATCGCGCAATAAGTAATAGGACAAAGTTCACGCCAGGACATGCCCCATCTTTTGATGATGACCGAAAATGAATCGACATCACTCAAGGAAATTAGTGAAGTAGCAGGAAGACGAATATCTGCTCTCACTGGATGAACTGAGCGCTTCTCCGATCGGAAGTAATCATGCAATTATCGCATCAACAGGAGGCCGTTATGGCAAAACATTAGTCCCATCAAAGACCGAAGAAGGTAAGAATGAATATGTGACGATAATGTATGAGAGCACCCCATCAGCAAAATGACTGGTGATCATTGATAGTGGCTTCGGGAATCCAGTCAGTCAAGTCCACTTACATGATCAAGTGTGACCTCACCCGTAGGTGCTCGCCGTTCTCAAGGGAGCCGATGTAAGTGGGAACAATCAGCAGCTTACCAAAACAAGATGGGATAAGTCTAGATCTTAGTAGGATTAGAACGAGAGCTCACCAAACCGCAGTCGGAAGACTCGGCACAAAATATTCTTAAAGGATGAGCGAAGATCGACTTGGTAACATATTTTCACTGGGTTGATTGCTCTCGCACCCATAGCTTGAAACATTTTGGACGGAAGGATGTTGCGGATCACAAGTCCGCCGAGCCACCAGTCGATCGACGCATGCATCCGATCGTAGCTTTACTCCCTTCAGCCTCTCGCGCACAAAAAACCTCATGGAAACTACGCTTGACAAGCTCTTGACAGGCTGCCTTCAGCCGCGCCTGCCGTTCACTAGAGGAATTGGGAGTGGCCCATTCCTTGCAAATCGCTGCTGCCAAGTGCTCGCGTTGCTTAGCCAAGTAAGCCTCAAGCGCAGCCAACTCCGCCGAAGTCTTCTTCTTGACCACACCGTCCTCCTGAGTCTCTGCCGCTCTCCTCTCGAGTACGACAGGTTCCCTGTTTACAATGCTCTTTCGTGGCGTACCGCTCTGTGCTCGAACGGACCACTCGCAACTGGGATCGTACACCGGAGAACGCGAACTTCCCCGAGTCGATGCATAGTCCAAGGCGTGATTGGCGCACGAGGACTTCTCCCGAGCTTGACCAGGCGAGCTCGAACGTCTCATCAGACCACTTGTGGGCAATGCGGGCCAGCTGGATGTGCTGGCACAGGTTGCCGTATCACTTTCACTCCAGCTAGTGGCATATCCCGCCATGGTTTCGGGTTTCTCGACATGAAACAGGAAAGACTGTGTCTGATTGTCGGTAGCGTCCTGATTGAGACCAGCTTGCTGCAGGAGATGAGCCATCAAATATGCTCGATATGATGGAACTTGAGCCAAGATTTTCTGATTATGAGAGGTGCTAAGAAGGGTCGCTGGGACTCTATGCGGTTCTATCGACTTGGTCATATGAAGCATGGGAAAGAGAAGCAAGGATTCCGTCGGATTGGGCCTAGCTTCCGGTATTGGTATGAGATGAAGGACTGGTTGGATAAGTTGATAATCTATCAGAGGATTGAAGGGCCTTTAAATAGAATGAAGGAAGTCCAACAGTATGCGGAGGAGATAGTGTTCCATGCTAGAAGGAATACGCCATATTCTACCCAGATAGTTGAGTCGATGCTGAGGTCGGCGGAAGCTAGGCAGATTCTTTATGAATATTTAGTACCGAGATATAAAGATCGGCCTTATTTTGTGACTAGGATGTTGAATCCATTCTATTTGAGGTATTATGATGCACAGCAGAGAGGCTATCTCGAGTTTATCGATTGGCCCGGGGAATTCCGAGCGGCTAACCCTGTGGGTGAGGGGAGGAAGAAGAGGGTTGCCATCGAGTTTGATGCCTCCAGAAAAGGTCGGCGGAAGCATCTCGTGGAAGCTCGTGTACTGGGAATAGTTAACGAGGCGGATCCTCGTTTTCTTACAGCAGAGGCATATGATAAATATGTCCGAACGGCGAGGGAGGGGGAGCATACTGCATTGGAAGCGACACACGGAGAGGATGAATGAGGCATGCTCTTGGTGATGGTTTCTGTT
>Pm00132
TAAAGACGACTTTGGTGGCTGGAGGTCATCTCGGAAAAAAAAAAAAAAAAAAACTCGAGTTTTTTTTTTTTTTTTTTTTTTTTTCTCACAGAAGCTCTCCTCCGACGCTGGTGGCCAGAAATAATCCACAGCAGAGATGTTGTTAGCATTGCTGCTATTCAAGCCATTGCTACTGTTTACTCTTCCAATTGGTCAATCACACCCGACTCAGTCACATAGATACCATCCAAGAACTTACGGATATCCTTGTGGCGGACAAGAGTCGATTGGTGGATGAGAGCAGCAGAGCGGGAGACAAGCTCCAAGTCGGCACCCTCAACAATGACCTCATCCTTAACATCATCGGACTTCCTCACGGAGACACCGGGCATCATGTCGACAGTACGTACAACCTTCTCACCCAAGAAGTTACGGATCTCGATAGTGGAACCGTCGTTGGTGATGTTGGAGTTGATAGGGAAATGTGCGTACACGAAACGGAGCTTGTACTGGTATCTCTGACGGACACCGGTGATCATGTTCTCGATATGAGAGCAAACAGTGCGGATGCAAGCCTTGTTCTTGGTAAGACCGAACCACATCTCGACAGTGATCTTCCTGCCATCCTCGACAAGCTTCATGTCAACAGGGATATGACGGAAAGTTCGCTCGAGCTTGCCGTACTTGCCCGAGACAACGATATGACGGGACTTAAGAGTCACCTTGACATCCTCAGGAATCTGAATGTCGATCTGAGAGTGGATAGTCTTCATGAGGCCTGATGCTTCTGTACCAACGCGGCTTCGGGCGCTT
>Pm00133
CGGAGGCTCAAGCTGATCGATTAGATGTCGTAAATCCCCCATCAGGCGCCCGAAGCCGCGTTGGTACAGAAGCATCAGGCCTCATGAAGACTATCCACTCTCAGATCGACATTCAGATTCCTGAGGATGTCAAGGTGACTCTTAAGTCCCGTCATATCGTTGTCTCGGGCAAGTACGGCAAGCTCGAGCGAACTTTCCGTCATATCCCTGTTGACATGAAGCTTGTCGAGGATGGCAGGAAGATCACTGTCGAGATGTGGTTCGGTCTTACCAAGAACAAGGCTTGCATCCGCACTGTTTGCTCTCATATCGAGAACATGATCACCGGTGTCCGTCAGAGATACCAGTACAAGCTCCGTTTCGTGTACGCACATTTCCCTATCAACTCCAACATCACCAACAACGGTTCCACTATCGAGATCCGTAACTTCTTGGGTGAGAAGGTTGTACGTACTGTTGACATGATGCCCGGTGTCTCCGTGAGGAAATCCGATGATGTTAAGGATGAGGTCATTGTTGAGGGTGCCGACTTGGAGCTTGTCTCCCGCTCTGCCGCTCTCATCCACCAATCGACTCTCGTACGCCACAAGGATATCCGTAAGTTCTTGGATGGTATCTACGTGACTGAGTCTGGTGTGATTGACCAATTGGAGGAGTAAACAGTAGCAATGACTTGAAGAATAGCAGTAGTACTGCTATTCAATCAACAACATCTCTGCTGTGGATAATGTCTCGCCACCAGCGTCGGAGGAGGAGAGCTTCTGCCAACAA
>Pm00134
TGAAGTGATAATGACGAAAACAATGAGGGGGGTCATAACTTTTGTTCCAAAAGGGAAAGATAACCTATTCCACCAACTGATCTACGTACTACTAAATACGTAGCAACAACTAACATAATACAGATAGTAAAAGATGAGTAATCCCGGATGACTGTCGAGTATCTTGATAAGACAGAATGTTGTTGTGATTACCGGACCTACAAAGCTGATAAACCTCAAAAAATTACTACTTTGCTACTAACGGTGAATCAGACTTAGAAAGATATTAGGCCGGAAATCAATAGACAAAATCAAGTCAAATTCACGATCAGAGACTCTGCGGATTACGTAAAGGGGAGCGAGAACGAAGAAGCTCCTTAATGACATTTAGACGCCCGAGTGATCATTATAGACTCTTGGATATAAGGGGTACTTTTTTAACATAAGTGAAGCTGAAACCATCCTTTCTACCAGAAATGTTTATGTTCATGAAGCTACTGTAACGCCAATGGAGAAGATTTACTGAACCTATCTCGAAGTTCATCGATATGCTAGCCGTTAAGCCACCATCACTGCCTGTAGTTATAGCCCTGGCGATTAGATGATGTGGTTCGCCCTTGTCACTCACAATAGCGAATCCGTTCTGCTTTACCAAAGGGAGAACAAGTGTTCCAATGTAAGGGACCTTAACCGTAGCCTTGATGAACACGGGAAAGTCCAACCTGAATCCATCCGACGTTTTCTTTCCACCTAGTTGAAAGTTACTGTCGGCATAGAAGCCTGTTTCCACCGTAATCTTACTGGGAAGGTTAACCGTGTAAAGGCTTCCTCCTTGGGTATATATGCCGACACCAGTCGGAACTGAGGATCCTTTCGAGAGCATGACAAACAGCTCAAAGTTGGCCCAGAACGGCCTACCCGAGGCTACGACCGGGGTCACTAGGATCGCCCCAGCGTTAACCAGAGTACCATTCCCCCGAACGTAGTAACATGGACCCAGTTTATAACGGCGGCTTGTTGAGTCTTTAAAACAATTAGGTGGGTCCATAGCGATAGTAGGTAAAACCCACGCATATACACCGATACATACCATAAGGGATTGAACCAGGATGAGATTAGTAGCGAACATTTTGGGGATAAGGTTGGTAAGGATGCTTGAGCCA
>Pm00135
AACGGCACGGTGTACTGACAGCAGTAGCAGTAGTATAATTACACAATTAGGGAAGGCTTCTTGACAAGAAGGAATCAGCTAACACTAAAGACACGTTAAAGATCAACTAAATCACAGTTTAGTGGGAATGTAGTAAGCGGCATACAACTCACAGCGAAGAAGATACCACTTCGAGATGGCTATCGAATCTCAGCCTCGGAGTCTCTGTTCTCGAGAGCTCCAATACAGTGAGGCTCCGCAGGGCACGTTCAACATCGGGCTTCAGCGGTGGGAAAGTGTTGCGCATCAAGACATGATACATTTGCCCGTCCTCGAACTGACCGGGCCAGTTCTGATGACCATGCTGGACGAGGAAATTGCTCAGTCTTCTGCCGAACTCGAGACGGCGACAAGGCAGTGGCGACTTCACAGGCTTCTGACGGAGCTTATCTATCGCACTAGAGATACTCACGGGGACTGAGTAGTCCCCTGCCGACTCCCCAGCATGATAAGCTTCACACGCTGCCTTATGGCCGAGACAGATGTTGTAGAAGGCAATCAGTCGCGCGCTAGAACTCGACCCAGGTCCACCACGAAGAGACGGGAAGCCGTTCTTCAGCAGCATCTCAATTTCCTCCTCACAGGCATCCCAGTTGAGATACCCGTGAGCCTCTAGCATCTTCGTACTCCAACAACCGAGGTGAAACTTCATGATATCCGGTATGATTACCGCTTTGCTCGAGAAACATAGTCGAGGCATGCGATCCACAGCTTTTTTGGACATCTCCAGTAGGGCATCAATCTCAGCCACTTTAACCACCCCGAAAGGTGCAAGGTAGTAGTACCGCTGTTCTTCCAAGGCGTCGAAGGCAAACCGATCGTTCAGACCACGTTTAAGCCACACGCTCTTCTTCTCATTCCGACTCCTGCTCGTCTTAGCTGCGGCTATAGCCAGATTCATACGCCGACGATGGTCCAGCGCTTTAGGTAGGAGTCGGATCAGCACAACACCAGTGAGAACTCCCAACATCATCACGGCAAGCAACATAGCATAGGGAATCCATTTGCGGATATCATACAGCACTCCGCACAATAGAATGGACACGCACTTCGACAGGTTGGACGAGACTGAGGTAAGTGCCATAACGCGGCCTTTTACCGATACATCGCAGAGGCGTGGAAACATCGTAAACACTCCTAGATTAGCCAACGGCAAACCGGCAGACAGAATAGCCCCGACAATGCAGATAACCCAAATCTTCTCGGCGAAAGGTGGCACTATAATACACGTGGAGATACCAAAACCAAATATCGTCAGCGTGGTAATCGTCCAGTGTAACTTCTTCATAGCAAAGGGAAGGAACAACAACTGACTAATCATGATAGCAATACCACACCAGCCACTAATGAGGCCCATAACAAGGCTGGAGAATCCCATATCCTGTTGCATCGTAACAAGGAGGACTGACCACCCCTGAGTGCCCATGTTGACGAAGCAACAAGCCAGAATAAAAGGGATAATACCGGACCATTCGACCATCGGGCCGGGGTTCCTCATCGACGCCTCTTCCCCTTCTTTGACTTGAACTTCCTTGTGTGATCCAGGGCGAATCGCAGCCAGGAACTTCGCCAGGCCCAACTTCTCACCGACATCTCGCGGCGACTTATCCACGAAGAACCACATGAGCAGGAATCCTGTGAAGTTGAGGGCGAACCCAATGTAGGCTGAATTCAGTGGCTCTGACGTATCAGCCTCCACGACGATACCACCCAACAGAGGACCGATGAACGAGGCCAGACTAGAGGCCACAGGCATCAATGACATCCAGAAAGTGAGCATATCCGGAGTTTTAATCCAATCCGAGATGTACACTGTCACAACGGGACGAGTGCCGCCGACCAAACCAGTGAAGAGGCGAAATCCGATGAGCGACCAGTAATCCCACGACAGTGCTTGCAAGAGGAAACCAATAGAAGTGAGAAACGTGCAGAACACAATAATATTCCATCGGCCAATGAAGTCTGACATGCTCCCCAGCACTGTCCCTGAGAGGGCTCTACCCAAGATATACGCTAATGTGATGAGCGACGTGGATATGCCGAACTCCAAATTCTCGGGACCTTTCTCGCTTATGAAGCTGTCGTAAGATGGTGCCAAGAGGTTGTCGCCGAGGTAATCCGCAAAGACACAACCAAGGCAAATAAGTAGATCAAGTCGGACCTTCTTAGGAGTCCTCACGAAAGGATGTCGTTGCTTCTTTGCGCCTTCCACTTCCTCAGACATAGAGGGAGGAACAATAACAGGAACTTGCTGCTGCTTGAGCCA
>Pm00136
TTTTAGTAGTAAATGCCGATCCATTGAGTCGACTAGAGATACTACTCCCTCATTATCGCTGCCAGCAACCTTATATTACGCCGAGGGTAGAAGAGAAAATATAGTGAGAAAAAAAAACGACTTCTCACAATCACCATTGAGGTGAATGATCTGTAGTAACGGTAGCAACAATGGTCTACCTATATACCAGTAATAGTAACAGGGGGAAAACTGTCTCCAACCATATGATGAGAAAAGCTACTAAACCGTGTACTGCATAGTACACATCACAACACCATATCTACAGTTCAGAATACCCATCATTCACTTTACTGTAGCTGCGATAAGCATGGCGCTTCCCACAGAAAGTGCCAAACCAGAAAGTCGCTATACAAGCCATTACTGCCATCACCACTGTTATCCAAAAACTGCTACCAGACTGAGCCACAACCGGTTCCAATGAAATGCCATTCACAGCGGCCTCATGCGCGTCCACGCCTGCTGGTCTAACATAGTGCTGACCAGGCTTATAGAAATCGTCAGAGAAACCAACCATCCTCATGTACCACTCTGGCTGAGGCAAACCTCCTTGGAAGTCCATACGGCCATCGGGGAAATTATAGTATCCATCATTATATCGAACTATAAGCTCATCAGCCAGTTTCCACCACTCCTCAGTTATGTGCCTTTGAATTCTCAACTGCAGACTGTTGAGCATTTCCGTTTGTTCCTTCGGGTCTGTCAACTTCGCCGCCTCCCTCTCGACCCTGTCGGCCTCAGCCAATACCCACCTCTGGAGCTCATCCCTCTTAGGGTAGACCATCTCCTGGCTCATATTCTGATAGTTGATATTCATCCAGTTAGCAACAAAGTCGAACGCCCAGAAGGCCGTGGAGCGATTGAACTCCTGAAGAGCAGGGCCGTATTGAGTCCCAAAACTGGGGTCAACAGCATCAGCCTGGGAATAAAAAGGTACAAAAACAGAGGTTGCCGGGGCGTCCAAGGCAAACCAAACCTTAGGGAAAGGCTTCTGGCTAGTTGCCACCATCGTATAGCTCGTACGATGTAGGGATATGGCCCTAGGGATCTGACCCTTAACCTCTTTCATCAGAGCACCACTGATCTCATAGTTTGGGTTGCCATACATACCCGCAAGGATTCCTTTAGTCATGTCGAACTCGGTGCCTTCATAATGGTCACGGTGGAGATCGAAAATTTCATTCATTGTAACAGGTCTATCGACCGCCACGGAAAAAGGGTAATCATAAGGGTCCTCGTTATTGGGGATCCCCTGTGAAGGGGCAACCCTATCGAAAACCCTCCATTGTCTTAGCGAAGCGTAACGAGGAAGGGCAAGCTTACCCGATACGACCTTGGACCAGTCAAATGTGCCTTCCCCATCCCACAACCCCATCGCTTTAGTTTTCTCAAAGAGACCTTCAGAGTAAATGAACTCATCAGGAGCATTAGGTTTCACTGCCTTAATAATAGCGTTATTCGCTACCACCGCAACATGGTCATCGGGCACCCTCTGGGCTACCCAAAAAGCACCCTTATTGCCGTCCCCTTCAATCTCGAAGACCCATGCCTCAGTGTCATCAATGATAGTAATAGCCTCAGCAGAGCCATACTCCTCTCCTGCAAAGCCATATTCCTGTGCCAAGGTCCCTATCTTATGAATAGCACAGCGAGCAGTCTCACAGCGCTCCATGGCAATGGCCATCAGTGGGGCGATAGTGAAAAGGGCGGTACCTTCCTTTCCCGTGATCTCGTCCTTATGAGTGACCTCCTGGACAGCCAAAGGCTTATTAGCAGCCGTAGTACTCTCACCAATCGCAAGACCTTTCGAGTTGATAAGAGGATATGACGACTCCCACAGTGCGTAGGTTTCCCCCTCGCTCGGGACGTAGCCCAGAGGTGTGGATTCGTTTTGACCCGGCAGAGGTTCGTAAATATCGGCCCGGCCCTTAGTAACGACCCTCGGGTAGAGAGAGTGGATATTATCAAAAACTGGCCTAGGGCCTGTGCCGTTGCCCCGAGGGACATAGGCCATACGATTGTCACAGTTCATGCAATCGTTGGCATGGGTCGCTACGGGGTACCCAAAGGTAGTGGCCTTTCGACCAAAAATCATACTTGTACATTTGTCACTATTGCTGTCGAGATACTCGGCCCGTTTGAGGGCTTCAGGGTCAGCGTCTGAAGACGCAGTGCCTACAGTTGCCAAGACCACAGTTGTGGAGATCAAAGAGCGGTAAAATGTCATGACGGTAGGGG
>Pm00137
TCAAGTTGTTGTAATTATTATGTCTGGAGTGATTGGTATAGATTTGGGTACTGCTGATGCTATTGTTGCATCTGTTGGTAAGGGAGTAGTAGATATTGTACGTAATGAGGTATCTGAGAGGAAGACACCATGTGTCGTTGGTTTTACTGATAAGAACAGATTAATTGGTGAAGCGGCGATGACGTCTATTAAATCTAATTATAAGAATACTTGTCGTAACCCTAAACAACTATTAGGGAGGACATCAATAGATCAAGATGAGGAACTCATTAAGGAGAAGTTCTTCCAGGTATGTGATAATGCTATTGCTGATGATGGTACTGTTGGATATCGTGTATCATATCTAGGTAAGGAGAGAATATTATCAGCTACAGTGGTAACATCTATGTTGTTATCAAAGCTTAAAGATACTGCTGATGCCTTTACCTCATCAAATAGTAAAGATGTAGTTATTGCTGTACCATCTTACTTCCAAGATGCTCATAGACATGCTATATTGGATGCTGCTCGTATTGCTGGTCTTAATTGTCTACGAGTTATGAATGATTCAACAGCTACTGCATTGGCTTATGGTATATATCGATCTAATGAGTTCAGTGATAATACTCCAACAATAGTAGCATTCACATCTGTTGGTGCATCACATTTTGGTACATCTATCGTTAAGTTTACTAAAGGTCATCTTACTGTACTTGGTGAGGCTATTGATACTACTGTTGGTGGTCGATATATTGATAAGATCCTAATGGAGCATTATAGTCAACAGTTTACTACTAAAACTGGTTTAGATCCCCTTAAGAATGCTAAATCTAGATTTAAGTTGGAAGAGGCTGTTAATAAGGTTAAGAAGATATTATCAGCCAATAATGAGGCCGTATTAGGGATTGAATGCTTGTTGGAGGATGAGGATCTGAATGTAGTCGTGACTCGTGATAAGCTCGAGGAACTATGTTCTCCGATGGTTGATAAGATGCAGTCTGTGATGAATAAGGCATTGAAGGAAGCTAACATTACTATTGAGGATTTACATTCAGTAGAGATCATTGGTGGTGTATCTAGAGTACCATTCATACAACGTACTATTGTTGATACTCTACATAAGGACTTATCTCGTACTCTTAATGCTGATGAGTGTGTAGCACGAGGATGTGCATTACAAGCAGCTATGTTATCACCCTTGTTCAAGGTTAGGGACTTTGCCGTTACTGATTTTACTCAACAAGGTATTGAGGTAGCCTGGCAACAGCAGACAACATCTACTACTAATAATGATGATGTTGAAGGATGTTCTTCTATCATCAAGAGGACTGAGGTCTTCCCACCAAGATCTACACTTAATACGGTTAAGATGCTTACCTTCTATCGTAAGGAAGCCTTTGAGCTATGGGCACAATATACCAACAGTGACGACCATGGTGATGATGCATCTCTTGGGAGATATACTATACAAGTACCTCATAATAGTGAGAATGATGAAGGACCTAAGAAGATTAAAGTCCGAGCTAAGCTCAGTCTACATGGTACATTCAGTATTGAGAATGCTATTATGATAGAAGAGGAAGAGTATCAAGTTGTAGAGAAGGAGCGTAGACGACGATCTATTAATAAGGAAACTAATGATGATAATGATGATGAGAATATGGTAGATGCCTCTCCTTCAGCAACTACTACTACTGCCAATGATGATGTGAATATGGAGCCTGCTGAGGTTCCTAAGGACAAGGAAGAAGAGTATGAGGAGGTTGAAGTGATGAAGACTAAGACACGTACCAAGAAGACCGAGATACCCATTATACGCTCTCATGTACCTGGTATGTGTGAGGAAAGGCTCATAGCTGCTGAGAATGATGAATCTATGATGAGGAGTGTTGATAGAGAAGTTGCTGATACTGATGAGAAACGTAATGAGCTTGAGAGTTATGTATTCGAGAGCAGGGACAAGATAAGTTCCCCTTCATCTAGATGGTATGAGTATCTTAGTGCAGCCCAGAGAGAAGAATTATCTAATATATTAATGCAGACTGAGGATTGGATATATGATCATTATGAGGCTACTAAGGCTGAGTACATGGACAAGCTGATAGAGATACGTGCATTAGGAGATGGAGCTGAGAGTCGTGCTATGGAAGCTAGTCTAAGACCTGAGGCAGAGGCTAGAGCACAGGATGCTATACAGAAGTATAGGTCCTTAGCTCAGTCCCCTGATATTGCCTATGCACATATTGCTATTGAAAGGAAAGAGTATATATTGGAAGAATGCCATAAACTGGAATCATGGTTATCTCAACAGAAGGCATTACAAGTTAGACAACCTCTTTATCTACAACCAGTATATACTGTATCACAGCTCAATGATAAGACTGATGCCCTTATCAAGTTGGCTGATGGTATATTGTCTGAGAAGAAGCCTCCATCATCACCACTACCAAAGAAGCAAGAGTCATCCTCTCCTGATCAATCTGGTACATCAGTACCACCCGAAGCTATTGTTGAAGAACCTGATAATGTTGATGATGAGGTCTCCCCCAAGGATATGGATGTTGATTAGATACAGTGCAGCAATGGCATTTATATACCAATAACGCTAGATCGTGGTCATCTACAACAACTACTACCACGACAAGAAGAAGAAGAAGAAGAAACACTGTAAATGATAAGATACCCCTCATTATGATGATGATGATGATGATTATCTCCGTAGTGTGCTGCTACAGTAGTAGTATAAGTCATAACTTCATCATTCATCATTGAAAGCTTTCATTCAAAA
>Pm00138
TCTCCAGAAGCAAGCAAGAGTTCCGTTTCAACCACCCGAATCGATCAAGGCTTGGTTTAAGCAACGATCTTCCTGGTGTAGATGAGAGCACGAGAGTGAGGTACTCCGACCCGCGAGATCTGACCAGTACTCTCCAACATACGGAGGGCTTGACGAGCCAAAGAGCCGTTGACCTTGATACGCTCAGAAACGATAGCAGGGGTGATCAGCTTGGCCTTGGGGATCTCCTTCTGGAGCTTAGCAACAGTTGCCTTATCCCAGCAGACAGCGTTATTCAGCTTCTCTTGCACCTTTCCCTTAGACCACTTCTTCTTCTTGCCCTTGCCACCGGCCATAGCGGCCTTAGCCTTGGCCTCCTTTGACTTTTGAATCTTAGGTCCCATACTGACGACGAAAC
>Pm00139
GTCCGGTCGTAACTGCTGCTGTTAAACGTCGTGGGTACCATCGAACCAGCTAGCATTCACAGTCACCTTCGAAAATGTTAACCAACAGATGCAACAATAACTACTATGTACAGTAGCAAAGGCAACAAAGCAGGTAGAGCATTTATCGATAGGATTTCTGGAAGCGTGCGCGGGCGGAATGGCCACCGAACTTCTTGGGCTCGCAACGACGGGGATCAGCAACGAGGAGGGAACGGTCATAGGCGATCAGGATGTCACGGATCTCGTTCTTGGAAACCTCATCGATGTACTTCTGGTAGTAAGAGACGATTCCCTTGGCGATGGCCTGACGGATGGCGTAGATCTGGGAAGTGTAACCACCACCACGAACGCGGACACGGACGTCTATGTTCTGGAAGCGATCAGCACCGAGGAGGAGGATGGGCTCCATAGCCTTCACACGAAGGGTAGGAGGGTTCACCTGATCCAAGGGCATACCATTGACACGGATCATACCCTTGCCAGTAGAGACAAGGGCGACGGCAACAGCGTTCTTCTTGCGGCCAAAGGTTTGGCAGCGCTCCTCCTTTACAGCGTTGTAAGACATATCCTCGTGCCTTTTTTTTTTTTTTTTTTTTTTTTTTTTTTTTCAATCCTGGAAGCCGCCGTTATGTGTACAGGATCGCCGACTACCGGTCAGAGTGTAAGCAAACTGCAGTCACCGAAACTTGGCAGCAGACAAACACCTTCCTCCACAGGTAGTAGCTAGAGATCATCAACACGTAAATATACCAATGAGCGTATAAGAAGTTATTGCAACTTGACTACTTAATCCTTCCTACGATAAGAAGTACCCTCAGTGAGACGAGCGCGACCACCAGTGGGCTGGCAGAGCATCACGTTGCAGTTACCGCAAAGGACGACAGTCTGAGCGTGCGAGAAGACGGTAGTGATCTGGGAGCAACCAGGGCACTTGACATCCATGAAGTAGGAGTTAGGGGATTGTACCAAGCGCTTCAGCTTATGCTTAGACTTCTCAAGTTCGGGATCGGGATGGAGGAGATCGACGTTCATGGCAACAATGTGGCGGGCTACTTGAGCCAAG
>Pm00140
TTGGTAGTGGATAACCACGGTCATCATCATAACAGGACCAGAATCATCATCACCATACAATAATAAAACAGATACACTTGCAACAACAACAACTAAACAATTAAGAATGGTAGCGGTTAATGATGGCGGTTAAGGTGTTTGTTGATAACTTGTTGGACCTCCACATTACACTGTTGGAGCTTGGGATATCGATCGTGAATCATTCCCGCATTACGGGTCTTCCCAGGGGCATTGCATGTGCAAACATGTTCCCCTCTAGCTCTACTAGGGCAACCGAAAACAGCTTGAGTCGCTACACTCATAGAGAGTTTACAGAGTCTTGTAGGATTCTTCTCCCCAGAAGCGAGCAAAGCAGCCATACTGCCAACCATACAGTCTCCAGCTCCTACAGTCGATGTACAGTACTTATCCCTATCAGATGGAGCACTAGGGCACGGCAATGCACCGCTACTCCCATCCACGCAAGCATATGCGCATCCAGCACCACCCAGACTCACAATACATAACCACTTGGTCCCGGAACTCTTCAACAGCCTATCAGCCATGGCTATTGCTGCTTTGGGGTCCGCCGTAACGTCAGCGGAGGACTCATTCTTGCCGCTTAGTAGATGGTCTAAAGCCGCAGCCTCTTCCTCGTTGACAACCAATATATCAACCATTTTGTGAGCCTCCCGAGGCAGTTGCTGCCCAGGTACTACAGGGGCTGGAGCTGCGTTGAGCAGTGAGAGGGTATTGGAGGACTTAGATGCTACTCGAAGGGATTCTACTACAGCATCAACTGGAACCTCACATTGGAGTACTAACACCTTCGATGTCTCGATAGCCTTGGCTACTTCACGACAGCCACTAATCATGGCTTGAGTTAACATTCCATTGGTGCCCGGGACCACCACTATGTCATTCTCTGCATCAGCTGCTCCTGATACGATAATCCCTGCCACACCGGTACTAGTTCCCGGTAAGAGGTTTAGGTAATCCGCACCAACACCAGTTTCCTTGAGATGCTCCTTGTATGCAGTTCCAAGACCGTCATCAGCACTCACACACCCTATCATCTGGACCATCGGCGTATCGGAGTCGTTAGTAGAGAGTAATATGCCAGCAGCAACTGCTTGGTTGGCACCCTTACCACCCCAACTCTGAGTGAACTTATCACCGGGTACAGTCTCACCAGGCTTTGGTAATCTGGGTAATCTACAACGGAATGTGAAATCCGCACTCAGAGACCCGACCACTGTCACCAGACAGTTCTCTCTTCGATCGTTACAACAGTCGTCGGAGGACATAGCAAGAATAACAACAACTAGAAACTTGAGCCAAGCTAGTCTCGAGTTTTTTTTTTTTTTTTTTGTCCGGCCGTAACTGCTGTTGTTGAATGTCGTAGATACGATCAAACCAGTGGTCTTAGTCACCATCGAAAATGTTACTACACAGCAAACACTACAAGTAGTGAAGGCAGCATAGGAAGTAGAGCATTTATCGATAGGACTTCTGGAAGCGTGCGCGGGCGGAGTGGCCACCGAACTTCTTGGGCTCGCAACGACGGGGATCGGCAACGAGGAGGGAACGGTCGTAGGCGATCAAGATGTCGCGGATCTCGTTCTTGGAAACCTCATCGATGTATTTCTGATAGTAAGAGACGATTCCCTTGGCGATGGCCTGACGGATGGCGTAGATCTGGGAAGTGTAACCACCACCACGAACGCGAACACGGATGTCTATGTTCTGGAAGTGGTCAGCACCGAGGAGGAGGATGGGCTCCATAGCCTTCACACGAAGGGTAGGAGGGTTCACCTGATCCAAGGGCATACCGTTGACACGGATCATACCCTTGCCAGTAGAGACAAGGGCGACGGCAACAGCGTTCTTCTTGCGACCAAAGGTCTGACAGCGTTCCTCCTTTACAGCGTTGTAAGACATAATCAACGACGGGCGGCC
>Pm00141
GAGGTGCTCCAGTGGCTTCTGTTTCTATCAGCTGTCCCTCCTGTTCAGCTACTGACGGGGTGGTGCGTAACGGCAAAAGCACCGCCGGACATCAGCGCTATCTCTGCTCTCACTGCCGTAAAACATGGCAACTGCAGTTCACTTACACCGCTTCTCAACCCGGTACGCACCAGAAAATCATTGATATGGCCATGAATGGCGTTGGATGCCGGGCAACAGCCCGCATTATGGGCGTTGGCCTCAACACGATTTTACGTCACTTAAAAAACTCAGGCCGCAGTCGGTAACCTCGCGCATACAGCCGGGCAGTGACGTCATCGTCTGCGCGGAAATGGACGAACAGTGGGGCTATGTCGGGGCTAAATCGCGCCAGCGCTGGCTGTTTTACGCGTATGACAGTCTCCGGAAGACGGTTGTTGCGCACGTATTCGGTGAACGCACTATGGCGACGCTGGGGCGTCTTATGAGCCTGCTGTCACCCTTTGACGTGGTGATATGGATGACGGATGGCTGGCCGCTGTATGAATCCCGCCTGAAGGGAAAGCTGCACGTAATCAGCAAGCGATATACGCAGCGAATTGAGCGGCATAACCTGAATCTGAGGCAGCACCTGGCACGGCTGGGACGGAAGTCGCTGTCGTTCTCAAAATCGGTGGAGCTGCATGACAAAGTCATCGGGCATTATCTGAACATAAAACACTATCAATAAGTTGGAGTCATTACCTACTTGAGTAGTTGGATAACGATGCGTTGCTGCTAGTTGTAGTACTGGTAGTATTATTACTATTATCGATTTCCATCTGCTACTATCTTTGAAGTATGTAGATTTGGTGGGATGTGTTCTTGTTTAAGCATCGCGAGTGGGACTGCTCGTGATTACTTTCCCAGTTTCACTAATCACCCCATCGAAGGTCCCCAAACTGGTGGATTCCATCTGTGATCACATACACACCAAATACCCCAATATCAG
>Pm00142
GGCTCAAGTACTTCCAGTCCCTAGTATTGCCCCTAACCCGGCAGCCTACTACTACGATGTCCACAGAAACCTTTGCATTCAACGCTGATATTCAGCAGCTGATGAGTCTCATCATCAACACCTTCTACAGTAACAAGGAGGTCTTCCTTCGTGAGCTTATCTCGAACGCCTCTGATGCTTTGGATAAGATCCGTTTCGAGTCCATCACTGATCCCGAGAAGATCGAGAACGAGCCTGAGTTCAAAATTAAGATTATTCCTGATAAGGCCAATGGCACCCTTACTGTTGAGGATACCGGTATCGGTCTTACCAAGACTGAGATGATCAACAATTTGGGTACTATCGCTAAGTCTGGTACCAAGGCCTTCATGGAGGCCATCCAGGCTGGTGGTGATATCTCTATGATCGGCCAGTTCGGTGTTGGTTTCTATTCGGCTTACCTCGTTGCTGACAAGGTCCGTGTTGTTTCCAAGTCCAATGATGACGACCAGTACATCTGGGAGTCAGCCGCTGGTGGTTCCTTCACCGTTGTTAAGGATACCGAGTTCGCTGATGGTCACATTAAGCGCGGTACCAAGGTCATCCTTTACCTCAAGGAAGATCAGACTGAGTTCCTCGAGGAGCGTCGTCTGAAGGATCTGGTCAAGAAGCACTCTCAGTTCATTGGCTTCCCTATTGAGCTTTATGTTGAGAAATCTACCGAGAAGGAGGTGACCGACTCTGAGGATGAGGAGGAGGACAAGGAGAAGAAGGACGATGAGAAGGATGAGGAGAAGAAGGACGAATCCGAGGAGCCTAAGATTGAGGAGGTCGAGGAGGATGAGGAGAAGAAGGAAGGCGAGGAGGAGGGTGACAAGAAGAAGAAGACTAAGAAGGTCAAGGAGGTCACCCACGATTGGGAACAGTTGAACAAGACCAAGCCCATCTGGATGCGCAAGCCCGAGGATGTGACCAACGAGGAGTATGCTTCCTTCTACAAGTCTCTCACTAACGATTGGGAGGACCATCTGGCCGTCAAGCACTTCGCTGTTGAGGGTCAGCTCGAGTTCAAGGCTCTTCTGTTCGTGCCTCGTCGTGCTCCGTTCGACTTGTTCGAGAACACTAAGAAGCGCAACAACATCAAGTTGTACGTCCGCCGTGTGTTCATCACTGATGACTGCGAGGATCTCATGCCTGAGTGGTTAAGCTTCGTCAAGGGAGTTGTCGACTCTGAGGATCTTCCTTTGAACATCTCTCGTGAGACTCTCCAGCAGAACAAGATCCTTCGTGTGATCAAGAAGAACTTGGTGAAGAAGTGCTTGCAGTTGTTCGAGGAGATGGCCACCGAGAAGCCTGATGATTACAAGATCTTCTACGAGCAGTTCTCTAAGAACCTCAAGTTGGGCATCCACGAGGACACCACCAACCGCGATAAGATCGCCGAGTTGTTGAGGTTCAAGTCGTCCAAGTCTGGTGAGGATATGGTGTCCTTCCAGGAGTACGTCGATCGCATGAAGGAGGGTCAGAAGGATATCTATTACATCACCGGTGAGAGCATCGCTGCTGTGTCCTCCAGTCCCTTCATCGAGACTCTCCGCAAGAAGGGTTATGAAGTCCTCTACCTGGTTGATCCCATCGATGAGTACGCTGTGCAGCAGCTCCGTGAGTTCAACGGTCACAAGCTGAAGTCCATCACTAAGGAGGGTGATCTCGATCTTAACGAGTCTGACGAGGAGAAGAAGGCTTTCGAGGAGGAGAAGGCCGACTTTGAGCCTCTCTGCAAGCTCGTCAAGGAGGTTTTGGGTGACAAGGTTGAGAAGGTCGTCGTTTCTCAGCGTGTGTCGGAGTCTCCCTGTGTGTTGACCACTTCCGAGTACGGTTGGACTGCCAATATGGAGCGTATCATGAAGGCTCAGGCTCTTCGGGATAGCTCTATGACTAGCTACATGGTGTCCAAGAAGACTATGGAGGTCAACCCCAAGAATGCTATCATGGTCGAGCTGAAGAAGAAGGCTGCTGCTGATAAGTCTGATAAGACTGTGAAGGATCTGATCTGGTTGCTCTTCGATACTTCTCTTCTCACCTCTGGGTTCAGCCTTGACGACCCTACTCAGTTTGCCAGCCGCATCCATCGTATGATCAAGCTTGGTCTGTCGATTGATGAGGATGACGAGGAGGCCGAGTCTGATGATGAGGATCTTCCTCCTCTCGAGGAGGTTGATGCCCAGGCTGCTGATGAGGCATCCAAGATGGAGGAGGTTGATTAATTTGACGTTATCGAATTCGCTGTGAGCTGTAGTGCTGAGATACCATTATAAGCAGTACTTGAGTAGTTGGATAACGATGCGTTGCTGCTAGTTGTAGTACTGGTAGTATTATTACTATTATCGATTTCCATCTGCTACTATCTTTGAAGTATGTAGATTTGGTGGGATGTGTTCTTGTTTAAGCATCGCGAGTGGGACTGCTCGTGATTACTTTCCAATTTCGCTAATCACCATCGAAGGTCCAAACTGGTGGACTCCGTCTGTGATCACATACACACCAAATACACCAATTTCAGAAA
>Pm00143
TGCATTATCTACCACCTTTCCTGCTACCATCGAGGCATCACATAGTAGCTTGTAATTGATAACGGAGATAACATAAAATAATTCTTGCCGATTATCTTTCTACTGCCCGCAACGTTTTCGGCAGATTCGGCAAATGCGACCAATTAAATGAGAGACTACGACGATAATAACAACAATAATGAACAACGTTTTGCTCACCCGCCAGTAAGGCATAAACTATACAATACAGAAATGCACCACTAGTAGCCTCATTAATGCATCAGATAAATAGACGTGCATATCACAATGGCCGCACGTTCACTACTACTATGGTAAGGTTTCTAATACACTCCTCACCTCGACAGAACAGTGAAGAGCTATAGGACATAAAACTTGTCAAGACATTATATTGTGATATCAACGGAATGCTCAGCTGATCTACCAGCAGGGTGGAGGTCTACCGCATTCCCCATGGGGTCCATTTCGACGTAGTTTGCCGCGACAAGCGACTTCGTATTCCCAACACTAAACGGTACGTTAGGTACTACTTCCCCCCTGACATCATCACTAGGCTCACCCCAGCTGCATTGTGAGTCGATGAGAAGTGTGCCGAACTTTATTCGCATATACCCATGTTCTCCCCAGAAGCTTCCCCACGAATTACGCATTATCCAATATTCTTCGTTAGTTTCCGGATCTTTGCCCCACCCAACCAACGACACTTCGTGATTGATTTCCGCATTAGGTTTATCTTGGTAAAATACACCACCCTCGTAATCATCCATTTCCTTCGTAGCGTCAACTCCGCACCCCACAGGGCCCCGTTTCCATATCTCGCGTTTGATCTGCTCCACCCCATCCAACCGAGCAAAGTCACCAACGTGCCACGCCCTATAATTCGCCGTAGCCTTGCATCCATCCGGCCCGTCCGAGCACTCCATACAGCGTGCCTCAGCTGGACACCACCCTCGGAAATCATCAAAATTAGTCGCGGTGTATGCTCTGCACGAGTCGTGAACCGCGCCGTAGGTGTAGAAGAAATCATAAACGCCGTATTTATCACCACCATAACAATCGCCGCCACCACGACAGTTAATAACCTGTTGCGGAGATATCGCCTTATTCGGCCACCGCCTGTTGTCCTTAATAGTAAGTCTGTCAGCGAAAGCCGATGTCGACGCAAATGCCCAGCAACCACCACAATAACTGGGATTATGCTGATTTCGGGTAAATGATAAATAATTTCTTCCTCCTACATTACGCCAATCCCACGATCGTGGGAGATCTTCATTGGCTTCGCTCGAGACTTGAATTCCGGGCACTTTCGGGACGCAAAGATAACAAGTAGAATTGTCGATGGCTCTCGAGTCGATCGCTTTAAAATAACCCGTTTCGCATTCACACGAAGGGTCTGCACTGCAAACCATAGAGTAGACCGAACATAAGTTCGTAGGCTTTCGAATCGCCTTATATCCGCCTGCCTTATTCGACGGTTTGCCGTATTCCCGGTGACCATCAACTACAAAAGGCCTTTCAATGAGATTTTGCGGCTCGGGGGACTCCACCGCGGCTTCTTCCTGTGCTGGGGTAGCATCTTCGGGTGTTGCAGCCCGTTCACCACCCATAGCATGACTACGCCTAGACCTTCTCCTCGTGCTAGCCGCCGCGCCAACTTCTTGTAATAAATATTCATGCATTTTGCCATCAGATCCGCGCAAGGTGAGGTAACCCGGCTCGGGCTTCACCACACCAATTTCAACGTCATCTTTACTATCAACGACGGGCGACGTGTACTTGACAGACGGGTAAAGCGTCCAGTCCTTCCATGCATCAGAATTCACTGTAGCCCATACACATCCAGCGTTTTCTATGTGACCGTTAGCGGAGCGATGCAATTTTGCCCAACCATGATCACCCCAGTTCGTACCAAACGCAAAACGGGCGATCCAGTACGGCGTTCCATCATCATCTACACCCCATCCCGCGACTTCAGCAGCATGGTTGGGTTCAGTGGAGTCGTCCGTAGCCGAGAAGGTCCAAACTGCCCCCGCACGGTAATTCGCGCGGAAAGCCTCATCAACATGCATGTGGCACACTACTGGTCCACGGGCCTTGATTTCAGATTGAATCTCAGCCTCGCCAGAAACTGTGCCAAATTCATCTACGTGAAATATGTCATATTTTTTCGGTATTTCGCATGAACCATTAGCAGAACACGTACTACACACAGTAGAACCAAGACAGATATCACCAGTGTCGTGGCCTCTAGCTGTAAAAGGGGAACACGTTTCATCAGTGATACCTTTTTCCTTAATATATCGCATTGCATCAATAACTCCTCCACCTCGGCAACCGTTGCCGATTTCATAACCACATGTTAAAAGCGGTTGAGGCGACAAGTTGACCTCGGGGAATGCGGCATTTCGTTGAATCTTTATTCGGTCGGATAGGGCATGCACGGTGGCGAACGCCCAGCAGCCGGAGCACGCTCTTGGATTGGAATAACTACGATCAGTAGTCACCATGTTTTCGCCATCGACATCTCGCCAGTCCCAACTAGTGGGGAGGTCTTTTGCCGAAAACCGCGGCAATGTGGTGTAAACTTCCTCTGTAGTGTTGCGTGCTTTCAAAGCGCAAGGAGCGATGAAACGCGTCTCAGTGATGTAAAGTAAACTTGACGTGAATGTAAGGATAAACCGCAGCATTTGATAATTCAGAACTTGAGCC
>Pm00144
CTCAAGTTTGATTCCCATATGAGCGCTTCCTCGGTGTTCGTAGTAGTATTGTCGTCGGTCTTCGGCCTGACCATTGCTATCGCCCTGCTAACGTTGTTGTTATCCCGTAGTGACGGGTGGCGCAACGGTTGGGCCAGCATTATCCCCTACTCTCGATCGGGCAGTAGCCGTATTGAGATAGAGGAATATGATGAAACGGCACCTACGAAGCCGACTTCTCATCATCCTCCTCCTCCTCGACGTAGGAGTGTCGACCTTGGCGACCTTGAGATCGGAAGGATACTTTCAAACGAGTTGACTACTCCACGAGAGCTCGCCTCACAGGTCTACGGCAAGTCTTCCAGAAGGGGTTCCTTGCCGAACCCCACTTTGCTGTATAGGTCTCCTAACATGGCACAATAGTTCAGTTCATGACTATGAGTAAAATTACATTTTTCTCTTGGCAGACTTTGTTCTGCATGATGGCGATTGTTCATGATTTCAATCGCGTGGTGGCTTACGCTCCAGATGATGACTATACGTTCTCTTGGCTAGAGAACATTTTTCGGTTTTCCGCCATCGAATTGCCAAAAAAAAAAAAAAAAAAAAAAAAAAAGGGCGGCCGCCCTTTTTTTTTGAGATACTTGAATGATAGTGCTCACCCCTTGTACTCCACAATACACGTGCGTTAACCGCGTGCTCAAGGGCCTAATGAATAGGCTTTATTGCGTTGGCGAACTCAAAGAAGGGCATACGTATCCATCGATCGCAAAAAATACGAAAAATAACGATAAGGTCTTAAAAAGTGCTACCAAGATTGATCGCTAAAGAGATCTATCAACCTGCTTTCAGCAGTCGAGTAGCTAAATCCCCAGACACACCATACGTTCGAGGCGCATAGTCAGAGACGCAACGCGTTGCAACTTATGCGCGATGCAGTGTGACAGAGATATTAACTGGTTGGGTAATGTTGAACTGAATGTCATCTGGGGGCAGGTACGTGATGATAGCATTAGCAACAATAGCTTTGGCGAAAGCGGGAAATGCGCTGAAATCATCCAGGACAACTCTGGCGCCTTTCATGTGGAACGGCACATTCTTGGTGGTATTAATTACAACCGAGGGAGGTGTAGACGGGACCTCCATGAGCAGCTTTGTAATGACCAAATTGTTCGGGTCGGCATCCGAGGATACTAGCCTTCCGACTAGTCGGCCCAGAACCGGAATGCTGGCATTGAGCAGGAATGTGCCAATCGGGGCTAGTCGCGGAGGAGTCGGTCCACCAGTTGTAGTAGCCGGGCCGGCTGTAGTAGTAGTAGCAGCTGTAGTAGTGGGAGCAGCTGTAGTAGTAGTAGCAGCTGTAGTAGTAGGAGCAGCTGTAGTAGTAGGAGCAGCTGTAGTAGCCGGGGCGGCTGTAGTGGCCGGGGCGGCTGTAGTAGCCGGACGGGCTGTAGTAGCCGGACGAACTGTGGTGGTACTTTTGCTGCTGCATCCTTCCCAGAGGACAGCATAGATGATGGCGACAGCGAAGGTGAAGAAGATTTTCATTGATGATACCAGCAAAGCTTGAGCCAGAT
>Pm00145
TAGACACCCAACATGGCCGCGACTGAGCCTAAGCTTTTCGGCAGGTGGAGTTACGAGGGTATTGAGACCTCTGATCTCTCTTTGGAGGACTACATCGCCTACACTGGCTCTGCCTCTGTCTTCACTGCCCACACTGCTGGCCGTTACCAGAAGAAGCGTTTCCGCAAGGCTGTGTGCCCTATTGTCGAGCGTCTCGTCAACTCCATGATGATGCACGGTCGCAACAACGGCAAGAAGCAACTCGGTGTCCGCATCGTCCAGAACGCCTTCGAGATCATCCACCTCCTCACTGACAAGAACCCCATTCAGGTTCTCGTTGATGCCGTTAAGAACGGTGGTCCCCGTGAAGACTCTACCCGTATCGGTTCCGCTGGTGTCGTCCGTCGTCAGGCCGTCGATGTCTCGCCCCTCCGTAGGGTCAACCAGGCCATCTATCTCATCACCTCCGGTGCCCGTAACTCCGCCTTCCGTAACATCAAGTCGGTCTCCGAGTGCTTGGCTGATGAGATCATGAACTGCGCCAAGGAATCCTCCAACTCCTTCGCCATCAAGAAGAAGGATGAGATCGAGCGCATTGCCAAGGCTAACCGATAAATACCAAACCATTTCCGACATCTTTCACCGTCTCTCGTGGTTGTTATGATGTCTTGGAAAGGAGGCTCCGGTTTCTCGTACAGCTGCTGGCTATTGGGTGCAGAACA
>Pm00146
TTTCTGTTGATTAGTCACCCAACATGGCTGCGACTGAGCCCAAGCTTTTCGGCAGGTGGAGTTACGAGGGCATCGAGACCTCTGATCTCTCATTGGAGGACTACATCGCCTACACTGGCTCTGCCTCCGTGTTCACTGCCCACACTGCTGGCCGTTACCAGAAGAAGCGTTTCCGCAAGGCTGTGTGCCCCATTGTCGAGCGTCTCGTCAACTCCATGATGATGCACGGTCGCAACAACGGCAAGAAGCAGCTCGGTGTCCGCATTGTGCAGAACGCCTTCGAGATCATCCATCTCCTCACCGATAAGAACCCCATCCAGGTTCTTGTTGATGCCGTTAAGAATGGTGGTCCCCGCGAAGACTCAACCCGTATCGGTTCCGCTGGTGTCGTCCGTCGTCAGGCCGTCGATGTCTCTCCCCTCCGTAGGGTCAACCAGGCCATCTATCTCATCACTTCCGGCGCCCGTAACTCCGCCTTCCGTAACATCAAGTCGGTCTCCGAGTGCTTGGCTGATGAGATCATGAACTGCGCCAAGGAATCCTCAAACTCCTTCGCCATCAAGAAGAAGGATGAGATCGAGCGCATTGCCAAGGCTAACCGATAAATGAGTATTTACCGCCGTGTCCGATATCCCTCCTCATGCAGAGGTTTAACGCCTCTCACAGTGATGGATTTATGTCGTGACAAGGAAGCTTCGGTTTCTCGTACAGCTGCTGGCTATTGGGTGCAGAAAA
>Pm00147
CGACGAAAAAGACTGAAACAGGAGTGACCAGCAAAGATAAGTCCGACTGTCAAAGTGGTGGAAAACAATGCTACGGCCAAAAAGTACTACGATAGTGATGCATATCCCGGGTCCTCACCAAATACCAAGTCCACATATGAACCCATACAAAAGAGCACCACGATGATGACAACCGCAGCCGGTAACAGAATGAAATGCCAGGATGGTAGTCTCGTAGACCGATGACAATCAGATAAACATTGCATAGCACATAAGTAAGAGCTATGCCAACCAGATACTTTCAGGAAGCATCCTAGACGGGTTAGACCGGCGTGCTGCTGCTACTGCTTGCCACGACCCACGAGAGGAAGCAAACACTGGCCCAAGGGATACACGACAGAGAGGGCATTGATGACGGAATCTCCCATGATGGGGTAAATGCTTAGTGTAACAGAGGTCAAAACATGCAAGGTGCATCATATGACCACAAGGTAGTTGCCTTACCTCCTCTTCCTTCTGCATCTCATCAATACATATGGGACACAGCGATTGTTCCTCTACTCCTCCTCCTGAATGCTGCCCATCAAAACTGAGACTTGAGACACGCCCCTTTTTGGTGTTATTCTCTGCCCATTTTGACCACTCTTTGACGAAGTTATGCTCGTCATCAGCATTACCAATGGTAGCCATTCTCGAGCTTCCATCACTCAATACACTATGAGCAGAAAAGGCTCGCCCTAAGCCGCGGGACTCAATGACGTAGGCATAAGCCAATATGATGATCGGCGGGGGTATAGCCAGGAAGGCTACGTAAATAATAATCTCGACTAAGTAATCCCGAGATGATGAAGTGTACAAAACGCCAAAGCCAAATGATGCCATACCGACGATCCAGAGTGCCCACAGCCACAGATAGGGCCGACTGAAGGCCCGTTGAAGAGTTCTTTGACGAACTTGATCTTCCCTATGTTAATGATCTGTAGCATCATCATCACTGTCATCATGGAAGCATCCAGTCATAGCTGGGTGATCAATCTGGTCGGTGACATCAAGGCTGGTCTGCCGAGGATGGGTCTGACTACACACCAACATCCCGACCAGTATTACGCGCGACCAATGTGTCCCTTGTCATCCCTTGATCAGTGCATGGGGTTGCCACCACCATATAAGCCTCTCGATGAGAGCTCTCTCCGCCCATGCAGACGCGCTGGCACCACCGGTGCAACCAATATGCACCAACGTGCTGAGGCTACCCGAGGGTCGAAACTACACGTCTCCTGGATGGGCAACGGACACACTAACTCTGTCTCTGATGGTACATGCATCGTATTCAAAATAGCTCCATACAACGAAGACCCTTCATGGGATAATTTCACTGTGCTGGAGAAGTGTCTACCATTTTACCACAAGAACGTTTCTAAAGACCCGACCTCCGCTGATATCACCATTCCGGCTGATACCGAGCCCGGGAACTACACCGTTCTCTACATGTGGTCCAAATTTGATGGTGTTTATTATGCTACTTGTTCGGATATAATCGTACATTAGCGATGATGACTCAACTCTTCCTACACTCGTCCTATTTCAATGCTTACCTTTTTGATTTTTTTGAAGATTTTCTTGATTTCATCCCCTTCACTGACACTCCTTAGAGAGTATA
>Pm00148
TCTTGGCTCAAGATATTCACCCTCCACCCCCGTACACTATGTTAATGATCTGTAGCATCATCATCACTGTCATCATGGAAGCATCCAGTCATAGCTGGGTGATCAATCTGGTCGGTGACATCAAGGCTGGTCTGCCGAGGATGGGTCTGACTACACACCAGCATCCCGACCAGTATTACGCGCGACCAATGTGTCCCTTGTCATCCCTTGATCAGTGCATGGGGTTGCCACCACCATATAAGCCTCTCGATGAGAGCTCTCTCCGCCCATGCAGACGCGCTGGCACCACCGGTGCAACCAATATGCACCAACGTGCTGAGGTTACCCGAGGGTCGAAACTACACGTCTCCTGGATGGGCAACGGACACACTAACTCTGTCTCTGATGGTACATGCATCGTATTCAAGATAGCTCCATACGCCGAAGACCCTTCATGGGAGAATTTCACTGTGTTGGAGAAGTGTCTACCATTTTACCATACGAACGTTGCTAAAGACCCAACCTCGGCTGATATCACCATTCCGGCTGATACCGAGCCCGGGATCTACACCGTTCTCTATATGTGGTCCAAATTTGATGGTGTTTATTATGCTACTTGTTCGGATATAATCGTACATTAGCAATGATGATTCAACTCTTCCTACACTCGTCCTATTTCAATGCTTACCTTTTGATTTTTTTGAAGATTTTCTTGATTTCATCTCCTTCACTGACACTCCTTAGAGAGTATATTTGCACGTGTTTGGTCCATATTTCCGAGTCAATAAT
>Pm00149
GGCTCAAGATATTCACCCTCCACCCCCGTACACTATGTTAATGATCTGTAGCATCATCATCACTGTCATCATGGAAGCATCCAGTCATAGCTGGGTGATCAATCTGGTCGGTGACATCAAGGCTGGTCTGCCGAGGATGGGTCTGACTACACACCAGCATCCCGACCAGTATTACGCGTGCATGGGGTTGCCACCACCATATAAGCCTCTCGATGAGAGCTCTCTCCGCCCATGCAGACGCGCTGGCACCACCGGTGCAACCAATATGCACCAACGTGCTGAGGTTACCCGAGGGTCGAAACTACACGTCTCCTGGATGGGCAACGGACACACTAACTCTGTCTCTGATGGTACATGCATCGTATTCAAGATAGCTCCATACGCCGAAGACCCTTCATGGGAGAATTTCACTGTGTTGGAGAAGTGTCTACCATTTTACCATACGAACGTTGCTAAAGACCCAACCTCGGCTGATATCACCATTCCGGCTGATACCGAGCCCGGGATCTACACCGTTCTCTATATGTGGTCCAAATTTGATGGTGTTTATTATGCTACTTGTTCGGATATAATCGTACATTAGCAATGATGATTCAACTCTTCCTACACTCGTCCTATTTCAATGCTTACCTTTTGATTTTTTTGAAGATTTTCTTGATTTCATCTCCTTCACTGACACTCCTTAGAGAGTATATTTGCACGTGTTTGGTCCATATTTCCGAGTAA
>Pm00150
CTTGGCTCAAGTAATCAACCATGGCGGTCAAGCACAACAACGTTATCCCTAACATCCACTTCCGCAAGTACTGGCAGAAGCACATCAAGACCTGGTTCGACCAGCCCGCCCGAAAGCACCGTCGTCGTCTCACTCGTCAGTCCAAGGCCGCCGCCGCTTACCCCAGGCCTTCTGCTGGTCTCTTGAGGCCCGTGGTTCGTCCCCCTACCCAGAGGTACAACTACAAGCTTCGCCTCGGTCGTGGCTTCACCGTCGAGGAGCTCGCCGCTGCTGGTATCTCCGTCAAGCTTGCCCCCACTATCGGTATCAAGGTCGACAAGCGTCGTCACAACAAGTCCGAGGAGTCTCTCGCTCTTAATGTCGATCGCTTGAACCAGTACAAGGCCAAGCTCGCTGTCTTCCCCAGAGGTTCGAAGGCCAAGAAGGGTGACACTGCCCGTGCTGAGCTCGCCAACGCTACTCAGAACACTTGCAAGACTATCATCCCTGTCCCCACTGCTCGTGTTGTGGAGCATGCCCGTGCCATCACCAAGGCTGAGCGTGAGACCTCCGCCTACACTACTCTCCGTCAGTCTCGTATCACCAAGAAGATGGCTCCCAAGCGTGCCAAGGCTGCTGAGGACAAGGCCAACGCCGAGAAGTAGATTTCAACAAGGGCTGGTTACTGATGATGGTGTTCACAGGGGCTTATACTAGGATGTGAATGTCGCTATAGGATCGTTGTCGATCTGTTTGCTTCTGGACCCGCCATAGTAAAAAAAAAAAAAAAAAAAAAACTCGAGGAACAGGGAGCTCCTGAGAAGGCCCGAGGGTTCTTCCTCACGGGCTGTTCGGCTGCCTCAGCGGTCGAGGCGGTCCGGAACGCCACTACGTTGGATGAGGCACGGGACATCGCTCTGGGCAAGACCAAGAATTTACGTCATTACCGTCG
>Pm00151
CATCCACAAAGTGCTACCTTCGCGGGTACATCAGTCAACTTAAACCCACGTGCTACGATGTTTACTAGCTATGTGCTGTTGCTGCTCTCGATCGACTTGATTGTGGTATACGGTATGTATCACGGACTTCGTCCAGGAGGGTTTCTCTATGATGGGCAGCGGGGGGATGGTCTTTTCATAGTTTACGACGTCTCCGAGGACAGCCAAGTATCTATGACCATCTCCTGTGATGGGCGCCTTGCTGTGCCACCGGGCCTACCTGGGTATATAACTAGGAACCTAACCCGAACAGGTGACGACAACTTCAAAGTAGATTGCCTCAAGGGCGAGCCCCAATTATGGTATAAGCAAATAGAGAATGTATGTCCTAAGTACAAGCTCAAGCCTCCTGTCGGTCTTGACTCCATCATGTTCTATCCGACTAATGTTGCTTTCATGACGTTTTTTGGCCGAATCAAAGTACTGAAAATGCTTTATGGTCCACAGCGCGGTGGTGTGTACGCTTATGTTGACCAGATTCAGCATTTTGGTGTTACTTTCAATATAACCATAATCCCTCCTGGAACCTTCAACCCGAATATTGTCAATTTCGAGATTAAGTGTCTTCAGAACGATACGCACAAAGTGCTACCGTTCGGGCCGTACGAGTTGATCCTAGACGGATGGGACAAGCCACGCAGGATTTCCTATCCTAAAGGTGAAGTCATGAAGATATATGACACCATCCATACGGCCTGCCCGGATATCGGTGGACTTCAACCTGGTGACCTTCTGGATGTCGGGTTTGCTACCATTAAGACTATCTATGTGAACCTATTTGGCTCCTTCCTGCCATTGACCACGCGAGGTTAGCTGAATTGTGTCCAACACATCTCAACAATCTCGATAGTGGTGATGTCTACAAACTACTATACAATATTCAGGGAGTGATCTTCGGCGAATCGTCATTTTTTATTAACTCCTCTAAGCTGTGAGCTACAGCCCTATACTCTTCATTTTTTGCCGCGCCGTTTATGACCATGCTGTCGCTGAAGACCATGGACGCTGACGCTTTTGAGACGGTGCCCCTCGTTCTCTCTCATTCCCCAAACTGAGATGAACTATGATGACGTTTCTTCATGGCAAAGCAACGCCTGGGATATGGGATGGTGATAATCACGTATGACCAGCTAACCAGGATATGCTATCAGTTACACGGAACCGTATGTTCTCATCGGTACATTCTTTTCAAA
>Pm00152
TCTGGCTCAAGTTTCCCCCCTCTCCTTCCTGTTTCTTTTTCCTCTCTATCACCATGGTCAACAAGCGAGAGGCCGAACGTAAAAAATTAGCCAAGCAAAAGGCTGTGGAGAAACGACGGGGATACAAGTCCAATAAAAGCGACGGAGAGTCCGTGGACACTAAGGCCGAGCTTGAGAAGCAGATCCACGATACCAGCGCTATGGAGAAGCCGGAGATTCTGCAGCATGCTACTATCACTGGTCATCGCACGTCACAGTATCTGGCAAAGGACATCAAGATTGAGCAGTTCAGTATGATAATAGAAGGCAAGGAGTACATTAAGGATACCACTCTGGAGCTCAACATGGGTCGAAGATACGGTATGATTGGTCTCAATGGTAGCGGCAAGAGTACCATCCTGCAGGCGTTGGCCGCTCGCTTGGTTGACATTCCGGACTATGTCGATATATGGCTTCTACATGAAGAGTATCCCCCTTCTGAGCAGACCGCTCTCGAGGCCGTCATTAGCTATGTCGCCACCGAGCAAAAGAGGCTCGAGGCACTTATGATGGACATCATGGAAAACCACCCTGAGAACATCGACTTGGTCGAGCAGATCGGTTTCCGTCTGGACGAGCTCGATCCCCAAACCTTCGAGATTCGGGCTAGGGAGCTCCTCACTGGTCTCGGCTTCAAAGAGGATATGGTCCAGAAGAAGACGAAAGATATGAGTGGTGGTTGGAGGATGCGAGTAGCGCTCGCCCAGGCTTTGTTCGTCAAGCCTACTTTGCTGTTGCTTGATGAGCCTACCAATCATCTGGATTTGGAGGCGTGTATTTGGTTGGAAAACTACTTGTCCAAGTACGAGAAGATTCTCGTCGTCGTATCGCACTCGCAAGATTTCCTTAACGGGGTGTGCACCAATATCTGGCATTTGACTTGCCAGGGTACCTTTGAGTACTACAGTGGTAATTATGATACCTTCGTGCGCACGCGTGCTGAGAATGAGGCCAACCAGTTGATGAAGTGGAGGAAGGAGCAAGACGATATCAAGCACTTGAAGCAGTTCATCGCTACCAGTGGTGGCATGGAGAAGGCCGTCCGTCAGGCTCAGTCCAAGCAGAAAATCATCGACAAGATGGTTGAGGCTGGCCTCACTGAGAAGCCCGTTCCGGATCCGGTCTATTCCTTCCGTTTCCCTGAGTGCGATAGGCTACCTCCCCCGGTGTGTTCCTTCAACGATGTCACTTTCGCCTACAGTGGCAAGGTGAAGGATATCCTGTATCAGCACATTAGCTTTGGTATCGACCTGGACTCGAGAGTTGCCCTTGTTGGTCCCAATGGTGCGGGCAAGACAACTTTGTTGAAGTTGATGGAGGGCAAGTTGGAGCCCAACCTGGGGACTATCTCTCGTCATGCTCACTTGCGATGGGGTAGGTTCAACCAGCATTCGACTGACCAGCTAGATCTCACCAAGTCGCCTCTGGAATTCATGCGCGAGAAGTTCGCCAATGGTCTCGCCACTGTGGACGGCACGAAGGTCCTCGGAGTAGAAGAATGGCGGTCGAAACTGGGCCAATTCGGTATCATTGGTCAGTGGCAAACCCAGCCTATGGAGACCATGAGTCATGGTTTCCAGGCTAGAGTAGCCTTCTGCTTGGTCGCTCTGGCTAACCCACATGTTCTCCTATTGGATGAGCCTACGAATCATTTAGATATGTCCTGTATCGACTCTCTTGCCAAGGCCATCAACAACTACAATGGTGGTCTCGTGCTTGTTAGTCATGACTTCCGTCTGATCTCTCAAGTGGCCAAGGAGATCTGGGTCGTGGATCACGGTGTGAGTAGGTGGGACGGTAGCATTGAGGATTACAAGAAGTCCTTGACGAAGCAAGTGTTACGGTCTGGTCATCGCAAGAGAGCTCCCCAGGTGGCCAGTACGAACTAGTTGTATGTCGCCTCTTGTATTAATGGCAGTAGTCATGCCACTACTGCCACTGTAATATACCACTTGGATATCACACTGCATGTCTACGTCATCAACTCAATTTCGACATGTTCTGTTGTGGTATTTTGTATAATCATAGGTCTAGTATGTATCTTCTCTAGCATACCGGCCTTGGTTTACAACCGTTACTACTCACTGTCATCTCTTACCGAGGCTCTCGTCGGCTCGTCTACGGGTTCTGATCCGATCGGCTATGCCATGATTCGGATTAGTGGCCGGAGCTAGAGGCCTCGCGCTCGTCTTACCTT
>Pm00153
ATCTTGGCTCAAGTTACTCTTTTACCTCTTTATTTCCTACCTAGATGGCCTACGGCTACGGAACCTCTCGTCGTTCCCGTTCTCGCTCTCGAGATCGTTATGATAGTCGAGGAACTGGCTCTGGTGGATACTATGGAGGGTATGGTGGTGGTGGAAAAGGAGGCGGCTACTATGGGGGTAGCTATGGAGGGAATGGTGGGTCGTATAACAATACAGGATTAGGAGGGGGACTACGTGAACAGGACTGGTCCCAAGTTACCTTATCTAAATTCGAGAAGAACTTCTATGTTGAGCATCCTGATGTTGCATCAATGTCTCAAGATGAGGTCGACAAGGTCCGTAAGGATCGTCAGATCACCGTCGTTCACGGCAAGGGTGTCCCCAAGCCTATTGTTACTTTCGAGCAGGCTGGTTTCCCTGACTACATCCTTCATGAGATTAAACAAGCAGGGTTTGAGAAGCCCTCCCCGATTCAGGTTCAAGGTTGGCCTGTTGCCATGTCCGGTCGTGATATGGTTGGTATTGCCGAAACTGGTTCGGGCAAGACCTTAGCTTTCCTCCTACCAGCAATCGTCCATATCAATGCTCAGCCTTACCTCCAGAGAGGTGATGGTCCCATCGTCCTTGTCCTCGCCCCCACTCGAGAACTCGCCGTGCAGACCCAGGAGGAGTGCAACCGCTTCGGTCGCTCCTCCCGAATTCGCAACACCTGCGTCTACGGCGGTACCCCCCGCGGTCCTCAGGCTCGTGCCCTCGCCAACGGAGTTGAAATTTGTATCGCCACTCCTGGGCGATTGATCGATTTCCTGGAATCCGGTCGAACGAATCTCCGCCGAGTGACTTACTTGGTTCTGGACGAGGCCGATCGAATGCTCGATATGGGTTTCGAACCGCAGATTCGTAAGATCACTTCTCAAGTGCGTCCGGATCGACAGACACTTCTGTGGTCGGCAACCTGGCCTAAGGAGATCCAAGGTCTCGCTCGGGACCTGTGCCGAGAAGAACCTGTCCATATTAACGTCGGGTCGATGTCGCTGAGGGCCTCACATAATGTGACCCAGTATGTTGACATCGTCCAAGACTATGAAAAGAAAGACAAGTTGAAGCAGCTTTTGGAGCGAATTATGGACGGATCCAAAATTGTCATTTTTACTGACACTAAGCGAGCCGCTGATGATCTTACGAGGATGCTCAGAATGGACGGTTGGCCAGCATTGTCCATCCATGGTGACAAGAAGCAAGAAGAAAGAGATTGGGTTTTACAAGAGTTCAAGTCGGGCAAGAGTCCGATTATGATCGCTACTGATGTCGCCAGTCGTGGACTGGATGTGAAGGATCTTCGTCACGTTATCAACTACGATTTCCCAGGCCAAATAGAAGATTACGTCCATCGCATTGGTCGAACCGGTCGTGCCGGAGCGAAGGGAAGCGCCTATTCCTTCTTTACTCCCGATAAGTATAAGTTAGCGAAAGATCTTATCGGTGTCCTTAGAGAGGCTGAGCAAGCGGTACCTCCTGAGTTGGAGAAGATCGCTTCCCAAAGTAGTGGTGGGTATGGCGGATCAAGTAATGGCAGATGGGGAGGCTCTCGAGGTGGCGGAGGATATCGTGGTGGCAACGGAGGTTACCGTCGCTACTAGGTTTATCTGTGATTGTTGCCTGTTCATCACCTTCAATCTAAGATTCTCCCTCTATATGCCTTATGCTGCCTGGTTCGGTGCCTGACAACAACACTGTTTGTTCTATCCACTGTAATTTATTTTCCACGTCAATAAACAACCACTGGACCGAGGATGACGATGACGATGACGTTCATGTCTCTTTTGGAGTTGGCTAAGGCGTATCTTGGTTCAACTTAGGCATTGGACAGAATTGTATCGATTCTCATTACTACGTCAGAAATTATTCCCATTATCGCTGAACTTCCTCAGCTCACGCAGCCGAAAGATTCTCTCTTCTCCAATCTAGGGTCTCCTTGTTTTGGGTAGGGCATATCTTTCCGCTGTATATATACAGTC
>Pm00154
GGAATCTATAGATTCTATCTACAATCAAACTTATAAACTCATCAACTAGCTTCCAGCTAAGCTAAAATTCCATAGTCTGTGCAATCTGCACAACTACAAAACGCTTTTAAGACGTCAACGATCAGTTGTCTTATTGGTGAAAACTCTACCCAACAGGAATGGGTATTCCATGACGATACATATCTGAGATACGATCACAAAAAAGTTTTCAAACTATCAACTGATTCTAATGCGGGAAAATATTAATGATGCTGTCTGGAAGTAGGCGTAAAACCTTTCAAAATGAATCGGATAACGGCAAAGATGAGGAAAACCATTGTACAAAAAGGTAGATGCATTTCTCTGCTTCAGCAATTCACGAGTCCCACAGTCCTCGAGACAACCTTACTGACCATAGGAGGAGCAGTTCGTCAACTGGGTAAGGGCGATATTCACTGCTTCAAGTACATCTATTTCCCCGATGTGGGATAGATTGAATGGATTCGGTATACCGGCCGTTCTAGATTTGACAATAGTGCTGGTTATGTCTTGGCCTTCAAGACCGAGAGTAGCGAGCAAGGCCGCGACACCAGCAACTATAGGGGTCGACATCGATGTACCACTAGTTTTGAAGTACAAACCCCCGGGGACCGTCGAGTAAATATCCACACCGGGAGCAGCAACCTTCGTAACAAATCCCGCGTTCGAGAATCCGGCAAGAGAGACCGGTTCGGTTGGATTAGAAGTACTGGCAGCCACACAAAGCATAGATGGGATTTCCTCTGCGAGGCAGCAAGGATAAGTTCGGTTCTTCTCTAGATCAAGTGCTTCATTGCCAGCAGCAGCAACAGCAATATGTCCAGCAGCAGCGGCTTTCTTGTATGCAGCCTTCTGGAGCTCACTTGTGTTATACCAGCGGTAAGAATGAGAGGATACTGTTGCACCATTTTCAACTGCGAAGTTGAGGGCCCTCAGCGAATAACTCAAAAGGCCAACACCGGAATCGTCGAAGATCTTCAATACCATCAGCTTAACCTTCGGCGGTGGGCCTTCAATGTTAGCCACTCCTGCAATGCCAATGCAGTTATTAGTCTGGGCGACCGCACTGCCAGCGCAGTGGGTACCATGGCGAAGGACATCAGTCACATTGGTATTGTTCTTGGCGAAGTTGAATCCAATAGACCCGTCAGCTGGATTTCTCCAGAATTGATTGACCAGATCAGGATGAGTCGTATCAACCCCCGTGTCAATGACGGCCAGCACAACATCTTTCAACTTCAACTTGGCAGAACGAGCCGCTCGCCAGGCAGCTCCCAGGTGAATGACTTCGAGATAACGCTGACAAGAAGAGCCGGGGTCGTTGGTGCCGAGAACAGGATTGCCACCAGTACAAGTAGCTGAGGCTTGAACCATACTGGGGATAGGATCCAGGATGATCTTCACATCGGGCTCGCAATCAAATTCGATGCCCAGCAACCCTGCGGCTTTTTTCAAGTAGTTCAGAATACTATTGTGATCAACTGAGCATGTCGACTCTACAATCTGGACCCCTATTGCCTTCAAGACATAGACCATACCATCCTGCGTGAAGCATCGTTCACACTCGAGGTCGTCTTGGCTGAGGAAACGTTTCCTTCCAGCAGATGCAGTCAATGCCTGCGCAACCATATCCGGTAGAAGACGAACATTGAGTGAGTTTCCGCGATGGGATACCCTCAACAGGGTGCGTTGGGAGGCTATCACATATAATAGGACCGTCGATAGTAATGCCGAACGTGCGAACAACATGATGCTATGAAGGGATATTCCTTGAGCCAAG
>Pm00155
CGCATTGGCATTGCAGGAGTGGCTAACATTGAAGGCCCACCGCCGAAGGTTAAGCTGATGGTATTGAAGATCTGCGACGATTCCGGTGTTGGTCTTTTGAGTTATTCGCTGAGGGCCCTCAACTTCGCAGTTGAAAATGGTGCAACAGTATCCTCTCATTCTTACCGCTGGTATAACACAAGTGAGCTCCAGAAGGCAGCATACAAGAACGCCGCTGCTGCTGGACATATTGCTGTTGCTGCTGCTGGCAATGAAGCGCTTGATCTAGAGAAGAACCGAACCTATCCTTGCTGCCTTGCAGAGGACATCCCATCTATGCTTTGTGTGGCTGCCAGTACTTCTAATCCAACGGAAACGGTGTCTCTTGCTGGATTCTCGAACGCTGGATTTGTTACGAAGGTTGCTGCTCCCGGTGTGGATATTTACTCGACGATCCCCGGAGGTTCGTACTGCAAATCTAGTGGTACATCGATGTCGACCCCTATGGTTGCTGGTGTCGCGGCCTTGCTCGCTACTCTCGGTCTTGAAGGCCAAGACATAACCAGCACTATTGTCAAATCTAGAACGGCCGGTGTACAGAATCCATTCAATCTATCCCACATCGGGGAAATAGATGTACTTAAAGCAGTGAATACCGCCCTTTCCCAGTTGACGAACTGCTCCTCCTATGGTCAGTAAAGTTGCCTCGAGGACTTTAGGACTCGTGAACTGCTGAAGCAGATAAATGCATCCACCTTTTTGTATAAAGGTTTTTCCACATCTTCGCCGTTATCCGATTCATTTTCAAAGGTTTCACGGCTGCTTCCAGACAGCATCATTATTACCTTTCCGCATTAGAATCAGTTGATACTTCGAAAACTTTTGTGATTGTATCTCAGATATGTATCGTCATTGAATACCCATTCCTGTGGGGTAGAGTTTTCACCGGTAACATAACTGATCGTTGACGTCTTCAAAGCGTTTCCA
>Pm00156
CACTGATCCTGTTACCTCAGCAACTCTATCTATTGTACAAAGTATTCTGGGGTCTGGATAAGAAGTTGGCTCAGAGGAAGCATTTCCCTTCCATTAACTGGAATATCTCTTTCTCAAAGTATACTCGTGCCTTGGAGCCCTTCTTCAACAAGTATGATAATGAGTATTCATCTTTACAACAAAAGGTTAAAGAGATTCTTCAGACTGAAGATGATCTACAAGAAATTGTACAATTGGTTGGTCGTGATTCACTATCTGAAGATCAGAAGTGTACTTTAGAGGTTGCTCGTATTATTCGTGAAGATTTCCTTCAACAGAATGGTTTCAGTGATTATGATTATATGTGCCCTCTAGCTAAGACTATTGGTATGATGAAATGTATCTGTCATTTCTATGATGCTGCTCAGAAATGTTTGTCTGAGAATCATGGTGATAAGGTTATTGGATGGTCACAGATATCTACTGCTTGCAAGGATGTTATCGTCGCTATTACCAATATGAAGTTCGAGATGCCTCAACATAGTGAAGAGGATTTCGCTAACTTCTTTGCTAATCTTGTTAACCAGATTGATACTGCCTTCCAGAATCTTCTAGATGAGACTAACAATACCAACTAATAATAACTACTGCCACAACTGTTGTTGATTGATCATTATTGTACCATTCGAACATCATCCTCATCATCATCATCAAGGACCTCGTCACGTAGCGTGCGTTGCTTCCTATCGTGAGCAGCAGCAGCAGGTTGTTGTTGTCGTTGTTGACGATGCTTATCGATTTGGTTCCGGCGGGTAGTCGGCCAGTTACTACTATTAGGAGTA
>Pm00157
GATAATACCTTGAGGAGAGCAGTAGGGTGAAGAATGATACTACTATAGTAGTAATAGGTGATGATGATTACAACACTGAGTAGCAGCCATTATACACCGTGATATCATCATCATCCACCACCATACAACAACAGTATCAGAAACCACAATCCGAGTACTATCCACCTCTTACAACAGGGTCACATAAAGGAATATTCACTAATAGCAGTTATGACAGCACTATATCCAACTTCAGTCATCAATGACCACTCGTTCAATCGAATATCGTTACCGACAATACTGCCTTGGAAAAAGTGACACTATGCTGACAGTCTACTCCTGTGATACACAGCAGTTCCCGTACCATCAGTACGTACAACAACAGTCAACAGTAGGGTTGTGGTGAAACAATGGAAAAAATCACCTAGCTGAATGGTCATACTGAAACTAGAACCATGAGTAAGGTTCAACAGTTGTGGCAGTAGTTATTATTAGTTGGTATTGTTAGTCTCATCTAGAAGATTCTGGAAGGCAGTATCAATCTGGTTAACAAGATTAGCAAAGAAGTTAGCGAAATCCTCTTCACTATGTTGAGGCATCTCGAACTTCATATTGGTAATAGCGACGATAACATCCTTGCAAGCAGTAGATATCTGTGACCATCCAATAACCTTATCACCATGATTCTCAGACAAACATTTCTGAGCAGCATCATAGAAATGACAGATACATTTCATCATACCAATAGTCTTAGCTAGAGGGCACATATAATCATAATCACTGAAACCATTCTGTTGAAGGAAATCTTCACGAATAATACGAGCAACCTCTAAAGTACACTTCTGATCTTCAGATAGTGAATCACGACCAACCAATTGTACAATTTCTTGTAGATCATCTTCAGTCTGAAGAATCTCTTTAACCTTTTGTTGTAAAGATGAATACTCATTATCATACTTGTTGAAGAAGGGCTCCAAGGCACGAGTATACTTTGAGAAAGAGATATTCCAGTTAATGGAAAGGGAAATGCTTCCTCTGAGCCAACTTCTTATCAAGACCCCAGAATACTTGTACAATAGATAGAGTTGCTGAGGTAACAGGATCAGTGAAATCACCACCAGGAGGAGATACAGCACCAACAATAGTTACCGCACCCTCACGATCAGGAGAACCCATACACTTAACACGTCCAGCACGCTCATAGAAGGAAGCAAGACGAGCACCGAGATAAGCAGGATAACCAGAATCAGCAGGCATCTCAGCCAAACGACCAGATATTTCACGTAAAGCCTCAGCCCAACGAGAAGTAGAATCAGCCATCATACTAACATTAAGTCCCATATCACGGAAATACTCAGCAGTGGTGACACCAGTATAGACAGATGCCTCACGAGCAGCAACAGGCATATTAGAGGTATTAGCAACCAAGGTAGTACGTTGCATAATCTGTTCCTCTTTACCATTAATAAGAGTAGTAAGTTGAGGGAATTCAGTTAAGACTTCAGCCATTTCATTACCACGTTCACCACAACCAACATAAACAACAACATCACTATTGGAATATTTAGCCAAAGATTGAGAAATAACTGTCTTACCACAACCAAAGGCACCAGGTACAGCACAAGTACCACCAAGAGTAGTAGGGAATAAAGCATCAATAACACGTTGACAAGTAAGCATAGGAGCAATACCAGGGAGCTTCTCAACACATGGACGAGCATGTCTTACAGGCCATGAATGTGCCATAGATAGCTTAGTAGTAGTACTACTACTTACATCGACATCACTTCCTCCAAGGCTGCTACTGTTGGACTCAATCTCCATTAAACAAGTATGAACAGAGTAATTACCATTAGGGGCAATCCATTGTACACGTCCTTGATTTCCAGGAGGTACCATAACCTTATGGTTACTGAATAAACCATTCTCAATAACAAAACCAATAATATCACCACCAGTTACGATATCACCAACACGTACGTTAGCAGCTGGTTTAAACTCATAGAGTTTATCGCCATCAAGAGCAGCAACATCGACACCACGAGGAATGAACAATGATTTGGATAAATCACGAATACGCTCTAGAGGACGTTGAATACCATCAAAGATATTATTAAGAATACCAGGTCCTAGCTCAAGAGCAAGAGGTTTACCAGTCTTGATAACCGGATCACCAACAGTTAAACCAGCAGTATCTTCATAAACCTGAATTGAGGCAGTATCTCCCTCAATCTTGATAATCTCTCCGACAAGATTCTCCCAACCAACACGAACCACTTCGTACATCTTAGAACCGGACATGTTATCAGCCACGACCAAAGGACCGGCGACCTTATGAATACGTCCGATAGAAGCCTCTTCCTGTTGAGCCTTAACCATAATGATAGTAGAAGGAGTTATGAACTTGAGCC
>Pm00158
ATGTAGTGAATAGAAGTTACAATGATACTATTACCAGCAATAGTAAATATCATAAGAATGCAGCTGGAGATTAGTTCAGAGCAGCAGCAGCAGCATTACATGTAACTAACATATTCTATTAGTATTTACCAATACTAGAAATAGTAGTATCAAAGCAATCTCCAATGATACACACTAATATAAGTCCACATAACGATGATGACTAAGAACAGCAGTAGGAATTGTACTATCTTCTATGTCGAATACCCTTAGACATGATAGATGGTTTGTTAACCTCCTCCTGCTGCTTCATCCCCACAATAACTCCAGTTACTGATATCATAACTTCAACAACATCTAACAGCAGCATTGTGGTGAAACGATGGAAAAAATCACCTAGTTGAAGAATGGTCGTCTCTAAACTAGAACCACGGATGATATCCTAGACCATGAATAGTAGTAGTATGTAGTCGCACTATTCATTATTAGTTGGTATTGTTAGTCTCATCTAGAAGATTCTGGAAGGCAGTATCAATCTGGTTAACAAGATTAGCAAAGAAGTCAGCGAAATCCTCTTCACTATGTTGAGGCATCTCGAACTTCATATTGGTAATAGCGACGATAACATCCTTGCAAGCAGTAGATATCTGTGACCATCCAATAACCTTATCACCATGATTCTCAGACAAACATTTCTGAGCAGCATCATAGAAATGACAGATACATTTCATCATACCAATAGTCTTAGCTAGAGGGCACATATAATCATAATCACTGAAACCATTCTGTTGAAGGAAATCTTCACGAATAATACGAGCAACCTCTAAAGTACACTTCTGATCTTCAGATAGTGAATCACGACCAACCAATTGTACAATTTCTTGTAGATCATCTTCAGTCTGAAGAATCTCTTTAACCTTTTGTTG
>Pm00159
TTGTCGTGTCCAGTAGTAGGAAGTAGTACAATAAGCATAAATCTGCTACCTACATAGACAACGGAGTAGAATCGTAATAACAGTCATCACCGATAGTAGCAGTGGCAATGGCAGTGGGAGTAGTAGTAGTAGCGATAATCAAGTGAGGATATCAGATATGCATTCTGCTGCTGCTTCTGTAGCCACGTGCATTATCAGAGACTGCTGCTAACACTATTAGGATCTAATGGTGCAACAACCACAACAACAGTGGTAAGATGGGAGGCGATGACGACACTTTAGTATTAGTTGGTGTTGTTAGTCTCATCTAGAAGATTCTGGAAGGCAGTATCAATCTGGTTAACAAGATTAGCAAAGAAGTTAGCGAAATCCTCTTCACTATGTTGAGGCATCTCGAACTTCATATTGGTAATAGCGACGATAACATCCTTGCAAGCAGTAGATATCTGTGACCATCCAATAACCTTATCACCATGATTCTCAGACAAACATTTCTGAGCAGCATCATAGAAATGACAGATACATTTCATCATACCAATAGTCTTAGCTAGAGGGCACATATAATCATAATCACTGAAACCATTCTGTTGAAGGAAATCTTCACGAATAATACGAGCAACCTCTAAAGTACACTTCTGATCTTCAGATAGTGAATCACGACCAACCAATTGTACAATTTCTTGTAGATCATCTTCAGTCTGAAGAATCTCTTTAACCTTTTGTTGTAAAGATGAATACTCATTATCATACTTGTTGAAGAAGGGCTCCAAGGCACGAGTATACTTTGAGAAAGAGATATTCCAGTTAATGGAAGGGAAATGCTTCCTCTGAGCCAACTTCTTATCAAGACCCCAGAATACTT
>Pm00160
TCTCTCTCTTCTCTCTCTCTCTCTCTCTCTCTCTCTCTCTCTCCCGGTATGTTCGCCAAGGAAATCGTAATCGACTGCCGCGGGCACCTTCTGGGCCGCCTTGCGAGCATGATCGCTAAAGAGCTTCTTAGCGGTCAGAAGATTGTTGCTGTCCACTGCGAGGGCATCAACATCTCTGGCTCCTTGTTCCGTAACAAGCTGAAGTACGAGAGCTTCAAGCGTAAGCACACCAACTCCAACCCCAAGAAGGGCCCCATCCACTTCAGAGCTCCCTCTAAGATCTTGTGGAGGACTATTCGTGGTATGATCCGTCATAAGACCGCCCGTGGCCAGGCTGCTCTTGATCGTCTGAAGGTTTTCGATGGTATGCCGCATCCTTACGATAAGGCCCCCAAGCAGGTCATCCCTTGCGCCCTCAAGGCCTTAAGACTGAAGCCTACTCGTAAGTTCTGCTGCCTCGGCGACTTGAGTGAGAGGGTTGGCTGGAAGTGCAAGTCTCTTGTCGAGCGTCTCACTGAGCGTCGTAACCTCCACAAGGCCGAGTACTACACGAAGGTCACTAAGACCATCCGCAAGGTCAGGTCTGAGGCCCAGAGACAGGTTGCTGCTGACCCCAAGCTCAAGGCTGAACTTGCTACTGTTGCTCCCATCAGCTTCTAAGAAGGAGGAGGAGGCAGATCACTTCCACGACTGTCGTACGATAAAGATCGACTTCCTACTAGGCGGCTAACCTGACCGGAGAAAAAAAAAAAAAAAAAAAAAAAAAGGGCGGAGAAAGTAAACCGTCTAGCGGACTTTCACTCCGCTCCGGTTATTCCCAGGGGGAATACCATCACCGCGTGGACAGTTCTGACGAACAGTATCATCGGTGCGGGAATGCTCAGTTATGCGAGCGCGAAAGCCGTCTGTGGGTGGGTATTGGGTATCGTCCTTCTACTCGTTTTTGCCGTGTTATCTTACTTCTCGCTGCATCTGATAAGCAGATGTGCCATGAAGATGCCCGGCAAGAGGCTTAGTTACAGTACCTTTGCTGTGGCTGCTGGTTATCCAAGGATGCCTCTATTCATTGACACCCTCATGTTCATTCATAACGCCGGCATTGATACTGCCTACCTGCAGGTCTTTTCTAGCCTTGGCCTGGCCCTGCTGGAGAATTGGGCGCCTGGCTCAACTAGCGAGAACAGATTCTGGATCCGAGCTGGTCTTATTCTCTTCATCGTCGCTCTGCTCTCCCCAGTTTGCTTTCTCAAGCAAATCACCAACACGACGATCACTAATATCATCGGTCTCATCTGCTTTCTCTATGCGATAATAGCCGGTGTTGCCTACTCCTTCAGTGTAGATGAGCAAGTCGGGGAGCGCTACGTTGGTATACCACCGACTACTACCATTTGGTCGATTCTGTCGGTTATTCCAATCTTCATTTTCGGTTTCTCGTGTCACTTCGCCATGCCCATGGTGGCGGAGGACATGGTGAATCGAAACATGAGAAAGTTAGATCTCGCCGCTCTACTTGCCATCGCTTCCGTGGTTGTGGTATACCTTTCAGTCATGGTTGGTCCCTATTACGCTTTTGGGGATACTATCGAGTCGAATTTCTATCTCAACTTGCCGGTCTCTAACGTCGCCATCCACATCGGATACATCGCTTTGCCGTTTGCCGTGCTCACTGCCTTCCCGTTGCTTATGTTTCCGGCCAGGCAATCTATCAACAGTGTCATAACGTACTTTCTCCCGAGCCTGCAAGACACTCTCAAATTGCATATCGGAACGACAATAACCTTCCTGGTTATCTGCACGGGTCTGGCAATCATCTTTGAGGATCTCGGTGTCACTATTCAGTTCATCGGCATCATCGGTACCAACTTCCTCGCTTTTGTAATACCATGTTTCGTCTACCTCAATATCTGTTACAATTCGATGTCGAACCCCTCCGAACAACCCGTTAATGAAGAGGTGGGAGGCTTGAACAACTCTTCGTATGTCAAAGATGATGAGCCACAGGAGAAGGTCAGCCTCCTCAAGAAGCTGCGGCATCAAACCCTTGAGTGGCACGGAGCATTGGCCCTCTTCTTTGTAAGTCTTGCATTCTTCCCTCTTTGTCTGACGGGTTTATTGTATAGTCTTAGCAATTCCTGATTGGTTGTCATGTACGTTCTGTACGGGGGATGAGTCTCGAGCACTCTCTTCTCTATTTGCCTCGTATAGAGCAGAAAGCGTTCGATGTCGAATTTGCCCGAGCAGGCTCAAAAGATGCTATCTTGAAAGAGAGCCTTCATGGCAGCGTATCACAGCGTTCGCAGTGTCAAGGCAAATTGTATACCGAATCTTTAGGATGTTACAGTTTTCATCTGAGACTTTCTCACTAGCATTGTCTCATCAGATTTTGTCTCATTTT
>Pm00161
TACGAAAGAGTGTCACTACGGGATCAAGATCCGCCAGAAAAATGATCTCCGAATCGTTGACGTTAATCACGACGACGGTATCAAGAAAATGTTAGACAAAAAAAGACAAACGACATGAGATTGGTGTATGCTATATTGTAGAACACCGACGACAGCATGACGTTGACTCCGCGAATACTATAGACATCCTCTACCTTACATGGGAGGATGAAATCCTCTCAAATGAAATTGAAAATCCGATCTGCTAGAGACTGAGTGTACGGACGATTTGTCGTGTTGTATACCGATCCGCTCAGTTCCAGCCAATCAGTTGGTGGTAAGTTCGTACAACAACCCAGTAAGACACAATGGGAAGAATATAAGACTGATAATGAAGAGGGCTAGTGCACCGTGCCACTCAAGGGTTTGATTCCGCAGCTTCTTGAGGAGGCTAACCTTCTCTTGTTGTTCATCATCCTTAACATCCGGAGAGTAGTTCAAGCCTCCCACCTCTTCACTAACGGGTTGTTCGGAGGGGTTCGACATCGAATTGTAACAGATATTGAGGTAGACGAAACATGGTATTACAAAAGCGAGGAAGTTGGTACCGATGATGCCGATGAACTGAATAGTGACACCGAGATCCTCAAAGATGATTGCCAGACCAGTGCAGATAACCAGGAAGGTTATTGTCGTTCCGATATGCAATTTGAGCGTGTCTTGCAGATTGGGGAGGAAGTACGTTATGACACTGCTGATAGATTGCCTGGCCGGAAACAGGAGCAATGGGAAGGCAGTGAGCACGGCAAACGGCAAAGCGATGTATCCGATGTGGATGGCGACGTTAGAGACCGGCAAGTTGAGATAGAAATTCGACTCTATAGTATCCCCAAAAGCGTAATAGGGACCAACCATGACTGAAAGGTATACCACAACCACGGAAGTGACCGCAAGTAGAGCGGCGAGATCTAGCTTCCTCATGTTTCGCCTGACCATGTCTTCTGCGACCAGGGGCATGACAAAGTGACACGAGTAGCCGAAAATGAAGATTGGGAAAACCGACAAAAT
>Pm00162
TTTTCCCGGAAAGTTAGCCGCCTAGTAGGAAGTCGATCTTCATCCGACATTCGAGGGATCAAACTGCCTTCTTCTTAGAAGCTGATGGGAGCAACAGTAGCAAGTTCAGCCTTGAGCTTAGGGTCAGCAGCAACCTGTTTCTGGGCCTCAGACCTGACCTTGCGGATGGTCTTGGTGACCTTCGTGTAGTACTCGGCCTTGTGGAGGTTACGACGCTCAGTGAGACGCTCCACAAGAGACTTGCACTTCCAGCCAACCCTCTCGCTCAAGTCACCGAGGCAGCAGAACTTACGAGTGGGCTTCAGTCTTAAGGCCTTGAGGGCGCAAGGGATGACCTGCTTGGGGGCCTTGTCGTAAGGATGCGGCATACCATCGAAAACCTTCAGACGATCAAGAGCAGCCTGGCCGCGGGCGGTCTTATGGCGGATCATACCGCGGATAGTCCTCCACAAGATCTTAGAGGGGGCCCTAAAGTGGATAGGGCCCTTCTTGGGGTTGGAGTTGGTGTGCTTGCGCTTGAAACTCTCGTACTTCAGCTTGTTACGGAACAAGGAGCCAGAGATGTTGATGCCCTCACAGTGGACAGCAACGATCTTCTGACCGCTAAGAAGCTCCTTAGCGATCATGCTCGCGAGGCGGCCCAGAAGGTGCCCGCGGCAGTCGATTACGATTTCCTTGGCGAACATACCGGTTTAGGTCG
>Pm00163
CGAAACCTTCTCCTTAGCAACAGGCGAGTCTTGAATCGGCGCCGGCGGCCACCCTTACGTGGTATGCAATTATAATACTGGAGCCATCTAACTTAAACACCGTCAGAAGGGCACTTCTAGGCGTGATAACATACAATGCGACTGCTTGTCAAAGACAATGATAATCATCATCAACTAAGACAGAGACATTTATTGCATCTTGATGCCCTTGCTGGCAGCGAGGAAGTCGGACCACTGCTGCATAGGGCTCTGGGCGGGTAACTGCTCCATCCAGAGATCAGGAGTGAGATAACCGTAAGTAGCCTGGAGAGCGTTGAAGGTGGCCTTGAGGAAGTTACCCTTAGTCCTAGTATGACCAGTACTGCATGTGAAGCAATCCTTAATACCAGCGAAGGCGATGAGCTTCTTAGAAGCGGGGGCACCGACAATATGGGTACCACGAGGAGCAGGGATAAGACGGACAGCAACGGAACCGCACTTGCCAGTGACCTTCATAGGGACGGTATGGGGCTCGCCGAGCTTGTTACCCCAGTAGCCACGACGGACAGGGATAAGGGAGAGCTTAGCAGCCATGATAGCACCACGGATAGCAGTGGCGACCTCCTTAGCGGCCTTTACACCGAGACCAACATGACCGTTCTCATCACCGATAGCAACGAAAGCCTTGAAGCGGGTACGCTGACCGGCAGTAGTCTGCTTCTGGACAGGCATGATCTTCATGACCTCCTCCTTGAGGACACCAGGAGCGAAGAGCTGATCGACGATCTGATACTCCTTAATGGGAAGGGAGTGGAGATAGACCTCTTCAATGGAAGTGATCTTGTTCTCCTTTACTAAACGGCCGAGCTTGGTGTACGGGACCCACTCCTTCTCGCCTCCCTTCCCCTTGCGGCCCTTGCCCTTTCCTCCCTTTCCCTTGCCCTTGCCCTTTCCCTTGCCTTTGCCGCCGAAACCAGTGCCGAATCCACCGCGATCTGCCATGAGTTGAGGTTTA
>Pm00164
TAACCTTAACTCATGGCAGATCGCGGTGGATTCGGCACTGGTTTCGGCGGTAAAGGCAAGGGAAAGGGCAAGGGCAAGGGAAAGGGAGGAAAGGGCAAGGGCCGCAAGGGGAAGGGAGGCGAGAAGGAGTGGGTCCCCTACACCAAGCTCGGCCGCTTAGTAAAGGAGAATAAGATCACTTCCATTGAGGAGGTCTATCTCCATTCCCTCCCCATTAAGGAGTATCAGATCGTCGATCAACTCTTCGCTCCTGGTGTCCTCAAGGAGGAGGTTATGAAGATCATGCCCGTTCAGAAGCAGACTACTGCCGGTCAGCGTACCCGCTTCAAGGCTTTCGTCGCCATCGGTGATGAGAACGGTCATGTTGGTCTCGGTGTAAAGGCCGCTAAGGAGGTCGCCACTGCTATCCGTGGTGCCATCATGGCTGCTAAGCTCTCTCTTATCCCTGTCCGTCGTGGCTACTGGGGTAACAAGCTCGGCGAGCCCCATACCGTCCCTATGAAGGTCACTGGCAAGTGCGGTTCCGTTGCTGTCCGTCTTATCCCTGCTCCTCGTGGTACTCATATTGTCGGTGCCCCCGCTTCTAAGAAACTCATCGCCTTCGCTGGTATTAAGGATTGCTTCACCTGCAGTACTGGTCATACCAGGACTAAGGGTAACTTCCTTAAGGCTACCTTCAACGCTCTCCAGGCTACTTACGGTTATCTCACTCCTGATCTCTGGATGGAGCAGTTACCCGCCCAGAGCCCTATGCAGCAGTGGTCTGACTTCCTCGCCTCTAGCAAGGGTATCAAGATGCAGTAAGTGTGTCTGTTGTAGTTGATGATGACGATCGTCATCGACAAGCATTCGCATTTGTATCTTATTATTCCGCCCGAACATGTCCTTCTGACAATGTTTAAGTTAGATGGCTCAAGTATTATAATTGCATAACTACCACTCGATGATGGCCACCGGCGCCGCCCCCACCTGCAGTTGAGGCTGGGTTGAAGGTTTCG
>Pm00165
TGATTGCTACGGGAAAGGCCTGTGAGAAGTATGATGCGATAGAAGAACAGCAATGCGGCCATCAATGCCAAAACAACAAGACTAGACTCGACGGTAGACGCCCACCATATCAGTTAGACGGGGAACCATGCCCTACCTTCGTCACGAAGACCATACAAGGTCTGATGAGCACAATAGGCGCGAGTTGCAGCTGGGGACCAAGACCTACTCCCCTAGTGTAGTAGTAGTGGGAGAAGGGAGAGCTGAAGCCGGATAGGTCGGAGCAACAAAACTGGATGAGCTGCGTAATAATAGTAAAAACAGGAGTGACTAGGGCCAGAGACCTCAAAGGCCCCCCCTCTCCCTGGATAACGACTCATCGAGATAATGTTCTCGCTTAGCAACAGGGCAATGCCAATACAGGCTTCTCAACGTAGAAGCCGATGACAGAAGGCGACGACTTTACCAAGGGGCTCAATAAGGGCACGAAGGACACATCTCACTGATAAACCTCATCGGAACAGAAATACGGCCATTCCGACTGCTACTATAATATTTGCTATTAATACACGACACGGTTTTGGCCGGTCGAAGGGGGCGCAAAGAATTCTCCTCCTTCACCAACCGTTTCCTCTTGGATGGGGGTAGGAGGCTGACTCGTGCTCTGTCGTTTCATCATACCAGAAGACGGCCACGATGCTCCCCAGGCGGCCAGCCCAGCCAAGTCACCGTCCAGACCCACTGCTGCGGCTGCCGATACCGGCGGCACGCCACCCGTGGGGGTAAACGGTGACACCATAGAATTAGAGTCGCCCTGGCCAGACCCATAGGGCAGAGGAGGAGCCGAGGGTACCTGGCTGGCAGCCCCAGCTGCAGCTTGCATTTGCAGGAACTGGACAAGAGGGTTGGGGGCCTGCCTGAAGTTCATGTCTCGATGGAGATACAGAGGGCTCGCTGGAGTGTCCGGTATCCAATCGGGCCTAGCAGGCAAGGCAGGGCTTGGGGCAGGGGCACGGACCGTAGTCCACTCTGGTATCTTGGGCTCAAGGGTCGGGGCTTGAGGAGTACGAGGAACCTCCTTGTTGGCAGCAACAGATAGAAGCCGAGCTAATTCACTCCAGGCGGCATTGGTGTCATCGAAGCCCGGTAGAGGGGCAACCATCGACCCGACCATTGGGGGAAACTTGCTCTCCATCTGGTCCGCGGGGGACTTGCCGTTAGTGCTGGCTGATGCCGCGGTAACTCTATCTGCCGGAGGTCTCATATTGGTATCTTTGCTCTTCCTCCTAAGGGGGTGACCTCCGGAGCTAACAACTGTGTTCCGTGCGGGGCCAGACTTAGAGTGAAGCTGGTCCGTCGTAGAGGCCATTTGGTTGAGCCCAGTAGCATTGCCATTAGAATTGCCCCCAAAGGGTCTCCGGTTGTCCTGGAGCCCACTAGACAGACATTGTGGGAATCCTCTCGGGCCAGACTCAGATTGACGTTGGTCCCGGTGCGACGGGGCCGCTGATCTGTTGAACGGATCGAAGCTTTTCTTATGCGTCCCATTGCTGGTCAGCACTTGGGGTTGTGGCTGTTCACCTGGATACCTTCTGGCCGCCTCCCAGCCTTGCTCTACTCGGTGGTGGGGAGGATTGACACGATCGTCTAGAACCTTGATCACGTGGGGAAGTTTAATACGCTCGTCCACAGAGGGATTCGGGAAGGCGACGAACTGAACATGGTCACCAATTTTGAGAGCTCCTCTCCAATCGATGATATAAAAACGGCGACCGACCATATCGTGGTGACGTTGAAGACCGCCATAAAAATGCTGTGGATCCTCCAATACAGTGAGTTCCCAGAGTAGCCTACCGCACTGCCTTATGATGGTGCCAGTCAATTGTTTCTTCCGCTGGCCCATGGAGCTCCAGTTTCGGACGTCTTCGGGAACTGGGTGCTCCGGAAACACTTCGTGGTAGAAGTCCATCACGTTGACTATGGTGACATCCGTTGGGTCTTGCGGTAGGTTGAGGTCGGTGCTCTTGGGGTATCCCAAGATCGATGCGATGTCCGTGTAAATAGCATACCAGTACTTCAGTAGGTTATAATAAAAAGTGTCGTCAGTGACGACGCCCTCCCAGGTCTCCCAAAGGCCTAGCTCAGAAGCTTTCTTACAGCTCGGACAGAACATAGGGATGCTCTTGGGAGTCAACTGCTTCCACTTCCTCCTGCACAGTGGGTTCACGCATATCACGTGTTGCGGAGTAAAACTAGCTTCGCCCAGAGGGTCATCGGAGAGGTTATCACCCGATCTCGGTTCATGTGGTGGTGTTGAAGGCATATCTATCGTTCGAATGGCTGCGAAAT
>Pm00166
TTTTTTTTTTTTTAGCCAGTGATTCCTCGGCCAGAGACCCGCTCCAATTTCGTCAATATCATCATTGAGCAACAGTAGCTTAGAAGTAGTTCTCGACGTAGGGGAGAGCCTCCAAGACATGGACCTTGGTCTCACCACTGCGGCCGACCTTCACAATCTTGCCAGACTTGGGCATGCCGGGGGTCTCACGCTTAGTGATGACCTTCTCGCCCTTGACCTTAGCGTCATGCTTGAGGGCATCGTTAGCCTTGACACGGTTGAGGAAGGCCTCGTTACAGCGAGACTTGCGGACGTGCTCAATACGGACATGAAGACGCTTGCGGAGCTGACGGTTGCCGACGACCTTAGTCACCTCAACACCGACAGCCTTCTGAGTGACGTTGAAGACGACACCAGTACGGCCGTGGTAAAACTGGTAGGGCATACCCCTCTGGATGGAGGCATCGGCAACAATGTCAACGAAGTCACCACGCTTGAAGGGGGTCAAGTAGCGGGTAAGGTTGGGAAGACCCTTCTCCCTGAAGCCCTTGGAGAACTTATCGCGGGTACGCGCTCTAAGACCGAAGGAGTGGGGCATGGTTCTCGTGCCGAATTCGGCACGAGGGCTCAAGCATCTCGGCCATGTCCGGCGGTGAAAGGCGTGGCGAATCTGTCCGTCCAACTGCCAAGTCCACATCAGCGGGACCATCGACGAGGGCATCCTCGGGAGGTTGGCAAAGCGAGAGGGAATATCTCACGGAAAAGCGGAATCGTTTGTTGTTGCGGTAAGTAGAAGAAATGCCAGTGATCGAGGTTTCTTTGAGGGGAAATCCGCATTTCGAAAGAATAGGCCTCTTTTCTAAAGAAGTTTAGCTCATGCTCTC
>Pm00167
GAAAATGCCATCGTCGAGTGTTCCCATAGTGAGCAACCTGATAGCTGCTATTCGGCTACTGATAAACGACAGACTGCGGGGAAAGGATCGTTTCGATACTGTGGTCCTTTCCACCTTCACCTGGTTTGTGCTCCTCTTTGCCTACCGATTCTGGAAGTACTCGCAGCGATATGGCCTTCATCAAGGATTCGAGGTTCCTCTCAAGCGCTACGCGCTAAACCAGGCGAGGCACATACCGCAAATTCGAGCAAAGATCGATGCTGAGCTGGACAAGGCAACCGAGGGACTCGACGAGATGGTCCTCAAGGATGTGGAACCCAGGAACAATGTCCTACCGAAGCAAGGAAAGTCTTCCAGCGAACTTATTCCCCACATGGAGAAGTGCGCAGAGAAAGAACACATGAACTGGAAGAATGGCGGTCAGAGTGGGTGTGTGTACCACGGTGGTGAGGAGTTATACGAGATGCAAGGGAAAGTATTGGGGATGTTCGGCCTTAGCAATCTGCTACATGCTGACGTGTTCACCAAGACCCGGCAAATGGAAGCCGAGGTTATCGCAATGACGCTCAATCTGTTCAATGGTAAGCCGGATGAAGGAGCTTGTGGTTCCGTAACTAGCGGCGGAACTGAGTCAATTCTGCTGGCGATGAAGGCCTATAGGGACTGGGGAAGAGCGGAGAGGGGTATCACTGAGCCCAACATCGTCATACCTCGCAGTGCACATGCTGCTTTCATCAAAGCTGGACAGTATTTTGGCATAGACGTTCGGATAGCTCGGCTTAATGAGGAGATTATGGACGTTGATCTGAATCATGTCGAAACATTGGTGAACAAGAATACTGTCGCTATTGTGGGCAGCTGTCCGCAGTTTCCTCAAGGCGTGGTGGATAATATAGAAGGTTTGTCGAAGATTGCGTTGGATCACAAGACTAATCTCCACGTGGACGGCTGCTTGGGAGGATACCTCTTACCTTTTATGGAAGAGAACGGCTTCCCCATGCCAACGAGGTTCGATTTCCGCGTCCCGGGCGTCACATCCATTTCCTGTGATACCCATAAATACGGATTTGCCCCTAAGGGCACCAGTGTGCTCATGTTCCGGTCGACTGACCTCCGCAAGTATCAGTATTCTACTTGCAGTGAATGGCCAGGTGGAATCTACGGCACTCCAACCATATGCGGGTCAAGACCAGCAGCTGCCGTCGCAGCGACTTGGGCGACTTTGATGCACATCGGAAGAGATGGGTATAAAGAATCATGCAAGACAATTGTATCTGCTGCTAAGCACCTCGAGAAGGGAATCAACGACATAGAGGGAGTTCGCGTGTTGGGCCGTCCAAGCGTTTCGGTGGTGGCTATTACCTGCACTAATGGGGTTAATGACTATGACTTTGCAGAATGGTTGAAGAACAACACCAAGACCCATTGGAACTTGAACATGCTGCAGATGCCATCGGGCGTTCATATATGCGTCACACGTCTGAACGCTAAGAAAATGGATGAACTGTTAACGGATATCGAGGCTGGTCTTAAGGCGGAGAAGGCGAAGTTAGACGCTGGTGTGAAGAGCGGTACGTATGGGTTCGATTCCTGGCCTGGACCTGTAGCATGACCAGACTGTGTTCACACTTCTGGTAGTGAGGTAAGGGGTTCTGTTATTTGTTAGGGCATAGTGGTAATGCAGCCGTGTATGGTTCTGCAGCTTCGGTCCCGAAGGAGCTGGCAGACATCGTGGTGGCCAAGTACTTGGATACTTGTTACAAGGCGTAGTAGCAGTGAATATGGACTCCTGATGTTTTCGAGTTATTATTCAGTTCGTTGAAATATGCTTTTTACATTCATCATCTATCCGCCGAGTCGTTTTTTTGCTTC
>Pm00168
CAAGCTGGACAGTATTTTGGCATAGACGTTCGGATAGCTCGGCTTAATGAGGTAGTATGGAAGATGCCTTCTTTATAGTGATTAGTCGCGTATATTGACTTTACTTTGTCCGGGTCATCAGATTATACTCTCATCTCGATAAGATACTCTAGTTATCCCTCGATGGCAGTTGTGTTACGATTATTACACTATCGTATAGTAGAGCTTGCCGGTTCGACCGACCATGGTGAATGTCTGACATCTCTGTTGTGCTCAGGAGATTATGGACGTTGATCTGAATCATGTCGAAACATTGGTGAACAAGAATACTGTCGCTATTGTGGGCAGCTGTCCGCAGTTTCCTCAAGGCGTGGTGGATAATATAGAAGGTTTGTCGAAGATTGCGTTGGAGCACAAGACGAATCTCCACGTCGACGGCTGCTTGGGAGGATACCTCTTACCTTTCATGGAAGAGAACGGCTTCCCTATGCCAACGAGGTTCGATTTCCGCGTCCCGGGCGTCACATCCATTTCCTGTGATACCCATAAATACGGATTTGCCCCTAAGGGCACCAGTGTGCTCATGTTCCGGTCGACTGACCTCCGCAAGTATCAGTATTCTACTTGCAGTGAATGGCCAGGTGGTATCTACGGTACTCCAACCATATGCGGGTCAAGACCAGCAGCTGCCGTCGCAGCGACTTGGGCGACTTTGATGCACATCGGAAGAGATGGGTATAAAGAATCATGCAAGACAATTGTATCTGCTGCTAAGCACCTCGAGAAGGGAATCAACGACATAGAGGGAGTTCGCGTGTTGGGCCGTCCAAGCGTTTCGGTGGTGGCTATTACCTGCACTAATGGGGTTAATGACTATGACTTTGCAGAATGGTTGAAGAACAACACCAAGACTCATTGGAACTTGAACATGCTGCAGATGCCCTCGGGCGTTCATATATGCGTCACACGTCTGAACGCTAAGAAAATGGATGAATTGTTAACGGATATCGAGGCTGGTCTTAAGGCGGAGAAGGCGAAGTTAGACGCTGGTGTGAAGAGCGGGCATAGTGGTAATGCAGCCGTGTATGGTTCTGCAGCTTCGGTCCCGAAGGAGCTGGCAGACATCGTGGTGGCCAAGTACTTGGATACTTGTTACAAGGCGTAGTAGCAGTGAATATGGACTCCTGATGTTTTCGAGTTATTATTCAGTTCGTTGAAATATGCTTTTTACATTCATCATCTATCCGCCGAGTCGTTTTTTTGCTTCAAAAAAAAAAAACCCACTCCTTCGGTCTTAGAGCGCGTACCCGCGATAAGTTCTCCAAGGGCTTCAGGGAGAAGGGTCTTCCCAACCTTACCCGCTACTTGACCCCCTTCAAGCGTGGTGACTTCGTTGACATTGTTGCCGATGCCTCCATCCAGAGGGGTATGCCCTACCAGTTCTACCACGGCCGTACTGGTGTCGTCTTCAACGTCACTCAGAAGGCTGTCGGTGTTGAGGTGACCAAGGTCGTCGGCAACCGTCAGCTCCGCAAGCGCCTTCATGTCCGTATTGAGCACGTCCGCAAGTCTCGCTGTAACGAGGCCTTCCTCAACCGTGTCAAGGCTAACGATGCTCTCAAGCATGACGCTAAGGTCAAGGGCGAGAAGGTCATCACTAAGCGTGAGACCCCCGGCATGCCCAAGTCTGGCAAGATTGTGAAGGTCGGCCGCAGTGGCGAGACCAAGGTTCATGTCCTTGAGGCTCTCCCCTACGTCGAGAACTACTTCTAAGCTGCTATTGCTCAATGACGAAAAGGGAGCGGGTCTCTGGCCGAGAAATTATTGGCTGAA
>Pm00169
GGGGCGGGCGACTGAGATAGCAGATAGTGATGGGGAGCTTATGAGTCCTTCCTCCCATACAACTCGGGGGAAATGGACTCGATCCTCCATAGGAACGATTGTAGAATAGAAATGGAAGATTGTTGGAATGGTAGCTTAAGAAAATTTAATACATGACAAAAAGTAGGAATACACTACGAGTGTACGATATAGCTATTGATATGAGAAGTTGTTCATTGTTCTGCTACGTGCTGCTTATTGCAATAGTATTCATTTTCAATCAAGCTACGTTTACTATTACGGCTGATGTACATAAGACGATTGATAGCGATTCGTTCCGCGATCGTAGCTGATGTTAGATAAGGGTAGTCGCTTTCTACGTCACGGAGGATACCCAAACTCTTCGGGACTTCATTGACTTGCGTCATTGTTCCAATCTCATCGTCGGAAGCACACCTGGGTCGATGGGAACTTATCGAACCCTGTGCAACAATGCTGATATTCATAGTCCTAATCAGGTCCTCGGTGATCTCCACAGGGGCGCCAATTATAACTTCATCGACATGCTTGCATGCACTCACGTTCAATACGCGCTCGAGTAAATTCATCACAGGGTAGTTGCCACCCTTCATTTTGTTGACTGTTTCATCGTCGAAGATGCCCACTAATAAGTACGTGCCAAGAGCCTTCGCCTTCTCGAGAGTTGTTGCATGTCCAACATTGAACATATCAAAAGCTCCATCAACGTAGACGACAGTGTCATCTGCCGATGGAGCCCGCCTCGAGGAGAATTCGGCGATCCGTCTCGTCGTGGTGAGCATGCGTACCGAGACGCAACTCCGCTCGTTTGGGACCGAGATCTTCATCGGTTTTGGACTTCCACAGGTGGTCCTTCGTCAGAAGTAACAGCCGTCCAACCAAATCGGTGGTAGAAACGCCTTCCGTACGCTTAACAATGCGAAGCTTGCCAGCATCTCTGAGTTCATCGTAAGCACCTCTACCCGACGAATCAACCGGCATATCATCGCCGTGGACGCAGAAATCAGCCCGCGCCCTCTCGAGAGTTGCCAAACCGACAGCATAAGACACATCATACAGGATCTCGTCAACCCACTTAATGTGCTTCAAGAGTTCATATCTCTCCCTCTTGCTTCATAACAGGAGGTGCCTTACTATCGGCTATAACACTGTCTGAGTGTATGCCAACAACCAGTATGTCACATTGAGCTTTAGCTTGTCGTATGGCATTGTAATGGCCGCTGTGCATAATGTCGAAACAGCCGTCTATGTACCCTCTCACCGGACAATGATCCACAACGTCAGGGCTCCAACTGGAAACATCCCGATTTGACATGGTTGGACTGGAGGAAATCACACCAACCAACTTGAGCCA
>Pm00170
TTCCTTTGAACATCTCTCGTGAGACCCTTCAGCAGAACAAGATACCTTCGTGTCATCAAGAAGAACTTGGTGAAGAAGTGTTTGCAGTTGTTCGAGGAGATGGCCACCGAGAAGCCTGATGATTACAAGATCTTCTACGAGCAGTTCTCGAAGAACATCAAGTTGGGCATCCACGAGGATAGCACTAACCGTGAAAAGATCGCCGAGTTGCTGAGGTTCAAGTCTTCCAAGTCTGGTGAGGATATGGTTTCCTTCCAGGAGTATGTTGACCGCATGAAGGAGGGTCAGAAGGATATCTATTACATCACTGGTGAGAGTATCGCTGCCGTGTCCTCAAGTCCCTTTATCGAGACTCTTCGCAAGAAGGGTTATGAGGTCCTCTATTTGGTTGATCCTATTGATGAGTACGCCGTGCAGCAGCTCCGTGAGTTCAACGGTCACAAGCTGAAGTCCATCACTAAGGAGGGTGATCTCGATCTCAATGAGTCTGACGAGGAGAAGAAGGCTTTCGAAGAGGAGAAGGCTGACTTCGAGCCTCTCTGCAAGCTCGTTAAGGAGGTCTTGGGCGACAAGGTTGAGAAGGTTATCGTCTCTCAGCGTGTGTCGGAGTCTCCTTGCGTGTTGACCACCTCCGAGTACGGCTGGACCGCCAATATGGAGCGTATCATGAAGGCTCAGGCCCTTCGGGATAGCTCTATGACTAGCTATATGGTGTCGAAGAAGACTATGGAGGTCAACCCCAAGAACGCCATCATGGTCGAGCTGAAGAAGAAGGCTGCTGCCGATAAGTCCGACAAGACCGTGAAGGATCTCATCTGGTTGCTCTTTGATACTTCTCTTCTTACCTCTGGCTTCAGCCTTGATGATCCCACTCAGTTTGCCAGTCGCATCCATCGTATGATCAAGCTTGGTCTTTCGATTGATGAGGATGACGAGGAGGCCGAGTCTGATGATGAGGATCTTCCCCCTCTCGAGGAGGTTGATGCCCAGGCTGCTGATGAGGCGTCTAAGATGGAGGAGGTCGACTAACTTTCCCTTAGATGTTTTGATCGGGTTGGCTATACGTAGTGCCGAGAATAACTATAAGTAGTACTTGAGTCGTAGAAATACGCGCTGCTGTTAGTTGTAGTACTGGTAGTATTATTGCTTTTGTCGTTTCCATCTGCTACTACTATCTTTGAAGTATGTAGGGTGGTATTGAATATGTTTAAGCATCGTGGGTTGGAGGACAGTAGTCATCATTGACGGTTCAGGCTGCTGGAGTTGTCACCACATACACCTCAGAGGCACCAATTTCAGA
>Pm00171
TCTTCTTGATGACACGAAGGATCTTGTTCTGCTGAAGGGTCTCACGAGAGATGTCCAAAGGAAGATCCTCGGAGTCGACACAACCCTGATGAAAGGACAACCAGTCGGGCATGAGCTCCTCACAGTCATCAGTGATGAAGACACGGCGGACGTACAACTTAATATTATTGCGCTTCTTGGTGTTCTCGAACAAGTCGAAGGGGGCACGACGTGGCACAAACAGGAGAGCCTTGAACTCGAGCTGACCCTCAACAGCGAAGTGCTTGACAGCCAGATGGTCCTCCCAATCGTTAGTAAGAGACTTGTAGAAGGAAGCATACTCCTCGTTGGTCACATCCTCAGGCTTGCGCATCCAGATCGGCTTGGTCTTGTTCAATTGCTCCCAGTCGTGAGTGACCTCCTTGACCTTCTTGGTCTTCTTCTTCTTGTCACCCTCCTCCTCGCCTTCCTTCTTCTCCTCGTCGTCCTCGACCTCCTCAATCTTGGGCTCCTCCGACTCGTCCTTCTTCTCGTCATCCTTCTTCTCCTTGTCCTCCTCCTCGTCCTCGGAGTCGGTCACTTCCTTCTCAGTAGATTTCTCGACGTAAAGCTCAATGGGGAAGCCAATGAACTGAGAGTGCTTCTTGACCAAATCCTTCAGACGACGCTCCTCAAGGAACTCGGTCTGATCCTCCTTGAGATAAAGGATGACCTTAGTACCACGCTTGATGTGACCATCAGCAAACTCGGTATCCTTGGTGACACTGAAGGAACCGCCAGCGGCAGATTCCCAGATGTACTGATCGTCATCGTTGGACTTCGAGACAACACGGACCTTGTCAGCAACGAGGTAGGCGGAGTAGAAACCAACACCGAACTGGCCGATCATAGAGATGTCACCACCGGCCTGGATGGCCTCCATGAAGGCCTTGGTACCAGACTTGGCGATGGTTCCCAAGTTGTTGATCATCTCAGTCTTAGTGAGACCAATTCCGGTATCCTCAACAGTGAGAGTTCCGTTGGTCTTATCGGGGATGATCTTAATTTTAAACTCAGGCTCATTCTCGATCTTCTCGGGATCAGTGATGGACTCGAATCGAATCTTGTCCAATGCATCGGAGGCATTGGAGATGAGCTCACGAAGGAAGACCTCCTTGTTGCTGTAGAAGGTGTTGATGATAAGACTCATCAACTGCTGAATATCAGCGTTGAATGCAAAGGTTTCCGTGGACATCGTAGTAGTAGGCTGCCAGTAGAGGGGCAATACAGAGCACTTGAGCCAAGA
>Pm00172
AAAAAGAGCAGGTCATGATATCGACTGCGGTATCTTCTAACAGGTGTTTTTGATCTCTCCACCTGACATATGTAAAAAACTTACAACTCATCTGGAGCATCATCCTCTTCCTCATCTTCCATATCCTCTCCACCACCTCCAGCCTGATAGTATTTGCTGATAATGGGAGCACAAACACCCTCAGTCTCCTTCTGCTGAGCTTTGATCTCATCGGCATCCGCAGTCTCCGCATTAGCAGAGATCCAGTCCTCGCCGTCCTTGACAGCCTCGAGGACTTGCTCCTTCTCCTCCTCGTCCATCTTCTCACCGAGACCAGGTTGGCCACCACTGCCTTCGATGGCACTGCGCATCGAGTGAAGGTAGTTATCATAGGCGTTCTTCGCGTCGAGCTTCTCCTTAGTCTTCTTATCCTCATCAGCATACTTCTCAGCGTCCCGAATCATCTGCTCAATCTGTTCTTCAGATAGACGACCCTTGTCATTTGTGATGGTGACATGCTCCTTCTTCCCAGTGCCCTTATCGACAGCTTGGACGTTCATAATACCATTGGCATCAATCTCAAAAGTAACCTCAATCTGTGGCTGACCACGAGGAGCAGGTGGGATGCCCGAGAGCTCGAAGTTTCCAAGCTCATGATTGTCCTTGGTCATAGGACGCTCACCCTCGAAGACCCGAATGTTAACGGCGGGTTGGTTGTCCTGATAGGTTGAGAAGACCTGGGACTTCTTCGTGGGAATGACAGTGTTACGGTTGATGATCTTGGTCATGACACCTCCGACAGTCTCAATACCGAGAGATAGAGGAGTGACATCCAACAATAGAAGATCTTGGCCGCCTTCACCCTTCAAGATACCACCCTGGACAGCAGCACCATAGGCGACAGCCTCATCAGGGTTGATACCACGGTTAGGTTCCTTACCGCCGAAGAAGTCCTTAAATCAATGACTGAAATCTTAGGAATACGAGTAGAACCACCGACCAGCACGACCTCGTCAATCTGACTCTTGGACAAGCCGGAATCGTCGAGGACAGTCTTCACTGGTGTGAGAGTGTTCTTGAACAAATCGGCGTTCAGCTCCTCAAAACGAGCTCTGGAGAGAGTCTCGGAGAAATCAATGCCGTCCATGATGCCTTCAATTTCGATACGAGCTTGATGAGTAGATGACAAAGCCCTCTTGCCTTTCTCGACCTCCCTACGGAGCTTAGCCAAAGCCCGCTTGTCTGAACGGAGATCCTTCTTGTGTTTCTTCTGAAAAACTTTGATGAAATGATCCATGACGCGTTGGTCGAAATCTTCACCACCCAGATGAGTATCACCAGAGGTCGCAACGACCTCGAAAACGCCATTGTCGATGGTCAAAAGAGAGACATCGAAGGTACCACCACCAAGGTCATAGACGAGGATATTCTTCTCAGACTTCTTGTCGAGACCATAGGCGATAGCAGCGGCTGTGGGCTCGTTGATAATTCTCATAACATTGAGGCCAGCAATAGCACCAGCATCCTTAGTGGCTTGACGCTGGCCATCGTTGAAGTAAGCCGGAACAGTGATCACGGCATTCTTGACTTCAGTACCGAGGTAATTCTCAGCAGTCTCCTTCATCTTTGTCAACACCATAGCCGATATTTCCTCGGGAGTCAGAGCCTTCTTCTGGCCCTTGACGGCGATCTCTATCATAGGCTTGCCGCCTTTGTCGATGATACTGAAAGGCAATAGCTTCTTATCACGCTGAACGGTCTTGTCAGAGTAGCGACGCCCGATGAGTCGCTTGACATCGAAGACTGTATTCTGCGGATCGACTGCCACATAGTTCTTCGCGGCCTCGCCGACGAGACGCTCTTCATCAGTGAAGGCCACGTATGACGGGGTGATACGGTTACCTTGGTCGTTGGGGATGATCTCGACACGGCCGTTCTTGTAGATGCCGACACAAGAATAGGTAGTACCAAGATCGATACCAACTACGGGGCCGGATACTTTTTCCTCTTCCTTAGCGCCGAGGACTGAACTGGCGATGCAGGCGAAAATGGGGATGATTAACCTCATTGGTGGGGTAAAACGGGATAACTTGAGCCAGA
>Pm00173
CTTGGCTCAAGTGCTCATTGCTCAGTATGACGACGACGACGACGGCTCATGCCTTCGGTCTGCCAGCTGACGTATCACTGTATAGTCCATTCCCTAAGTCGGAGTCGTCCGAGACTAAGAAGGGAGTAGAAGGTTCCGTGAACCCCTTTGGAGTTAGATCTGGGCTCAACATACGACTGGCAGGAGACTGTGCGGCAGTAGTAGAATGGGGAAACTATATTGTCTTCGCCAAAGCATCGGGCCCGAGACAAGCGACTGGGGCTCTTGTGGGTGTTGGTCGCCAACACGATAGATTAGCCTTGGATGTAAATGTAGCAGCATCCTCTGTGGGTGTCACTAAAACTGAGCAGGAGAAGAGGGACGCAGATGCAATTTGCGAGGACCTCTCCAACACTATCACGAGTGGTCTCTCTGCAGTAGTGGTGGCCGAGCATTACCCTAAAAGTGTCCTCCCACTGAATGTGTCGGTTGTCTCCTGCCCTCCTGGTGGCTTCTCAGCCGAACGAGTACTGCCGTGTGCTATGGCTGCTGCTATGACTGCTACGGCATTGTGTGTGCACGTATCGGACATTCTAAGTGTGGTCAATATCGCCTCTAGAGGCAATTGCGTGTTGGCAGACCCAACACTAGGCGAGGACCTCCCCGATGGAGACAAGAGTGAGAGGCAGCATCTCACCACACTTGGCTTGACTTATGTCTCGAAAGAAGTGCTCCTTCTACGGTCACTGTCCTCGTCACCTGAGGTGGGAGGAGGGAGGGATAAGACTAAACCGAATATGTCGAAAATACTAAGCTATGGGTTCGCCGCGACCACTCAGGTGTCTAAGGAGATAGAAAGGGTTATAGGGGAGAGAGTTCGTCGGGATGGCCTTTGAGTACCATAACGTTTATTGTTCCTACTG
>Pm00174
TTTTCAGGCCGCTGTTGAGTAAGATTGGGATCTCAACATGTCTGCAAAGGACAAAAAGGACGGAAAGGACGGTCATATATGCGAGATTTGGGAGGAGTATTCTTTCACATCAGGAAAGCAAAGTTACAAAGAATATGGGCCATATTATATGGCGAAGTACATCACTCAATGGGCGGTTATTATTTACTGATAGGATAAACGGGCTCGTAAAGTATACCACATACACCATAATCCGTATCGTCAATAGCAAGTCTTGCATAGCCATGCTCCCCCCATTGGACACCCCAACTATTCTTTATACGATAATATGGATCATGGCCTCTGTCATAACCAACTACAAGGACAACATGAGATGGCAAGTTACCACATTCACCTCCTTTGATGATTCCACTTTTGTAGTTTTGGAAGACCCCAGCCCACGCACAGGAGACTGCACTGACAGGCCCACCAAAGGCAACGGCTGCGAGCATCGAAGATGAGGAATTGCTTTTCACATTTACATGACTTATGGTTCCAGCCTTGATGGCGTATTCACAAACATCGCGGCGACACTGACCATCTTTTCCTACATACTTATAAGCTCTTTCAGTTTCCAAACCATGATCCGCAACATACTCGTAGGAATCGTTCAAATGACGTGTACCATTGCATCCATTATTGCCGTAGGCTCTACTGCAGTCGATAAGTTCCTGCTCCGAGAGAGAGACAAGCTGACCAGTAACATTCTTGTGGAGGCCTTCCAATGCACCAGCAACGCCAAAAGCCCAGCAGCTGCCGCATACAGTCCCTTGGAACTTCACATCAGTAACCCAACCTTTTTCGACATAGTCGACCCTCATCGGCAGGTCATCATCGACCGAGCCCTCAAATCCGAATGTTTGGGCCTCGGAGTCGATTCCTCGCAACATCGTTTGCTGCCAGTCACCAAGGGAGTATCCTCTCGTGACGAACTCTCTGAATTCATCGTTTGTAAGATGAGTGAAAGGAGTGATACCCAGCTTGTAGGAAAGGTTCCTCGAATTTACTTCATCTATGAACTTGAGGTTGTCGTGAAAGATGGCAAGTCTATTGGCATCCTCTTCGCCAAAGTCGTGATCGTATTCATCCTTGTACGCTTCGAATAAGTTCTGTACTTCAAGAGGCGTTTGTTCACTGAAAACACCTAGAATAGAAGATAGTAGGATAGGAGTGAGCATTAGTCACACAAGAAAGCCTTGAGCCAAGGGCTCAAGTAGCGTTTAATTTTTTGGCCGAATGTCCCGCCAATCAGGCTACGACCGCCATATTACAATCTTCAGTCCTGAGGGTCGTTTGTACCAGGTCGAATATGCTTTCAAGGCTGTGAAGACATCAGGTCTAACGTGTCTCGCATTGAAGGGGAAGAATACGGTTGCTGTAGTTGGTCAAAAAAAGATTCCGGATAAGCTCCAGGATGGGTCCTTCACCAACTCCATATACCGCATCACCTCCAATCTTGGAGTTGTCATCGCCGGTATGCCAGCTGACGCTCGAGCTCTCGTCAATAGGGCTCGTCAGACCGCTTCTGAATATGAGGATAAGAATGGTTGCGAGATTCCTTGCCACTATCTCGCCAAGAAGATCGCCAATTTGGCTCAGGTCTACACCCAACATGCCTACATGCGTCCATATGGCGTCATTGCTCTGTTCTTCGGCATCGACGATGAGTTCGGTCCTCAGCTTTTGAAGGTAGACCCTGCGGGACACTATGTAGGGTGTAAGGCTGCTGCAGCCGGCTCTAAGGAGCAGGAAGCCACGAATGCACTGGAAAAGATAGTCCGTAAAAGAATGGACTCAGGCGCGACTGAGGGCTTTGATGAAACAGAAACCGTCGAAGAGGCTATCGCGACTTTGCAGACGGTTTTATCGGCTGATTTCAAGCCCAGCGACATCGAGGTCTGCGTAATGAGTACCCGAGATACCAGATTCAGGAAACTCAATCCATCAGAAATTGATGAACATCTGAATGCGATCGCCGAGAAAGACTAAGACTATTTCGCCAAACATCCCGACAATTGTGTTTCGAAC
>Pm00175
GAGTAAGATTGGGATCTCAACATGTCTGCAAAGGACAAAAAGGACGGAAAGGACGGTCATATATGCGAGATTTGGGAGGAGTATTCTTTCACATCAGGAAAGCAGAGTTACAAAGAATATGGGCCATATTATATGGCGAAGTACATCACTCAATGGGCGGTTATTATTTACTGATAGGATAAACGGGCTCGTAAAGTATACCACATACACCATAATCCGTATCGTCAATAGCAAGTCTTGCATAGCCATGCTCCCCCCATTGGACACCCCAACTATTCTTTATACGATAATATCTAAGGTGAACAACAGTCGAGCCGTGCGGCCAGCGTTACGCCCTGGTTTCACGGATCATGGCCTCTGTCATAACCAACTACAAGGACAACATGAGATGGCAAGTTACCACATTCACCTCCTTTGATGATTCCACTTTTGTAGTTTTGGAAGACCCCAGCCCACGCACAGGAGACTGCACTGACAGGCCCACCAAAGGCAACGGCTGCGAGCATCGAAGATGAGGAATTGCTTTTCACATTTACATGACTTATGGTTCCAGCCTTGATGGCGTATTCACAAACATCGCGGCGACACTGACCATCTTTTCCTACATACTTATAAGCTCTTTCAGTTTCCAAACCATGATCCGCAACATACTCGTAGGAATCGTTCAAATGACGTGTACCATTGCATCCATTATTGCCGTAGGCTCTACTGCAGTCGATAAGTTCCTGCTCCGAGAGAGAGACAAGCTGACCAGTAACATTCTTGTGGAGGCCTTCCAATGCACCAGCAACGCCAAAAGCCCAGCAGCTGCCGCATACAGTCCCTTGGAACTTCACATCAGTAACCCAACCTTTTTCGACATAGTCGACCCTCATCGGCAGGTCATCATCGACCGAGCCCTCAAATCCGAATGTTTGGGCCTCGGAGTCGATTCCTCGCAACATCGTTTGCTGCCAGTCACCAAGGGAGTATCCTCTCGTGACGAACTCTCTGAATTCATCGTTTGTAAGATGAGTGAAAGGAGTGATACCCAGCTTGTAGGAAAGGTTCCTCGAATTTACTTCATCTATGAACTTGAGGTTGTCGTGAAAGATGGCAAGTCTATTGGCATCCTCTTCGCCAAAGTCGTGATCGTATTCATCCTTGTACGCTTCGAATAAGTTCTGTACTTCAAGAGGCGTTTGTTCAC
>Pm00176
TTACTAGGACTCGTATCCATATCGGATTATAGCGACGAAATAGACAGAGAATTAACACCCAAACAATAACCCGTGAAGTACGTAAGATCCTCGAATTGTGTGGACCACCAAAATACGGACTTCGCGTTATACTCACAGATAAGACTCGAATATCGGACCGTCCAACATTCTGATATACGCGTCCGGTTCGGACGCGTAACCAACATGTCTTGTTAATAGTCCCCAAAAGTCTGATAATGAGCATACGAAAGAGAAAAGTGGACTGGATTAATGATGAGTCCTCGTCTGATAAGTGACAACTATAGCAGACTTCCCAAGCCTCGAGCGATCATCATCACAGCAAGGTGGCGAGGTGGTGTGCCCTACATCACCACGGTACGATCAATAGTCATCCGCCGCGTGTTGGAAATAAAGCAGAGAAAAGTTTGTCTCAGCCACTATCTCGTGTTGAAGACCACTGCAAACTATCGCTCGTGATCGACTCAAGCTCGATCAATCGAGTGATGGGAGAAGTGAGCCTCATGCTCGCAAGGTACAAGATAGCTATGAGAAATACCGCCAGGTCACGATGATGAGCCGATGATTTATAACGAACCAAATGTACCTGGCAGTCCCCATAGCATCCTCAGCTGGTGGTATGGCAGAGACAATAGTGCTCACATTGGGCGAGCTAAGAAGTGGGAACGAGTAGAACCATCCCGTAAGTGATATTCATCACTTGATACATTTACAATGAAGTGTTTGCTTTGTAAGGCATACCCCTTTCGGCCTGATACACGCAAGGAGCGGGCATTCTCCGGCAAAGCATAGCCTAGGATGTTGTTCAACATCGTAGCCTTCACCCTTGATCATAGCACCGATGACCAGAAGATCGACGCAGATAACTTTTAACATGGGGGTTCGAGAAGAACAAAGAGCTTGAGCCATCACACTTGTGCAATGCTACTATCACGGGCCGGGGCGCTGAAGAGGTTCTCGGCCGCGCCTGCCTACAACTTGACAGCACAGCGATTCAAAAGCTACTACGATGATTTCAAGGACCGCCTCAAGCCGGGGAAGTACACCCAAGGTCGCTGCCCTCAGAGTGAAGGTGATTATCGCCAGGAGTCCAAGACTATCGGGAGAGAGCATCTCAACGATGATGGTACTCGCAGTAAGAGGTACACCGTCAAGGAAGCTGATGCCCTCGGTTACCATTACCACCCACCGATCGATAAAAAGGGTCAGGTGTACGTAAAGGGGCCTAACACGGTCCATGAAAGAGGTCAGACTTGGATCAAAGGCTACGAACTGCCCAGCATGGAATATACTTATGGTCCCAAGCAGGAGGACATCCCTTTCTACCCTAGGGTCAAATTGAACGTCTGGGGCAACTACAACCTCGTTATGAAGGTGGAGTTCTTGTTCTTCTATTTGCCCACTATCATAGTCTTTGGTATTTGCATTCCTGTTTATACCATCAATTTCGCACAGGAGGAAATCATTTACACGACAATGACCGTTAAGGTCACTGGGAGGCAATGGTATTGGGTATACGAAGTCGAGTCCCCAACCGACGAGGAAGAGGAGGACGAAGATGACGAGGATGATGACGATGAGTGATGGAGGAGGCAGTCTTAGTGGTTGCTGTCGTTACTGAACATCTTGAGGCGCGAGCCCATGAAAACCATGATGATCTGAAAGATTTTGCTCTTGTGAATGATAGCAGCTTGTTGAACATTTCGAGCTGATACCATTCATATTGACGTAGACAGGTTGAGGTTATTTTTCAA
>Pm00177
ACTAGGACTCGTACCATATCGGATTATAGCGACGAAATAGACAGAGAATTAACACCCAAACAATAACCCGTGAAGTACGTAAGATCCTCGAATTGTGTGGACCACCAAAATACGGACTTCGCGTTATACTCACAGATAAGACTCGAATATCGGACCGTCCAACATTCTGATATACGCGTCCGGTTCGGACGCGTAACCAACATGTCTTGTTAATAGTCCCCAAAAGTCTGATAATGAGCATACGAAAGAGAAAAGTGGACTAGATTAATGATGAGTCCTCGTCTGATAAGTGACAACTATAGCAGACTTCCCAAGCCTCGAGCGATCATCATCACAGCAAGGTGGCGAGGTGGTGTGCCCTACATCACCACGGTACGATCAATAGTCATCCGCCGCGTGTTGGAAATAAAGCAGAGAAAAGTTCGTCTCAGCCACTATCTCGTGTTGAAGACAACTGCAAACTATCGCTCGTGATCGACTCAAGCTCGATCAATCGAGTGATGGGAGAAGTGAGCCTCATGCTCGCAAGGTACAAGATAGCTATGAGAAATACCGCCAGGTCACGATGATGAGCCGATGATTTATAACGAACCAAATGTACCTGGCAGTCCCCATAGCATCCTCAGCTGGTGGTATGGCAGAGACAATAGTGCTCACATTGGGCGAGCTAAGAAGTGGGAACGAGTAGAACCATCCCGTAAGTTATATTCATCGACTTGATACGATTTACGAATGAAGTGTTTGCTTTGTAAGGCATACCCCTTCCGGCCTGATACAACACAAAGGAAGCGGGCAATTCTCCGGCAAAG
>Pm00178
TTTACTAGGACTCGTATCCATATCGGATTATAGCGACGAAATAGACAGAGAATTAACATCCAAACAATAACCCGTGAAGTACGTAAGATCCTCGAATTGTTTGGACCACCAAAATACGGACTTCGCGTTATAATCACAGATCAAACTCGAATATCGGACCGTCCAACATTCTGATATACGCGTCCGGTTCGGACGCGTAACCAACATGTCTTGTTAATAGTCCCCAATAAGTCTGATAATGAGCATACGAAAGAAAAAAGTGGACTGGATTAATGATGAATCCTCGTCTGATAAGTGACAACTATAGCCGACTTGCCAAGCCTCGAGCGATCATCATCACAGCGAGGTGGCAAGGTGGTGTGCCCTACATCACCACGGTACGATCGATAGTCATCCGCCGCGTGTTGGAAATAAAGCAAAAAAAAGTTTGTCTCAGCCACTATCTCGTGTTGAAAACCACTGCAAACTATCGCTCGTGATCGACTCAAGCTGAATCAATCGAGTGATGGGAGAAGTGAGCCTCATGCTCGCAAGGTACAAGATAGCTAAAAAAAATACCGCCAGGTCACGATGATGAGCCGCTGATTCATAACGAACCAAATGATACCTTACAACGTGCATGACCTATGTCCAGTATTTCACCATACTAAATTTCGCATTGACCATGGTCCTCAACTACTGCGTCTGTAGCGTCTTCTTGATCAAGCCGATCACCACTGGTGAACAACCCAACACTGGCGTCGCCGCTAGATGATGAGCTCGGGCTAGCAGTCCAGGGGCGAGCTGA
>Pm00179
TTTCTGAAAGCGCTTCCGGGATCGATTTTCAACTTTCAAAATCTTGTTTATTGAACACGACTTCGGGGACTATTCCCGAAATCAGTATTGACTCAATATTATTGAGAATCGATGCATCGCATGCAGGCTTGTCTATCGACTTGGATCTCCATTGACAGGGGAAAACCCATGTAGAGACTATACGATCAAAATGCTTTCTTAGTACAGTCATTGATGAGCAGGATAAACTGAAGCCTATGTCATATCAGACTCAAAATGAGTTAGACTCTGTACTACAGACTCTGCTACCAGCAGAGTTAGTACAACTAGGCGCCGAATAGTCCGCAATGGCCTCTAACAGGGATGGGTGAAATAGCCAGACTTATAAGTATCTAATACTATTGGCTTATGCTTATCTACTCTTCAACAACGTGATGCACTAGTGAAATAGACCAAACATCCACCTTTAACGAAGTCAGCACGAGCCAGTCGACGAGTTTCAAGGACAACATAATCAACAGGCTCAGGTATTCTCGTCAACCCACGAACAGATCTGGCCGAATCCAGCTCGAGCTCAGCAGCATTGATATTGCCACACAACGGGTACCAACGTACTTCACACACATACGGACGGCTACTCGCGTGCCCACCGCTTAGATCGACGTTCTCAACCCGAACTGCTGTCTTCTCGCCTAGCAATGATATTGTGTAGTTTCCCTTTACCAAGGGAGCGAACAACAGTAATTCGTCCTTGGCAAAATCAATTATGTAGAAACCCAAAGAGTTAAGCATATACCAAGCCGCCATCTCACCGTTGTCTTCATCACCGGACCATCCATCAGGAGTGTATAGCTCCGTCAGAACTTTTTCCATGTACTTATCAGCGACGTGGAAACACTGAGCGGCGACAGCGATACCCAAGACGTGATGAGACGGCTGGTTATTGTGACCATATTGACCAAAATCTTCGCTCGTAAGTCCCAACTCGGTTTCTTCGTGAATTATACCCCGATAATCGCTTGTGTAAACTGGGCACACCTGTTCACTGAAGTGATTCTCCAAGTGCTCACAGAGTGCTTCT
>Pm00180
CACGAAGAAACCGAGTTGGGACTTACGAGCGAAGATTTTGGTCAATATGGTCACAATAACCAGCCGTCCCATCACGTCTTGGGTATCGCTGTCGCCGCTCAGTGTTTCCACGTCGCTGATAAGTACATGGAAAAAGTTCTGACGGAGCTATACACTCCTGATGGATGGTCCGGTGATGAAGACAACGGTGAGATGGCGGCTTGGTATATGCTTAACTCTTTGGGTTTCTACATGATTGATTTTGCCAAGGACGAATTACTGTTGTTCGCTCCATTGGTAAAGGGAAACTACACAATATCATTGCTAGGCGAGAAGACAGCAGTTCGGGTTGAGAACGTCGATCTAACCGGTGGGCACGCGAGTAGCCGTCCGTATGTGTGTGAAGTACGTTGGTACCCGTTGTGTGGCAATATCAATGCTGCTGAGCTCGAGCTGGATTCGGCCAGATCTGTTCGTGGGTTGACGAGAATACCTGAGCCTGTTGATTATGTTGTCCTTGAAACTCGTCGACTGGCTCGTGCTGACTTCGTTAAAGGTGGATGTTTGGTCTATTTCACTAGTGCATCACGTTGTTGAAGAGTAGATAAGCATAAGCCAATAGTATTAGATACTTATAAGTCTGGCTATTTCACCCATCCCTGTTAGAGGCCATTGTGGACTATTTGGCGCCTAGTTGTACTAACTCTGCTAGTATCAGAGTCTGTAGTACAGAGTCTAACTCATTTTGTATCTGATATGACATAGGCTTCAGTTTATCCTGCTCATCATTGACTGTACTAAGAAAGCATCTTGATCGCATAGTCTCTCCATGGGTCTCTCCCCTGTCAATGGAGATCCAAGTCAATAGACAAGCCTGCGTGCGATGCTGGAATCGATTCTGAATATCGATTTCGGGAATCGTCCCCGAAGTCGTGTTCAATAAACACGATTTTGAAAGTTGAAAATCGATCCCGGAAGCGCTTTCAGAA
>Pm00181
ATCTTGGCTCAAGTTGTATTTCTTCTTTCACACTCATCGTGAAAAGCTCTTAATCAAAACCATCAAAATCTCCTCAAGTGTATAATGATACTCACTCAACAACATAATCGTTTCGACCCGGAAGTCGTCTCGAGCTCTCAAATGAGCGGATCCTTCTACGGGATTCCTCCTTCTAACCAAGTGAGCCCCAAGGAAGAGGATCCGAGCAAAGTTCTGCTGGATTTATTGCATTGTGGGCGTGGTAAAGCGAGCCCCAAGGCTGCAAGTGAGAGTGCTAGAACCGACAGCACTATGAGTTCAGCGTCCGATTCCGAATACTCCGAAGATGATCTTGACCGTTATTTTGAACAACAGAAGCAGATGCTTGAATTAGGGCTACAACGAGCCTTTCTTGAAGAGCATGGAGACTCTGTGGATCGCCGGGTTTTGACCCAGGCTTGCCACCAGCTAGTTGATAGGACCTTTCGAGAGGTCGAGACCGCGCGGACGGGGTTAATAAACTCACAAACGAATCGATACATGAAGAGACCAGAAGAGTAAGAGATATGAGTGATCAGAGCCATTCCCTTATTACGAACACGTACATCATCAACGTCATGACTGCCAACAAGAAAATTACGACATTGCCGACGTATATCAACAATACCATCGATCTGGTGTATCGCTAATAGATGCCGTGATGATCATCATCATCATTATTCACATTCTTCTTTCATGTGAAACAAGTTCGTACCACATGTCATCCACATTGTACTGTTTGTTGTAGACTCGCTCCACGGATGATATTTCCCCTCGAGACTTTGCTTCACATATTCCGTTTTGTGGATGCACCGTCACTTGTCTTTACAAGGTGCCGTTGTTTTGGTGTGTTCGGTCGACGGCGAGTGATGGTATTGTTTGAGGAGGCTTTTTCTCTGCTCATCATGTAGGGTGAGCCATAGTCGCTGACACTTTGTTGTCCGTTCACAAAGACCTCTACAATGGGTACGCCTGTAACAGCATATATATATCATGTTTGCCTCGGATTTGTCACCAGAATCGGTTTAGTCCACCCGTACGATCATTGCTGATGAATATGTGATTATAGTTGCGAGTTTTGTAGCCTGCATAAGGCGCTCGAGTTGTTTCATGGTTGTATGATAATCACATCACGTATATCATCCTTCTCGTATCTGCTACTTGTCGTCTCGAGCAAGGGTTCGATGTGGCGAAAGAGTGATAATATCACTATTCACTGGCTATTTTATGGGTTGTATTTGCAGCTGTATAGATCGTTGCTACTCGATATCAGATATCAATCTTGTTTGATGAGCGATCTACTGTGAGAATGATGATACTTGATTATTTGATCCGTCTGTGCATTTGTTATCGTGTCTTCGACTGCTGTGAGATCTCACTCGATTTCCTCCTTGCGGTTCGATCTACTCCCGAGATCAGCATAGGCGTCATTCCTGACCAGCTAAGACGCCCGTGTAAGTGTCGTTCATTTAGCGGAGGTCGCATGTTTGCTACTGTCAGTCATTCGGGTTTAAGTCGCAATCGTATTCTGCTTGGTATCAGAGTGATTCCTGCTTGTTGTCGATATTAGCGTAATTCTACTCGAACGTCTGGTGTTACTGATGTTCTCTACTGTTTCGGCTCTATCCAATTCTTCTTTCTCCACCTCGGCTGCAACTCGTTCTACCGGTCATTATCTCCACTTCTACGCCATTGAAGAATGGTATCTGTCTTATGTCAACTATGTTATAATCCTTAGTATATAGTCTATATGGTCAACGTTGTCACTGATGCTACTCTATTAAGTGAGGTATCACTGTAGAGCATGTTATCATCATCAGAAGAGTATGGGTCATCTTCATTACAAGGGTGTTTCGTCCTTACTGCGTTACCGCACTTTCAGCGCGGTGTTGTTGGCAGTGGTCATGAAGAACCACGTCGAGCAATAACAAAAATAACAAATGAATACGCTGACTTTCTTGAGAGGGTGTCGAATGCAGTTCTCTCACCTCTTCGTAATCGTAACATAAAACTTTCACGGTATTTCTCGTAGTAGTTATCGATGCAATTTGTGCAGCATGCTCGCGTCACTCTCTGTGATAGCAGTAGCTGCGAGTACTTTATTCAACTGTCTATTATATATGCGCCAAATAGGCGCAATTGTGTCGCCGATTTCTTCCGTAATTTGCAAGAGGAAGTGTGATGGATGGGTTGTTGCTGCTGCTGTTATACGAAAGCAGCAGCGACATGTACTGCGATCTACATAATTATCCTTAGACCATAAGAGGACGTACTCAAGTTGCGTTGCTATTACTTGTATCTACCGATGAA
>Pm00182
CCGAAAACAACCATGCAGAACGATCAAGGAAAGATCGTCGACTTGTACATCCCTCGTAAGTGCTCTGCCACTAACAGGATCATCGCCGCTAACGACCACAAGTCGGCTCAGTTCAACGTTGCCGTTGTTGACCCCAAGACTGGCCTTGCTACTGGCGAGTTCCACCCCGTCTGCATTGCCGGTTACATGAGGAGCAAGGGTGAGTCTGATGCTTGCGTCAACCGTCTCTTGCACGAGAAGAACATCCTTTCCTTCGCCGAGTAAAGTATCCTCCTCTACGATGTGATCGCGAGTGATGAGCCTTGGCCGTTTCCAACGCACGGTTCGTTGCCAGCAGCAACACAAGTCACAAAA
>Pm00183
GTAACATTCCCTATGCCCTTGGGATGGAGTTTCGATCGCTCCCTGATTAAGCCCTTCGAGAATGAGGACGACGAATGGTTTGACCAGTACCCTACTCAAGCATGCTACGACAATGCCCTTGGCAGCTCCTTTCGTGTTGCCCATGCTCGGAACCTACGCCTCTACGAAGGTAATCGTAACCCACTAGAACTAGCTCGAGTTTTTTTTTTTTTTTTTTTTTGACTTGCGTTGCTGCTTGCAACAAACCGTGCGTTAGGAACAAACAAGGTCCATCACTCGCCGATACGTCGTAGGGCAGTACTTTACTCGGCGAAGGAGAGGATGTTCTTCTCGTGCAAGAGACGGTTGACGCAAGCATCAGACTCACCCTTGCTCCTCATGTAGCCGGCAATGCAGACGGGGTGGAATTCACCAGTAGCAAGGCCAGTCTTGGGGTCAACAACGGCAACGTTGAACTGAGCCGACTTGTGGTCGTTAGCGGCAATAATCCTGTTAGTGGCGGAGCACTTACGAGGGATGTACAAGTCGACAATCTTTCCCTGATCGTTCTGCTCGTGCCGAATTCGGCACGAGTCAAGACGTTGGTTGTTTCCCATCACACTTACAATGTCCTCCGCCAGTGAGAGGATCAATAAGCTCGTACGGAGAAGGAAGGCCCAGATCATCGAGGCGATCATGCATGAGCACTCCCAATGTCATTGTGGAGAAGCCCATTGCCAGGCAGAGGAAGGATGTGGAGTAGTTGATGAAGATGAAACAAGGACTCGGTCACCTGTCAAAGCAAGTGGGCAGTACCAACTTCAACAGCAGGAGGAGGATAAGAAGCCTATGGTCTCCCCGAGGAAGCGCCCCCAGCTTTCCATGGAAGCGCCTGCTACTAGTGAGTCCGTAAAGCGAGCCAAGACCTCACCGGTCCGTCCGCCTAAGGAAAAGCTGGATCTCCAACAGCCACTAGACTTCGGAAAGAAGCTCTCTCATACGGACGCTACTGTCAGAGTGAAAGGTTTCAAGATGCTCGCTAAGTGGCTCGGTTCGCATTGGAAGGTCCTGGACGAGAACGATGCTCGGAAGCTCTGGCGTGGCCTTTGGTTCGTCCTATGGATGGCTGATGGTCGGGGGGTACAGCAAAACACTGCTGCTCAAATGGTGCAGCTATCTAGAGTCTTCACAGACGAGGCCGCCTACGTGCTGTGGTGGAAGGCCTTCTGGTTTACAGTCAACGAGCAGTGGGAGAAGTTGGACAAGCATCGTATCAACAAGTACCAACTCCTCCTACGTATTGCATTGGCTGAGCTCATGAACCACTCCATCAAGGTGCAGAGCATCGAATCTCTTCGAAGACTGCTGGATGAGGATCTCCTCGATAAGAAGAAATGTACTCCTTCTGTGGTGATGCACTGCGCCCGAGTGTTCTGGGAGGAGTGGGCGGCCGAAATCAAGGCGGCTAACGATGACTCCAAAACCGCTGTTCTCAACACGGACTTCACGTTGTTACGACCCTGGTTGAAATGCGTCAGGGTTTGCAGTGTGAAGGCAGTCGTTGACGAGGTCTATCTCTCTCTCCTCCTCAAGACTCCAGTGAAGGCATGGCTTCCCGAGGTTCGTGTGTGGATGTACAAGATAGGCGAGAATAGCCGCACTGAGGATATGCAGCGCGAGGCGGCGTATGCTGCTGTGGACAAGCTGGAGAAGCGGATGAAGAACGAAGGCGTCCCGATCGTCGATTAGCCCGAGCCTCCACAACTAACGTCAAACGTCCTATACCAGTATCACTGCTGTTCGCTTTCCTCGAA
>Pm00184
TTTGGATCGTCCAAAATGTTAGCCATTACTGGTAGTAGAACGTGGTAAAGTAGTTGTGAGAAACATACGTTACAATAGACGTCAGTCGAGCCGACGAGATAGCGGTAATATCACCCCATAGACGTTACCCGTCCTTAGCGGTCTACTACTACTACTACTTGCGGCGCCTCTTCTGCGGTCCAACTTGCTTCTTCAATGTTCGAACGTGTGCTTGGAGATTCTTCAGCTTATCCGATGCCCTCATCTGGCGCCTGTTCTTAATACGTTCGCTGTTCATCCCCATCATCATAGGCTTATTGCGTCGCTTTTCCTTATTAGTAGTGCCACCTCGACGGTCTCTATTCTTGAAATGGTCCTTGCTCTCTCGACCCTCCTTCACAGCCAATATCTTCTCCTGCTTCTTCGTCATCTTATTCTGTCCATGGACCTTCTTCGCCCCCAGCAGACTCTCGGGGTTCACCAGCCAGTCAGCTGCATCGCCTCTCGCCTCATCTTCATCGGACTCGCTTGAGCTTCCCTCATCGTCACTCGAATATAGATTGCCAGCCTCTTCCTCGTACTCCTTCCGAGCGTCCTCATTACCAAGCTGGAGCTGCATAGCTTGTCGTAACCGTAACTTGCGGAGATTCTTGAAGTCGTCATCGCCAAGGACGACCTCAGCTGCCAACTTGGCACGTTTAGCGGGCCTCTCTTCTCCTTCCTCTTCCTCCTCCGCCTCGTCTTCTCCAGCATCACTCGCCTCTTCGGGAGCTGCATCATCTCCTTCTTCCTCCTCCTCCTCTTCATCCGTTTCCTCAAGAGCATCTGAGGCTATTTCCAGCTCGCCCTCCTCCTCCTCTTCATCATCATCATCACTGCCACCCTCATCATCCTCATCAAGAAGATCATCCCGATTGAGCAAGGAAGCACCATAGACATCATCAGCCACTTCCTCCCTGCCATATTCTGGACGGGAGTCGACTCCCTTGGAGATGGCCTCACTAGCCTCCTTTCCTCTCAAGGATCTCTGCAGCATCGATGGGTATACTTCTCTATACAGGTTCATCAAGGCTCTACCGGCGATAGCCACAGACTTCGACTGACGGTACTTCCTATATTCGATCAAGTCAGCCAGTTGGTCCGAGTCCAGAGCCAGAGGAGCTCGAGAACATATCTCACGAACGGCATTGAGGCCGACCGCCATCACTTCCGCGGGAGAGCTCTCCGAAATGAAGTTGTTGATAACGTGACGTACTACAGGCTGGAGCTCTGTAGGCGGTACCTGGGGGTGGCAAGCCGTAGCGAGGCAGGCAAGGGTCTTAGTGACATCCCTATTGCTAGGCTTCAAGTGACGCTGTAAGAAGGGGTATAAGTTGAGGAGGATGAGCTCATGTCTACCAACCAGTCGACAGCAAAGGGATAGGAGTAGCGACCTCTTGGTGAAGGTGATTGCATCATTCCCCTGAGCAGCACAGCGCTGGAGGAGGCGTTCTGCGAAGTTCTGAGGATCGTGAAGTAGATCAATGGCGGTGAAGTCGGTACTCCCAACGTCACCCTTGCCCTCTATCTCCTTCCTCTTCTTCTCAGCAGCCTTCTTAGCCCTCTCGAGCCGCTTAGTCTTGCCCTTGGTCTTCTTGCCAGCACCAGTCATCTCCTGTGCTACTCTATCAACCTCCTTCTGAGCAGCCTCAGCCTCCTCAGCCTCGGAATCATGACCGTCTCCAGAGGCAGTCATTTTTGCTAGGAAGTTGTTGCCCAAGAAGAGGTGCACTGCCGCTGTGCTGACCTTGTTGGCGGCTTCAGAGCCAGTAAGCAGACAGACTTCGGCCAGAGCATTGACAGCTGAGCTATCCCTCCAGGCTCGCTTCATGTACAGGCCGATCATAAGGCCGGCAGCACCTCTCAATAGGGCCTCATTACTGGCAGACGTTGCTCCCTTGCCCGAGTTCTTATTGATCTGCTGTACCAAGAAGTTCTGAACATCTTTTCGTAAGAGGCCAGGAGCTGGATCAAGATACTTCGTGGTCTTCTCCTCAGCCTTGGAAGTGTCCGCACCATCATTCCCTCTATTAAGGCGACGCTTCCTCTTCTTCCCAGCTGCCTTGCCCATGGTTGAGGTAGAGTTGATGATGTCGCTCAGTAGAGACTTTTGAAGGGTCCGGCGCAGCTCCTTATCATCACAGGCGAAGAGTCGGAACAAGGTGGGGAGGATCTTCATCAAAGGTATCATACCACGAGATCGTATGAGGAGCAATGCACCGACCATCGACCGCCTGGCCTCAGGATGGAGTTGTTGAGGATCTTTGCTCAGGTAACGTAAGAGCATCTCCGGGAAGTTGAGCTCCTCACGAAGATTAGGATAGCAGTGGAACACATGGGCGATGAACATAGTGAGCTCGTTGAAGCTCTTCTGGGGTCGCCCAGGCCTCAACTGGAGGGTCTCAGCAGTTGATCGGAAATGCTCGAACTGTCGACGGTAATCCTCAATATACGCCTGGGGGTCCCTCCTGATGAAGTTCTGTAGTTGAGGAAGGGATAGGCTATTTTCATCCTGGTCCTCATCAGCCTCGGCATTCCTCCTTGCCTTGGCCTTGATAGGCTTATGATGCTTCGGAGGCATTCTGATGGAAAGTGAACGAACGCTTGAGCCAAG
>Pm00185
ACTGGTAGTAGAACGTGGTAAAGTAGTTGTGAGAAACATACGTTACAATAGACGTCAGTCGAGCCGACGAGATAGCGGTAATATCACCCCATAGACGTTACCCGTCCTTAGCGGTCTACTACTACTACTACTTGCGGCGCCTCTTCTGCGGTCCAACTTGCTTCTTCAATGTTCGAACGTGTGCTTGGAGATTCTTCAGCTTATCCGATGCCCTCATCTGGCGCCTGTTCTTAATACGTTCGCTGTTCATCCCCATCATCATAGGCTTATTGCGTCGCTTTTCCTTATTAGTAGTGCCACCTCGACGGTCTCTATTCTTGAAATGGTCCTTGCTCTCTCGACCCTCCTTCACAGCCAATATCTTCTCCTGCTTCTTCGTCATCTTATTCTGTCCATGGACCTTCTTCGCCCCCAGCAGACTCTCGGGGTTCACCAGCCAGTCAGCTGCATCGCCTCTCGCCTCATCTTCATCGGACTCGCTTGAGCTTCCCTCATCGTCACTCGAATATAGATTGCCAGCCTCTTCCTCGTACTCCTTCCGAGCGTCCTCATTACCAAGCTGGAGCTGCATAGCTTGTCGTAACCGTAACTTGCGGAGATTCTTGAAGTCGTCATCGCCAAGGACGACCTCAGCTGCCAACTTGGCACGTTTAGCGGGCCTCTCTTCTCCTTCCTCTTCCTCCTCCGCCTCGTCTTCTCCAGCATCACTCGCCTCTTCGGGAGCTGCATCATCTCCTTCTTCCTCCTCCTCCTCTTCATCCGTTTCCTCAAGAGCATCTGAGGCTATTTCCAGCTCGCCCTCCTCCTCCTCTTCATCATCATCATCACTGCCACCCTCATCATCCTCATCAAGAAGATCATCCCGATTGAGCAAGGAAGCACCATAGACATCATCAGCCACTTCCTCCTGCATATTCTGGACGGAGTCGACTCCTGGAGATGGCTCACTAGCTCTTCTCTCAGATCTCTGCAGCATCG
>Pm00186
TTTTGAAGCGATGCTAACAATACCAACTGAATTCGTTTCCCGATGACTACGACGATTCGCTAACAACAAGCGTTGGACGTAGTAAAGGGCAAACGAGTTGTTCTATCATCTGTAGAGCACCCCTCAATACAAAGAGGATTTAATCGACATAGAATCCTTCCCGATTTTACTCAATTGCAGTTCACCCAAGACTCACAGTATAAGGCCGACTGATCACAACGATAAGTGGATGAGGAGAAGACGTAACCGGCCACGACAACAACGACAACATTGGAAACATCGGTCGCATACAAAAATGAGGACAGCGATGTAGTAATGAGGACAAATCGATCATAGCATCAGAGCTTGTCATAGTATCGGGTCGAATTCAGCCCAGGAAGCAACGTCAGAGGAGTCACACGAGCTACTCTCCATATCAACTCCGTCATCAACACCGCCTTCTGGGACGACACCAGAGTTCTCAATAATCACAACCGTACGGCGATTCTCACTACGGAGGGACCCGTCGACAACCAAATAGATATCGAACAACCCATCTTGAGTTCGTCTAAGCAAACTCTTGACTTGAGCCACAGTGAGAGTGAACTGAATGACACCTCCCTTATAATCAATAGAGAGGGCCTTCCCCGACAGCCAACATGAGTTGCCCGAATCCATCTGTGATACCAATACGACAGAGTAGTCGAGCCGTCGACGAAGGGGAGTCGACATTAATGTAACTAATCTCTCAGGGGAAACACTATGTGGTATCAACGACTTCAATCGTATGCCCGCTCCCTGCGGATTTCCAGTATAAACGTCCATCTCAGCGGGCGGCGTTTTAGGAACTGTACACAGCCGAAGCTGACACTGGCCCGTCGCCGATAACGCCGAGACCAACATCCGCTTGTCACATCGTATCTTCTGATTCTCCCTCACCCAATGGGTGTCCGCCAACCCTACACCGCAATTTTGCAGCAGGGAGTCTTCCAAATCGCTATAGAGTCGATCGATCGAATTCTCGCCTCTCAAGGGTATGTCAAATTTTGACATCAACTCTCCTGTGATACCACAGTGAAGGAACACTGACAAAGACTTATCGCGATTGTCGTCCAGTAAGGGGTCGAAGTCGGCGCTCTGCCAATCAGAACCCACGGATGAGGCCGGGGAGTGGCCAATCGAGCTGCCTGCCTGACTGACGATCTCGGATAACAACTCGTCACATTTCTCATCTGAGAGAGGCTCGTCGTTATCCGGATCAAATTCAATTGCCGAAACTGAGTCGTCTTGGCCTATCCCGGAATCGTCATCATCGTATTCGCCATACCATCCACACGGCGTTTCATCAATACTCCCATCTCGTCGAGACCCTGTCCCTCGCCGTTGATCGACCCAAATCTGCAAAGAGTCGCTCTCACTGCCACGTCGTGAAGGAACCGGAGAAAATGCAGCAGGGGATGGACACGCCTGCATTAACGAGTGATATTTCAACAGCACTTCTGGAGCACAGTTCGGTAGAGGCGGCGAACTCTGTGGTGACTCCTTGGGTTCATACGACACTTCATTTTCGACCACTCTGATTGGCATCGACGGTAAAGGTCCAACATTTTGGGTGTGGACAACCTCACGCCTCTCCGACTCCAACTGGCATCCTTCGTCTTCTAGTAGCTGTACCGATACCACTCGCCGCTCCCCACTAGGTGACGCTGTTGCCGTCGTTGCTGGGGTTGGGCAGGAACACTCAGGACTCGTCATCAGTGCACCTGAAGAACCTCCCACACTTTTCAAGGGGGTCTTTCGCGGAGTCGACATCCCCAATATTTTCCTCACATCATCAGGATTCTCTCCCAAAGACAGCAATACTGCAGCTAAGTGAACTGTTACCGCATCATCCTCTCTAGGGGCGTGCCCAGGATTCCCTTGTCGTTGTCGCTGTAGAGCTTCCATCAGCATCGCTTTAGCTTTCCTCAACAACTGTTGTCGACGTAACTTGTCCTTAGTAACGGAGGCTTCTTGCACACAGGCAATGCCGTTATGAATGAGCTCGTCTTCGCTCATTGACTGATAAACAGAGGAAGATGCACTCCTTCTACCAGAGGCTCCAACACCACTACCTCGCCTGACATTATCGGCCGAATGAGCACCCTCAGTAGTCGAGGCTGGCCTGCTACTATCACGGCATCCTCCCTTAGTGGTGACACGCTTCATCATAGTGTCACCACACTCCTTCGATGAAGCACAGCCCATAATATGAATAATACACTGCTTGAGCCAA
>Pm00187
GGATCTTGGCTCAAGTTAAAATCATTTGTGTAACTCAAATGTTGGCCTTTCAACTACTCCTCGCAGTTGTAACTGCCGAGTACGGCGGATCTCAGGTGAAGGACATGTTCGAAGCCTACAAGGAGAAATTTGGACACAACTTCGGTGCACAAGACAATTCCCGTATGAAGATTTTTGCAGATAACCTCCGCTACATAGAAGAGGAGAATGCCAAAGGTCTGCCCTACAAGCTCAAGGTGACTCCATTCGCTCATCTGACCAATGCCGAGTTCAGAATGACCAGACTCGGGACAATGCCGAAGAGTAGAAGCTTCACGGGAAACGGAGCAAACACCGTTAGTTATGAGGGCTCCATTGAAGAGCTTCCCGCAGCTGTCAACTATGTTGCCAAAGGCTGGGTTACGGGTGTTAAAGATCAGGGCATTTGTGGAAGTTGCTGGGCCTTCTCAACTACTGGTGCCCTTGAGGCTCTTCACAAGAATCTTACTGGGGAGCTCGTGCCACTCTCGGAGGAGCAGTTACTCGACTGCAGCCTGTCTTATGGGACTCAGGGGTGTCAGGGTGGATGGATGTCCAACGCATTCGAATACGTGGCGGATCACGGTATCGATTCGGAGAAGGATTATCCATATAAATCAAAATTTATTCCATTCTTCTTTCCGATTCATCTTCGCTGTCAACACAATCATACGGCCGTAATCGCGCCCCATTCCACACGCTATGTGAACGTGACATCTTCAAAGCCCGCCCTTCTGGCAGCGATAGCCTTGAGTGGGCCAGTCAGTGTCGCCATTGATGCGGGATCTAGAGCTTTCCAACACTATGGCGGAGGGGTTTTGAATTCTCCGTGCAATACGACATTGAATCATGGTGTTCTCGCAGTTGGCTATGACTTGGAAGCAATTGAGCCTTACTATCTTGTAAAGAACTCCTGGGGAGCTTCATGGGGCGACAAAGGTTACATCAAGATGGCTATTGACGATTCACCCAAGGGTATCTGCGGCATTTTGCTCGCGGCGAGTTACCCCATTGCAGCTTGAATGATCCACTAGCCATCTGGTGCGCCTAGCCCAGTGAGGAATTCAGA
>Pm00188
TCTAAATTCCTCACTAGACTAGGCGCAGCAGATGGCTAGTGGATCATTCAAGCTGAAATGGGGTAACTCGCCGCGAGCAAAATGCCGCAAATACCCTTGGGTGAATCGTCAATGGCCATCTTGATGTAACCTTTGTCGCCCCATCTAGCTCCCCAGGAGTTCTTTACAAGATAGTAAGGCTCAATTGCTTCCAAGTCATAGCCAACTGCGAGAACACCATGATTCAATGTCGTATTGCACGGAGAATTCAAAACCCCTCCGCCATAGTGTTGGAAGGCTCTCGATCCCGCATCAATGGCGACACTGACTGGCCCACTCAAGGCTATCGCTGCCAGAAGGGCGGGCTTTGAGGATGTCACGTTCACATAGCGTGTGGAATGAGGCGCGATTACGGCCGTATGATTGTGTTGACAGGGAAGATGAATCGGAAAGAAGATTGGAATAAATTTTGATTTATATGGATAATCCTTCTCCGAATCGATACCGTGATCCGCCACGTATTCGAATGCGTTGGACATCCATCCACCCTGACACCCCTGAGTCCCATAAGACAGGCTGCAGTCAAGTAACTGTTCCTCCGAAAGTGGCACGAGATCCCCGGTAAGATTCTTGTGAAGAGCCTCAAGGGCACCAGTAGTTGAGAAGGCCCAGCAACTTCCACAAACGCCCTGATCTTTAACACCCGTAACCCAGCCTTTGGCAACATAGTTGACAGCTGCGGGAAGCTCTTCAACGGAGCCCTCATAACCAACGGTGTTTGCTTCGTTTCCGGTAAAGCTTCTATCCTTCGGCATTGTCCCGAGTCTGGTCATTCTGAACTCGGCATTGGTCAGATGAGCGAATGGAGTCACCTTGAGCTTGTAGGGCAGACCTTTGGCATTCTCCTCTTCTATGTAGCGGAGGTTATCTGCAAA
>Pm00189
GGAAGCTGTCGGTGTGAAGATTAATTGGGGGCAGTGGGCGTATAGCATGGCACCTGTTGGTCTCTTGCCATTGATCTATGCACCTATTATCCTGTTCTTCCTCTTCCCTCCTCAAATCAAGAAGACCCCTCAGGCTAAAACGTTGGCTAATGATAAGTTGGCAGAGATGGGAGGCGTCAGTGTTTTCGAGTGTGTCATGCTTGGTGTGTTTGCATTGATCATTATCCTCTGGATCGTTTCTTCCTCGGTTGACTTTGTACCTTATACGACTACCGGTGTGGCTATGCTCGGTCTGAGTGTCTTGCTAATGACTGGCATTCTTGATGTGAAGAGAGATATTGTGAATAACAGTGGAGCTTGGGATTTGTTCCTTTGGTTCGGTGTGTTGCTGATGTTGGCTACTGAGTTGAAGGAAACTGGCTTCTTTGAGTGGTTTGCCGAAAAGATCGACTTGTCAAGTGTGGCGGCTTACGGCAGTGTATGGATTTGCACGGCTATTTTCTATGTGTCCCAGTATCTGTTTGCAAGTATTACTGCACATGTCTCTGCCATGTTCCCAGTGTTCCTGCAGATCATGCAGGCCGCTGGTGTTCCGATGGAGCTTGGTTGCAGAGCGCTTGCGTATACAACTCTATCTGGGCATTTAACTCACTACACCAGCTCTACCAATCCACCTTTCTTCAACTTGGGATACGTCCCGTTGAGGCTATGGTGGTTCCAGGGTGTCATCGTGATGGTTGTGAATCTGATTGTTATGAACACGGTGTGCTGGGGTTATTGGTGGTTGCTTGGTTTCTGGTAAGCAGTTAGACAAGTTCGTTCATCAAGGCGTTTGGTGATGAATTCGCCTAAGTATTATAAAGAAATATCTATCTACTGCTATCCAATAACAAGCTAATGCTATTCGGCTGTATAAGCTCTTCTGTTATTAATGTTTGATGGCTACCTATACTGTAAATCTTCATCGTTTATCTCCTGTTAAAACTCTTCAATCGGTGATGTTACCGATTCGAAGCAATTGTTGTCTGTTACGTACGATAGACCGATCTCATTGTCGCTCATGCGCAAGTACTATGTAAAGATCGTGATCTTCCCAAAATATTAAACGTCATTGTTCGTAGTCGTTAGAAATGCGACTATGTTATCGTTCCTGCCTTTCATAGATTGATGATAAGACACTTTCAAGTTTTCAC
>Pm00190
ATCTCTGGCTCAAGATTTTAATTGCCGAAAGCTCATTGTAAAGATGTCCGTCAAGACTGCGCAGGCTGTTGGTCAACCAGGGCTTCCTATAACTGAAAGTGATTCGGTTGTAGTCGAAGAGAAGGTAGCGCCCTCGAAGTGGGACAAGGTCCCAGGAGGAAGCGTTATCAGGAAGTTCCTCGACTGGCAAAGGAAGAGTTGGCCTGGTATCAACATCCCCATATTACTCTTGTTGATTATCATCGTCTTGGCTCTGTGGTGGGTTCACCCAAATGACCTGAGTCCACATACATGGCAAGTGTTCGTCACCTTCTTGGTCACTATTATTGGCGCTGTTACGGAGCCTATTCCCATGTCTGGTATTTGCTTGGTGTCATTGGGTTTCTGTACATTAACTAATATCTTGACGACTGCGCAGATTCTATCCGGTTTTGGTAACGATACCGTATGGCTAATTGTCTTTGCATGCTTCATTGCAAGCGGTTTCGTTACTACCGGCTTAGGCAAGCGGTTATGTTTTATTATTTTAAAGTATATCGGCTCTACCACTCTTGGACTTGCTTATGCTTTCTGTATCTGCGAGTTCATATTGGCCACGGCAATTCCTTCCTCCACTGCTAGAGGTGCGGGTATTTTGCTACCAATTTTGGAGCCTTTGCTGAAGGAAGGCTTCCAATCCGACCCGGCTCTAGGTACTGAGAAGTCCATCGGCACGTACATGATCATGGTTGAGATTGTTGCAAATACAACCTCATCTGTATGCTGGTTGACTGGTGGTGCTTGGAATGCTATGATGGCTAACTTCATGGAAGCTGTCGGTGTGAAGATTAATTGGGGGCAGTGGGCGTATAGCATGGCACCTGTTGGTCTCTTGCCATTGATCTATGCACCTATTATCCTGTTCTTCCTCTTCCCTCCCTCAAATCAAGAAGACTCCTCAGGCTAAAACGTTGGCTAATGATAAGTTGGCAGAGATGGGAGGCGTCAGTGTTTTCNANTGTGNCATGCTTGGNGTGTTTGCATTGATCATTATCCTCTGGATCGTNTCTTCCTCGGTTGACTTTGTACCTTATACGACTACCGGCGTGGCTNTGCTCGGTCTGAGTGTCTNGCTNATGACTGGCATTCTTGATGNGAAGAGAGATATTGTGAATAACAGTGGAGCNTGGGATNTGTTCCTTTGGTNCCCGTNTGNTGCTTGATGTNGGCTACTGAGTTGAANGAANCTGGCTTCTTTNAGTGNTTTGCCGAAAANATCNACTTTGNCNAGTGTGNCNGCTCACGGCAGTGNATCGATTTTCACCGCTATTTTNTATNGTGTCCCNNTNTCNGTTTGCAANTNTTACTGCCCATGTCTCTGCCATGTCCCCCAGTGTTCCTGCAAATCATNCCCCCCNCCGTGTCCCNATNGANCNTGGTTCCNACCCNNTCCTATNCAACCTTTCCTGGGC
>Pm00191
CGCGTTCATTACCACCGTTTAATTGGTCTAACACAATGGCTGCTGCTCCTGGAGAGAAGACTCATATGTCGATCGTGATCTGTGGTCATGTCGATTCAGGCAAGTCCACCACTACTGGCCGTCTACTGTTCGAGCTTGGTGGTGTTTCCGATCGAGAGATAGAGAAACTGAAGGCAGAGGCTGACCGCCTCGGCAAGTCTTCATTCGCCTTCGCTTTCTACATGGACCGCCAGAAGGAGGAACGTGAGAGAGGTGTCACTATTGCTTGCACTACTAAGGAGTTCTTTACTGATTCGTGGCACTACACTGTTATTGATGCTCCTGGCCATAGAGATTTTATCAAGAACATGATCACCGGTGCCTCCCAGGCCGATGTAGCTCTCCTCATGGTCCCTGCTGATGGTAACTTTGGTACCTCTATCGCCAAGGGCAACCACAAGGCTGGTGAAATCCAAGGTCAGACTCGTCAGCATGCTCGTCTGATCAACTTGCTCGGTGTTAAGCAGCTCGTGGTTGGTGTCAACAAGATGGACTCTGACGTTGCCGGTTATAAGAAGGATCGTTACGAGGAGATCCGTGATGAGATGAAGAACATGCTCGGCCGTGTTGGTTGGAAGAAGGACTTCATCGAGAAGTGTGTCCCAGTGATTCCAATCTCTGGATGGATTGGCGATAACCTCATCAAGAAGTCTGCTAAGATGGACTGGTGGAAGGGTGTTGATGTTGTACGTGACCCCGCCTCGAAGGACGTCATTCACATCGACACTCTTTATGACGCTCTTGAGAAGTTCGCTACTGTGCCCAAGCGCGTTACTGATGCTCCTATGAGGATGCCCGTGTCTGGTATTTACAAGATCAAGGGTGTTGGTGATGTCATCACTGGTCGTATCGAACAAGGGATTGTCAAGCCCAACGAGGATGTTATCTTTTTGCCCACTCACACGCCTGCCACTCCCTGCTCTGGGAAGGTCTTTACCATCGAGATGCACCATAAGCGTCACGAGCGAGCTCTCCCTGGTGATAATGTCGGTCTCAATGTTAAGGGTCTGATCAAGGAGAACATGCCACGTGCTGGTGATGTCATGATCTACAAGAAAGATACCTCGTTGAAGCACGTCCAGTCCTTCACCGCTCAGATTCAGGTCTTGGACGTCCCTGGTGAAATCAAGGTTGGGTATTCTCCTATTGCTTTCGTCCGTACTGGCCGTTCCGCTTGTAAGCTTGCTAAGATCAACTGGAAGGTTGGTAAGGAAACTGGTGGTAAGAAAATGGAAGATCCCCACTCTCTCAAGTCCAACGAGATGGCCGAAGTCGTTTTCGAGCCCATCCAGCCGCTTGTGGTTGATTCCTATAAGAACTGTGAGGGTCTCTCTCGTGTAGCTCTGATGGAGGGTAACGGTGTTGCAATGCTCGGCAAGTGCACCTCTACCGTCGCCAAGGTGGTGAAGTAGTTATTAGAAGCTATCTGGTCTTCATGGCCGTAAAAGGTTTTTTTCAATTTCGAGTTGGACGGGGGGGATTTTGTTAGTTTCCAAAAAAAAAAAAAAAAAAAAAACTCGACTCGTGCCGAATTCGGCACGAGCCGTCACGTCGCATGTCTGCGGTTTCCGAAAAGATTGTAAAGGCTCCCGGCCGTGCCCTCACTGAGTTGGAGCAGAATGTCGCCAGAGCTATAACTGAGATCGAGGCCAGCAGCCCCGAGATGAAGGTTCTTCTCAAGAACATCGTCTTCGGTTCTGCTAAGGAGATTGAGGTCAAGGCTGACAGGAAGGCCATCGTTGTCTTCTTCCCCGCCAGGGTGTGGAAGGCCGTCCAAAAGGTCCAGGGCCGTTTGATCCACGAGCTCGAGAAGAAGTTCCCCAAGCAGCAGGTCATGTTCGTTGCCCAGAGGACCATCCTCGACAAGGACTTCCGTCGCCGTGGCCTCAAGGTCCGCCCACGCAGCCGTACTCTCACCTCTGTCCATGAGGCCATGCTCGATGACATCGTTGGACCTGCTGAGATCACTGGCAAGAGGACTCACGTCTCCGTCGACGGCCGCAAGACCCTCAAAGTTATGCTTGAGCAGACTGATGCCCACCAGGAGGACAGGTTCGCCGCCTACTCCGCTGTCTACATGAAGCTCACCAACAAGCCCGCTCTCTTTATGTTCGAAGCTTAAAGAGGGTGTAGATGGCGTCGTTACGGTTACGTACCACTAGCAATCCGAGCCAAGAACATAAAA
>Pm00192
AGAGTAGGCGACCCAACTACATCCTATTAGAAATCTTTACGATCTCACAGGCGATTGGCAGTATGCAATGCGATAGAAAGGAATGCCGATGCATAAGGAGTAACCAGCTCGCTTCGAAACCAGATAGAGCATCAAACTCCGACTACATTCGGGACGTAAGGCAGTTCTAACGATTTCCATAATGAGGAAGACTGTGCAAGCCCAAATGGCTCCCATTCTGGGCATAAAATTGCACAGCGTGCTTGCAATGAGCACAGCACTCCAGATACATCTAGTAGAGAACCAGATGCTGTGATTAGATATCGTCAGCAGATAGATGAACGCTCAACGTATAATGTACAACGTCATGTCCAGAAAAGACGGAGTGAGCAAAGTGGGCTTGACGCCACAGATACAACCACGGACAGCGATACCTTCCATCAAGCTAACAGAATGAGTATTCACAATGCAGCTCATCGAAGTCAGAGAAGAATAGTACCATACAAGGAGAGAACAAAACCATACAAAAAATAACTTCAGAATATCCATCAACTCTTAGTGAGCCATAGGGCACTTGCTTTCTTCTTGTACGGGAGGCAAGTCAAAGCCTGCAATGTGCGGGGCAGTGTGAGAGACCTTCACCTCGGACTCCGTGCGGTTGCGAAACAACCTCATAGGACATTCACCATGTTGAGGGCCTTCTTCAGCGCGGTTCTCGGTGAAGGGGCCATAGGCTGCCATGAAGACACAGAGGCCGTGGATATAAGGCTCCACAAACTCCCGAGGTAGGTTGAACTCCTCACAAGCCTTGAACTGCATACGAAGCCAACGATTTCGCTGTGCCTGAGTGAACCCAGCTCCAACGTAACCAGCCTCCTTAGGAGCCGTTGCACGGTGAGGGCAGTGTTGGGCCTTCTTATGCATAGTGTTGATCATCCTGGTACCACCACGCTTAGTCATTTCATCATCAAGACCAAGAGCAGTGAATATCCAGCGACAGAACATCATGTAGTGAGGTTCCTCTTTGTCCTCGTACAAGCAACCGAGAATGGGGTCTTCAAACGACAACTCATAGAATCTTTTCGCAACCATGAGCACAGCCTCTCGACCTCCCACGCGGTCGGCCAAATCAGCAGGGAAAAGACGCATTACCATACTGAAGAAAAGAAAGATAAACCTTGAGCCAAG
>Pm00193
TCGAGGATGATGAAATAGCCTTGGGATCACAAGCCGCCGTTGTATATCAACTACTACTATCATCATTTACCATTGATCAGCACTGGCAGCAGCCCAATCACCACCAGTAGCTCCAGTCCATTCCTCACCCTCCTCGAAGTAAGCAGCATTAGCAGCAGTACCCTCAACACCAGTAGTAGCAGTAGCAGCAGCCATACCAGTAGCCTCGACCATAGTGTTCTTAGAAGCCTCATAGGCAGCAGCCTCAGCAGCCATACGCTCTTGACGTTCGATCTCTTCAGGATCTCTCCAGAAGAAGGAATCAACCATAACTTCCCATTCAACACCACGAGGGATCTTACCACGTAGCATCAATACCTCACGAGCAAGTAGATAATAAAGAAGAGCAATACTCTCTTTACCCTTATTATTGCATGGTATGGCAATATCTACGAAATCAAGAGGGGAATCGGTATCACATAAAGCAATAACAGGTATGTTAGCATAGGCAGCCTCCTTGATAGCTTGAGAATCGGTACGAGGATCAGTAACAATCAATAGACGAGGCTCAGTGAACTTAGGAGTTATCTGATTAGTAAGGGAACCAGGAGTCCAACGTCCAGCAACAGCAGTAGCACCAATAAAGTTAGCAAGCTTAAGAACAGCACGAGAACCATAAGGACGCTGTGATACAACCATAATATCTTTAGGGTTCTCAATGGTAACCATAACACGGGCAGCAGCCATAAGCTTCTCCCAAGTCTTACCCAAGTTAATGATATTGATACCATCCTTATTACGCTTGAACACGTAACGCTTCATACGATAATCCAAGTTACGAGTACCAAGATGGGTACTGCAGACCAACATCTTCTGGATATCTTCCTCCTTCTGAGTAGTAGGATCATAGACAGCAGCAGCAACGGGATCAGCCATGTTGTTGTTGTTGATTGGCTTCTTGTTGATAATAAGAAACAACGGCTTGAGCCATC
>Pm00194
TCACAAGCCGTAGTAGTCCTCATTACATCATCAACAATAACAACTGCTAATCATTGATGTTATAACTCCTTGTTGATGTTGTTGTTACCAGACGTCTACCATTGATCAGCACTGGCAGCAGCCCAATCACCACCAGTAGCTCCAGTCCATTCCTCACCCTCCTCGAAGTAAGCAGCATTAGCAGCAGTACCCTCAACACCAGTAGTAGCAGTAGCAGCAGCCATACCAGTAGCCTCGACCATAGTGTTCTTAGAAGCCTCATAGGCAGCAGCCTCAGCAGCCATACGCTCTTGACGTTCGATCTCTTCAGGATCTCTCCAGAAGAAGGAATCAACCATAACTTCCCATTCAACACCACGAGGGATCTTACCACGTAGCATCAATACCTCACGAGCAAGTAGATAATAAAGAAGAGCAATACTCTCTTTACCCTTATTATTGCATGGTATGGCAATATCTACGAAATCAAGAGGGGAATCGGTATCACATAAAGCAATAACAGGTATGTTAGCATAGGCAGCCTCCTTGATAGCTTGAGAATCGGTACGAGGATCAGTAACAATCAATAGACGAGGCTCAGTGAACTTAGGAGTTATCTGATTAGTAAGGGAACCAGGAGTCCAACGTCCAGCAACAGCAGTAGCACCAATAAAGTTAGCAAGCTTAAGAACAGCACGAGAACCATAAGGACGCTGTGATACAACCATAATATCTTTAGGGTTCTCAATGGTAACCATAACACGGGCAGCAGCCATAAGCTTCTCCCAAGTCTTACCCAAGTTAATGATATTGATACCATCCTTATTACGCTTGAACACGTAACGCTTCATACGATAATCCAAGTTACGAGTACCAAGATGGGTACTGCAGACCAACATCTTCTGGATATCTTCCTCCTTCTGAGTAGTAGGATCATAGACAGCAGCAGCAACGGGATCAGCCATGTTGTTGTTGTTGATTGGCTTCTTGTTGCGTGACTAAATATCAGAAGAAAACGAAAAATCAAATTCCAGGTGTGAACCACTGGACGCATCGCGGACTCAACTCGTAGTTTCACGGGCTCTCAACCTTTCTTCGACAAGTCCGATCAGGAATATACGAAAGAGGAAGTCAACTGATATATCACGATCGTAGCACGATTCGAACGATATACCTGTGAACTTCACAATTCACATATGTTCACAAGGAGGACAGAGTTGGAAAATACCATCACGAGCAAACGAACCTATGAAGACTGACGGACTGAGTGAGAGAACGTGGAAAGACTGACAGACTGACTGTTTGCTGTACCAATAGATTGGCGTAGCACATAGTGAGAAGGACGCCACTTCGAGGTGGAAGACTCCAGAATGATGATCTGGAGGTGAGCTCTTCGAGATGACCATCACTTGTTATACATGCATATAACACCGAAGTACCCCACCTTATAGGCGTACATGCCAGATGGACATCCGGGGTTAGGCACGACGAAGCACATCCCTGATCGACACTCGGTCCGACCCAGTGCGGAGGCTGGGCAACTTCCCCCTTTCCCTCCTAACATTCTGATGCTATCGCCAGCTTCTCTCAAAGTCCTTCTACCGCATGATGGAGCACAGACGAATGCCACTACTTTCCCTCCACTAATGCCACCAACAGCATTTTCGCCTCCTTGGCAGTGGCAGTAAAGGAGCATGCCCCCGCTGGCTGTACATGGACCACTGGGGCGCTCGTACAATGGACTCGAAGCAGCTGAGCTTTCGTATTCTCCCACGGCGCCATACGGATCATTTGATATAGCCAACGATAGAGCGGTTTCATCATAAGCACAGCTACCGATGAATAGAGCAGCGATTAGAGTCAAGGAGTGGAGCATCGGGATGACTAGAGTAATCAACTCGCCTTGAGCCAAG
>Pm00195
TATGCCAGACTGCGCTACTGATACTTCACTATGACTTGATGGGGCCTACGCCAACTCTAGACGCCCTGACGCTAAGGCCATCAATATGTTGCATATTGTTGCTACTGTATTCCAGACCACTGATATTAGGCACAGAGTTGTACAGCCTGCACTGATGTTATTAGAGCAATGGGCGTGCTGTACTCAAGACATGAGGCTGCTCGCTCTACTGTACGAATTCCTCCAGCCGGCGAAGCGATATAGTCCAGCTTTTTTCCAGCTTGCAGGACGCCTCATGCGCTGTGGCACCGAGACTGAGCAAGAAACGGCGAAGTTGCTGACGCGACGAGTGTGCATGCAGGCCGGCCCGGAGGAGAAGGCAGGTCTTCAGATTGTTATTCAGAAATACTGCCCATCTCTGTCGCGATTGGTGTTGGGTCCGCATGCAAGGCTCCGTCTGCATGCCTTCCGCCCTATAGCGGTGCCCAGCTTGGAACCAGTTTTCTACGATCCAGACTCGGCACAGAGTCACATCAAGGGCAAGGACCCTATCCTGTATGAGACGCAGAAGATGAAGAGACAGTATAAACAGGAGCGTAGAGGAGCCAAACGGCAGTTGACGAAGGACGCATCCTTCTTACGACATGTGGGTGTTGCCTTGCTGTGGGGGCTCTACTGGGAGTATGGCAGGTTCGGGCGAATGATATGCAAGCTAAGGAGACGGCCATCCAGCATGATAAGAAGCGTATTCGGGCGGCTCTTGATGAGAGCACTAATAACTACAAGGTCATGCGTACTGAGAATGCGAGGATGGACACCAAACTGCATGGAAGCTATAGGAAGAATAAGGCTAAGAAGAAGGCGAATCCCAGAATGGCTGGCAATCAGATGGCACAGAAGTCGACTGACTGATACTCCCACCACGATCATAGTGGATCACGTTAATACTACTACTGGCTATTATACGTTTATGTTTCTTGCACTCTTGCTAACTCTTACCAATATGCCAGGCTTCTT
>Pm00196
ACTACTACTACTACTACTACTACTATCACTACCCCTCTCTTCGGCAGTAGTGTACTCGTCCACAGCCTGAGCATCCTCATCATCGATATCAGAGTCGCTCTCATCGACCGCTAGCATGGCTAGCCTCTCGTTGTCATCAGCAGCAACAGCGCCACCGTCTTTCTTCCCTGTATCCTCAATATCCTCCTCCTCTTCCTCATCATCTTCGGATTCTACTCCAGCGGCCTCTTCCACAGCTTCTTCAGGCACCTCGTCTCTTTCTCCCCCCTCCTCATCGAAGGCAGCATCCTCATCTTCTTCTTCTTCTTCTTCTTCACCTTCCTCCTCCTCTCCCTCACCCACATCTTCTTCTTCCTCTAGCGATTCTTCTACGCTAGGCTCATCGTTCAGCATTCTATTCTTTCTTTGCTCCTCCAATTTCTCGAGTCGTTTAGCATTCTCCAAAGCCACCTCTTCTGAACTCATCAACCTATCAGCAGCCTTGGCCGAATGGCCACCCTCCATCATCAACTGCTTGCTGATCATATCGAACTCATCCGGCCCCTCAGACGACAGAGCGTTGGCCGCCTTTATACCCTCAATACTGTACTTGTTGGGTCTGAACTTCAGGGAGGGTAAGATTCCCTTGTAGTGAGCATCTAAAGCATTGAGCTCTTCTTCATGCTTCATCTTCTCCCTCTGTCTGTCCGCCTTGTATGCCTTAGCCTTAGCCATGATCTCCTGGTAGAGGTCCTGCTTGTTAGCATGCTTGCCGTGTTCAGTGGTCTTCATCAGCTCAGCCTCTATCTCCTTCTTGAGCTCCTCATCGTCATCCGAGTCGCTGAGTGGATCCCCGCGGAGCTCATCAGCCGTCATGGTCTTCACTGGTTTTCCACCGTGTGTCAGCAGGTTATGCTCAACACCCTCAGCTGAACCCTCTCCTTCTTCCTCATCTTCCAACCCAAATGCTGCATTACGCTTCTTCTTGCTCTTCTCCTGTTGCCGGATTCGCTCCTTCCGGAAGCGTGCCGACGCCAACTCGTCCGCCGTCATGCCTCGGGCCTTCGCGTCTAATCGCCTGTCCTTGAAGGAACCAGTCTTGCCAAGGGCTCGGAATTCCTTCAGCAACGAGTCCTTACGGGATGTCTTAGCGTAGGATTTACTCTCCGACATATTTCGACGCGACCCATGTTGCTGCGCCATTCCCAATACGGGCTTTCGAGCCGTCTTGTTGGCCCGCATGTCGAACTGATTGAAGCCTGAACCATCAGAGGGCCGTTGACGGTCTCGGCTCGACAGCTTGTTGGCCGTCTTCTTGGTCGGCATCGGCTTGAAGCTGTACCAACTACACAACTCCAACTTGAGCCAAG
>Pm00197
AAGAAGCCTGGCATAGTGGTAAGAGTTAGCAAGAGTGCAAGAAACATAAACGTATAATAGCCAGTAGTAGTATTAACGTGATCCACTATGATCGTGGTGGGAGTATCAGTCAGTCGACTTCTGTGCCATCTGATTGCCAGCCATTCTGGGATTCGCCTTCTTCTTAGCCTTATTCTTCCTATAGCTTCCATGCAGTTTGGTGTCCATCCTCGCATTCTCAGTACGCATGACCTTGTAGTTATTAGTGCTCTCATCAAGAGCCGCCCGAATACGCTTCTTATCATGCTGGATGGCCGTCTCCTTAGCTTGCATATCATTCGCCCGAACATGTCGTAAGAAGGATGCGTCCTTCGTCAACTGCCGTTTGGCTCCTCTACGCTCCTGTTTATACTGTCTCTTCATCTTCTGCGTCTCATACAGGATAGGGTCCTTGCCCTTGATGTGACTCTGTGCCGAGTCTGGATCGTAGAAAACTGGTTCCAAGCTGGGCACCGCTATAGGGCGGAAGGCATGCAGACGGAGCCTTGCATGCGGACCCAACACCAATCGCGACAGAGATGGGCAGTATTTCTGAATAACAATCTGAAGACCTGCCTTCTCCTCCGGGCCGGCCTGCATGCACACTCGTCGCGTCAGCAACTTCGCCGTTTCTTGCTCAGTCTCGGTGCCACAGCGCATGAGGCGTCCTGCAAGCTGGAAAAAAGCTGGACTATATCGCTTCGCCGGCTGGAGGAATTCGTACAGTAGAGCGAGCAGCCTCATGTCTTGAGTACAGCACGCCCATTGCTCTAATAACATCAGTGCAGGCTGTACAACTCTGTGCCTAATATCAGTGGTCTGGAATACAGTAGCAACAATATGCAACATATTGATGGCCTTAGCGTCAGGGCGTCTAGAGTTGGCGTAGGCCCCAATCAAGTTCATAGTGAAGTAATCAGTAGCGCAGTCTGGCATAAGCCTAGCAAGGTCGATCAAGGGGGCTCGAATGAGAGGCAACATCCTTATCTCATGATCAGCGAGATAAGAGAAGAGGGAGCTCAAGAGCACCCGCAGCTGGCGAGGCTCAGAGCGCTCATCTGGGGTGTTGTGGCAGGCGATGAGACGGAAGACCAACTTGGCTCGACTCAGTGGGTCGAAAGTAGTAAGCAACTTCTCCATAGCATCACCATCTTGCGGACACGACACGGAGAATGGTAGACCCGCCTTGTCCTCCGATGCAGTGTTAGTGAAGGCGTCGAAGCCAACAGGGAGCTCAGTAGGGTATTGGACTGATGTACCCTCTTCAGCAACCCTCTCTTCGGCAGTAGTGTACTCGTCCACAGCCTGAGCATCCTCATCATCGATATCAGAGTCGCTCTCATCGACCGCTAGCATGGCTAGCCTCTCGTTGTCATCAGCAGCAACAGCGCCACCGTCTTTCTTCCCTGTATCCTCAATATCCTCCTCCTCTTCCTCATCATCTTCGGATTCTACTCCAGCGGCCTCTTCCACAGCTTCTTCAGGCACCTCGTCTCTTTCTCCCCCCTCCTCATCGAAGGCAGCATCCTCATCTTCTTCTTCTTCTTCTTCTTCACCTTCCTCCTCCTCTCCCTCACCCACATCTTCTTCTTCCTCTAGCGATTCTTCTACGCTAGGCTCATCGTTCAGCATTCTATTCTTTCTTTGCTCCTCCAATTTCTCGAGTCGTTTAGCATTCTCCAAAGCCACCTCTTCTGAACTCATCAACCTATCAGCAGCCTTGGCCGAATGGCCACCCTCCATCATCAACTGCTTGCTGATCATATCGAACTCATCCGGCCCCTCAGACGACAGAGCGTTGGCCGCCTTTATACCCTCAATACTGTACTTGTTGGGTCTGAACTTCAGGGAGGGTAAGATTCCCTTGTAGTGAGCATCTAAAGCATTGAGCTCTTCTTCATGCTTCATCTTCTCCCTCT
>Pm00198
CACCACTCCTTTTGGCTCGTCATCACCTTAGAATGGCTCAAGAGCATTTACAGTTCCGCGGCGTCCTTCAGGGACATACTGATTGGGTTACCTCCATCGCCACTACGTATGAGGATCCCAAGATGGTCGTCTCCGGTTCTCGCGATAAGAAGATCATGATCTGGGAGCTCACCAACGACTCCGAGTCTGCTGGCTACCCTCGTCGTTCCCTTACTGGTCACAACCAGGCCGTCTCTGATGTGACTCTGTCTTCTGATGCCCAGTACTGCCTCTCTGGGTCTTGGGATAAGACCTTGAGGCTTTGGGATGTGTCCTCGGGTAAGACCGTCCAGACCTTCGTTGGCCACACTTCGGATGTCTTCTCCGTCGCCTTCTCCCCCGATAACAGGCAGATCGTCTCTGCTGGCCGCGATAAGTCTATCAAGATCTGGAACGCCATGGGCGAGTGCCGTCACACCATCGTTGATGACCAACACACTGACTGGGTCTCTTGCGTCCGCTTCTCCCCCTCTGCCAAGCAGCCTCTGATCGTCTCCTGCGGTTGGGATAAGCTCGTGAAGGTATGGTCTCTTGATAACGGCAAGCTCCGTATCAACCTCGCCGGCCACACTGGCGTCCTCAACAACGTGACCATCTCCCCTGATGGATCCCTCTGCGCTTCCGGTGGTAAAGATGGTGTTGCTATGTTGTGGGATGTCAACGAAGGCAAGCATTTATACTCCCTCGATGCCAACAGCAGCATCAACGCCCTCTGCTTCTCCCCTAAGAACTACTGGCTTTGTGCTGCTACTGATGCCGGTGTCAAGGTGTGGGATCTCGAGACTAAGAACGTCCTCGAGGAGATCACTCCCCCGGCTGAGTATAAGTCGCCTCTCCCTTGGGTTGTCTCCATCTCGTGGTCTGCTGATGGCAACACTCTCTTTGCTGGTAGCACTGATGGCAACATCTATGTCTACGAGATCGCCAGATCGTAAATATGAAGGATCGTATTAACGGCGCCTCGACGCGTCCATCTGAGGTCGTCTTCTTCTGTGAGGAGGTTCCTTGGAGTGGTAGATTTCTAGTGAGCCAAGTGGCCTGTTTGACAGTTGTGTTATATAAATACTTCAATC
>Pm00199
TCACAGAATACCTCAGACGCCGACGACGCGCCGCCGCCGCCAAGACGATTCTTTATCTTTACGATCTGGCGATCTCGTAGACATAGATGTTGCCATCAGTGCTACCAGCGAAGAGAGTGTTGCCATCAGCAGACCACGAGATGGAGACAACCCAAGGGAGAGGCGACTTATACTCAGCCGGGGGAGTGATCTCCTCGAGGACGTTCTTGGTCTCGAGATCCCACACCTTGACACCGGCATCAGTAGCAGCACAAAGCCAGTAGTTCTTGGGGGAGAAGCAGAGGGCGTTAATGCTGCTGTTGGCATCGAGGGAGTATAAATGCTTGCCTTCGTTGACATCCCACAACATAGCAACACCATCTTTACCACCGGAAGCGCAGAGGGATCCATCAGGGGAGATGGTCACGTTGTTGAGGACGCCAGTGTGGCCGGCGAGGTTGATACGGAGCTTGCCGTTATCAAGAGACCATACCTTGACGAGCTTATCCCAACCGCAGGAGACGATCAGGGGCTGCTTGGCAGAGGGGGAGAAGCGGACGCAAGAGACCCAATCAGTGTGTTGGTCATCAACAATGGTGTGACGGCACTCGCCCATGGCGTTCCAGATCTTGATAGACTTATCGCGGCCAGCAGAGACGATCTGCCTGTTATCGGGGGAGAAGGCGACGGAGAAGACATCCGAAGTGTGACCAACGAAGGTCTGGACGGTCTTACCCGAGGACACATCCCAAAGCCTCAAGGTCTTATCCCAAGACCCAGAGAGGCAGTACTGGGCATCAGAGGACAGGGTCACATCAGAGACGGCCTGGTTGTGACCAGTAAGGGAACGACGAGGGTAACCAGCGGACTCGGAGTCGTTGGTGAGCTCCCAGATCATGATCTTCTTATCGCGAGACCCGGAGACAAACCATCTTGGGAATCCTTCATACGTAGTGGCGATGGAGGTAAACATA
>Pm00200
TGGCTCAAGTCCTTCCTTCGTCCCACCACTGCATGATGAACTTCCCAGCCGACAACCTTATGCAGGATGATCGAGTGAACCATGGGAACGACATTTGGATGAAACCATCGATATTGGACACTACCCTCTATGGTTTTAAGGACCTCACTTACCAGGATGTTACACCTGCGTGGCTTACCAACATACTATTCCCGACCGATTTGGAAAACTGGTCGCCCGAGAAGATGAAGTTTACCACTCAAATTATGCGTGAATACTGGTGGGCTTCTTGGGTGGTAGTCGCCTTTTACCTCCTCGCAATTCTGGTGGGTCAGCGTATGATGAAGAATCGTCAAACGTTGAAATTAAAGAAGCCGCTTGCCATGTGGAACCTCTTCCTCGCTGTATTCTCCTTTATTGGTGTCACTAGAACTCTCCCATTGTTGTTGGCTGGTACGTGGTACAATGGTCCCCTTTACTTTGTATGTCGTAATGCTAGTGATTCGTATGGCAGGGGGCCTTGTGGCTTGTGGATAAGCCTGTTCATGTACAGCAAATATGTTGAGCTTGTTGATACTGCCTTCTTGGTGTTGAGGAAGAGGAATGTTAACTTCCTTCATTGGTTCCATCATGCTACTGTATTGCTCTACTGTTGGCATGCAGGAGCCTATGAACAGCCTACCGGTATCTTCTTCGCTACTATGAACTATATGGTCCATTCTATTATGTATTTCTACTACTTCCTATCATCAGTTGGTCATAAGCCTAGGTGGGGCCTCACCGTTACCATCTTACAGATCTCTCAAATGTTTGCTGGTATGTTTGTGGTAGCAGTACATTACTACTCCATCTCTCATGTTCCCAATTGTGACGGTGCTTACGAGGATCTCGTTGTTGCCTTCTTGATGTATACAGCTTATATGCTTCTCTTCGTACAGTTCTTCGTTGGACGTTATATGGCGCCTAAGAAGGTCGGTAACACTAAGAAGTCGGATTGACCTCTTACATTGAATTTGTGTGGAGCACCCATTATCACTGTGATAGTCGAGGTTTGTCCATCGTTGAGAAAACGATATCGCCATTCTTTCGTCAACATCAATCTGCTTATACGTTGCTACTACTATTACATGAGCAGTGATAGTCGGTCCTAGTTGTCGGTTCAGTTGGTATGTTAATCATATCGTTGGATAGTCTTTGATTGATGTCTAGAGCAGTAGTGGTGGTAATAGTCAGTACAGTGGAAGTGCCGTTCTACTCAATACCATTTGCAATTCATACTGTTTTCACTTCAATAAGACAGGCTTGATTTTCGTGGTTGTCGTCGTCGTCGTTGTCGTTACCACACTACTGCTATAACGTTGCAAGTATGAATACTACCACTACTCCTATCTGATCATCATCAATTCATCGATATCATCGCACTTTGCATCGACTACTACTGCTAGTATTACGAACTTATTGAAATTTTATATCGCTTACGGTTTCCCTTGGCATTCGAGGCTTTAGGCAGTATCACC
>Pm00201
TACTAACTATGCCTCGATTGGACAAGACAGAAGCATTGTATGTTATATAGTTTGTATTAGTAGTGGAAGTAGTAGTGGTAGTAGTAGCGATAGTTACAACATTATAGCAGTAGTAATATGTCCTGCAAGTAACCACGACAGTTGATCAGCAGCAGTCCACAGCGACAACAACAATAACGTGGTAATATCATCAAGGCATGGTAGAACGACACTTCCACCTAACCTATTCCTACCACACCAGTTGCCCGGAATACCAACAACAACAACAACTCCTCCTCCACCGTATAATTCACATACCTACTGGGCCCAACCAATAGGCGCTACCATCACTGCTGATCTATCAGTAGTAGTGACAGTAAACAAGTATTTGCAATAAAAGGACGGTATCCGATGAAAAAACACCGAGTATCATCCCCTCAACTAGTTTGACTTTTTCGAAGCATTCACGGCATCCTTCTTAGGTGCCACATAACGTCCAACGAAGAACTGTACGAAGAGGAGCATATAAGCCGTATACATCAAGAAGGCGGCAACTAGATCCTCATAGGCACCGTCACAGTTGGTAACATGTGAGATAGAGTAGTAGTGCACGGCTACCACGAACATGCCAGCAAACATCTGTGAGATCTGTAGAATGGTAACAGTTAGGCCCCACCTAGGCTTATGACCAACTGATGATAGGAAGTAGTAGAAGTACATAATAGAATGGACCATATAGTTCATAGTAGCAAAGAAGATACCGGTAGGCTGTTCATAGGCTCCTGCATGCCAACAGTAGAGCAATACAGTAGCATGATGGAACCAATGAAGGAAGTTAACATTCCTCTTCCTCAACACCAAGAAGGCAGTATCAACAAGCTCAACATATTTGCTGTACATAAACAGGCTTATCCACAAGCCAGCGGGTCCAGTGCCATACGAAGCACTAGCATTACGGCAAACGAAGTAGAGAGGGCCATTCTGCCAGGTACCAGCCAAGAGCAAGGGAACGGTCCTAGTGACACCAATAAAGGAGAAGACGGCAAGGAAGAGGTTCCACAAGGCAAGTGGCTTCTTCAAGTTGAACGCCTGACGATTCTTCATAATACGTTGACCAACTGGAATAGCGATCAGGTACAAGGCGACTACCACCCAAGAAACCCACCAGTACTCCCGCATAATTTGGGTTGTAAACTTGGTGTATTCGGGTGACCAGTTATCCCAATCAGTCGGGTAAAGTATCTTCGTTAACCACGTGGGGGTAACATCCTGATAAGTGAGATCCTTGAAACCATGAGTGGACGAATCAGAGATCAATGGCTTGATCCAGATATCGTTCCAATGCTTGTCTCGATAATCCTGCATAAGGTTGTCGGCTGGGAAGTTCATTATTGAGAAAGGATAGTTGCCTATAGCAGAACGATGAGG
>Pm00202
TCTGGCTCAAGTGCGCTCCTTCACTACTCTTGTTAATCTGTCAATAATGATCGAACTGCCGTTTGATAACATCATGGACCGGTCCCCTGAGGTCTGGACTCAGATGTGGACCCGTGAAGAAGTCACCAATCAAACTTCTTATGGTTTTACGGATCCGTTATATACTGAGGCCCTGCCCGAATGGACTATACCATACATTGGTCCAGCGGCCTGGGAGGACTCCGAAACGGCCCTTGCTAAGATGACGATGTTTATGCGCCATTATTGGTGGTTGTCTTATGTAGTGATCGGATTATATCTGATCGCGGTTCCTACGGGCCAACATGTCATGAAGAATCGCCAGGCATTCAAATTGAAGAAACCGCTAGCGCTGTGGAACCTCTTCCTCGCTGTCTTCTCATTTACTGGTATGTTACGTACATTACCTCATCTTCTCAATGGAACTTTCACGAATGGTCCTCTCTACTTCGTCTGCCGTAACGTTGGTGCCTCGTATGGGCCTGGCCCCACGGGCATTTGGGTCGGTCTGTTCATTTTCAGCAAGTACATTGAGCTTGTTGATACTGCCTTCTTGGTGTTGAGGAAGAGGAACGTTAACTTCCTTCATTGGTTCCATCATGCTACTGTATTACTCTACTGTTGGCATGCAGGAGCCTATGAACAGCCTACCGGTATCTTCTTTGCTACTATGAACTATATGGTCCATTCTATTATGTACTTCTACTACTTCCTATCATCAGTTGGTCATAAGCCTAGGTGGGGCCTAACTGTTACCATTCTACAGATAGCTCAGATGCTCATCGGTATGTTCGTCGTGGCCATTCACTACTACGCCTTGAGGACAGTTCCTCGTTGTGATGGTGCTACTCAGGACCTCTCTGCGGCATTCCTCATGTATACGGCCTACCTCATTCTTTTCGCACAGTTCTTCGTGGGTCGTTATGTAGTAGGAGGAGGAAGCAAGAAGGCCAAGAAGGAGTAGTCAGGACAGTTTATTCCTTCATCAGTCAGTGGCATTCCAGCGATACTATTATATACTCTATATGACTCTGCCTTATTATGCTCGTCCTCCCCTCTCACTCCAAACAGCACCCCAAGTGACCGCCGTCCATTGGAAGGGTATAAACCACTATAGCTAGGCATAGCGAGTTGTAGTGAGCCATTCGTATTTAATACACACCTAGAGCGGTGCTCATGGGAAAGAGTCTCTCCTAAATCTTCCTCCAGTTATTATCATTCCCCATC
>Pm00203
GTTCAAAATGATAGCTTATATCAGGGGTGTTTGTCATCTACTCGACACTATGGAGGAGTGATCATAGTTCATATAGCTCCAATGGTTGAAAAAAGCAGCACACTCTAAGGGTGGACTATACAGCCCATTCTAGATAGGGTTTATGATAATCTTGAAATAAGGGGTGTTTAGATGCCAGTCAGCTGTCGCTGCTCGTGGCTTCTTCTCCTTGACTGCCTATCACCAGCATCTTCGATGCCGCTATAATGAGCACCACCCAAGGCAGGCATCCCAGGTGCTCCATGAGGAGGCAGGTGAGGCACGGCATCCTCTTGCCAACGTTGGTCGAACTCGGCAGCGTTCTCTTCAGTGAGCCCACCCTTGAGCATGTCTTGGGTGTTTTGGTCACCAGTGTTGCGGTTACGGCTACGGACGACTCTGCGGCCTTGTTCGCCCATGGTCCTCTCCAAGGCCATCTTATCAATACCAGTACCCGAGTTGGCATACAACTCCTGCTGCTCTCGTAGCTTCCTATCGGCATCTCCCACAGTCGAGCTTTGATACTGCTCCGTGACGGTCTTGCCATCGGGGCCACGACGACTAGAGGACACATAGACCTGACTCGAGTACTGCCCTTGTTGTGGATGCTGACCTGTAGGGAGCATTCCTCCGATGAGGTCATCACCGGCGGCGGCTTGAGTGGCAAGAGACATGTCTCTTTCTATTCCCTCCATCATGTTGTCCATTGCCTGTTCGTGTTCGCGGAACATCCTATCAATCGTGCCGACACCGAAGGGATCAACCTGCTCAGCCCGAGCCAGCTGCTGCCTATCGGCTTTGTGGTTATCATCATCACGACGACGAGAGGGTCTGTTAGACATTGTTTTGCTGCTTCTAATGGAAATCTTGAGCCAAG
>Pm00204
TTTTCCCCATCGAAACTTCTAGTAGGCGCTAGTTGACTGCTAGCTGACGGCAAGTGCTGTGCGCAGTGATCCTTACTGGTCCAAGCCAGGCAGTCGGAAAAAAGAGCGAGAAAAAATGCAGTGGACGATTGCACTACCGGCAAGATGAGCTCTTGCCCGGAGGTAAAAATTTGGCCGTCGGTTGACTTCAACTGAGCAGTGGAAATATACGTACGTCTGTGATCGTTGTTCAAGCAGCTTTTCCCAGGACGTGGTTTTCCTGTAAAAGTGGTGCCGTCGCGCCTTCCTTGGCAGCGAGGCGTGCGCTCCTGCGAGCACCGAGGTTTGCAGCAAACGCATAGAGACTGCTGGCTGCAACACTCAAGACGATACCGAACACAGCCAAGGCACACAGATGTTCATGAAAAATGATCGCCATAAAGCTGATCTGACAGACTCTTCTCACTGTAGTAAGAGATCTGTTGAACATAGCGTCCGAGTGGACCGTGACACCAACCTTCGATGTCATGGCCACTGCACGAGACATAGTCAAGCCGATAAGACACAACCAAGTAGTGAGCGGAGCAGCTCGAATGGCATCACTGAGAGCCTGGTACCAGTAATGAGGCTCATCTCCAGAGAACAGGAACGTTCCGAGCATCAGAGCGACGCATGTGTAGAACGTGGTGTATAGGGAGATTTCCATTAAGTGATCATATCGCTTCTTAACCATGATGTTGTGTTGATACAGCCACTCGACCAGAACTGCTTGGGACGAGCTCGCCAGCGCCACGCCGAAAAAAGTAATAAGCACTCCAGCCACGACCTGGACATCCTGCTTTGACACCTTATCATCATGCTGCGTAGCGAAGGAGTCAATAGCACCCCCAATGAGCATCGCCGCTACGGCAACGTAATGGAAACGATTAAAGACCTTCCCCAACAGTACGATCGAACTGACTAGAGTGATGAGGAGCTCGCAAGTACGGACCACAGTGAAAGTGCTGCCCGGCAACATCTTCAATGCGAAGGAGATGCAGAGGAGTTGGCAGCCGGTGAAAAGTCCTCCCAAAATGTGCCACTTGATCCTGCCAGTTCTATATGGTGCCATGAACAAATCCATCATCGTCGAGGGATTTTCCTCTTTTTCCTTTTCGAACTTCACTCTTCTTAAGCAGAAGGCGATATAGAAAGGAATCACAAATATGAACCCAACGCCCGCGAGATCAGCCAGCAACCATGGCAGCTGCGGATGCAAGTTCGTCTGGAAGTACTTCACCAAGACAACCTGACCAACCGAAGAGATGATCCAAATAATGGTGAAGCATATCAACGGTATAATCGACGACCTCGCGATTCTATGATGATGATGATGGTGGGCATTATTCGACATCCTCAAGATGAAGAG
>Pm00205
CGACTTCTATTGTATTCGCACTCCTCGCACTATTCTTCCTCACAGGATGCAGCAAGAATAAGAAGACAACCGCTAAGCCGACGTCTCACCATACTACGCCTCCTCAAGTCTCCACTGCCTCCGCGGTTTGGTATCATGATCCGTCCTCTATTACTCCTCGCTACAATACTATGTGTTTCGGAAGCGATGTCGCCCAACAAGGGGGTACCTGATGCTGTTCAGCCGCACGTTGATGAGTCACCTGACCAATACTGCCAATCTCTCTGCGGGCCATCTAACTTGTGCAGAGACAAGGGCTCGTACTGCAAAGCATACGGCCCCCCTGGAGATGGCGTTGGTGTATGCCAAGGCTTTTACTATCGCCCAGATAACAGTCTATGCTACTTCGGATTCTCCGATGATTGCCCTGAAAATCGCCCAGTCTTCTGCAGAGGAAATGGGACCACTACACCTGGGCCTACCACTACGACTTCACCTGTCAGCACAACTACAGCTGGGCCTTCCACTACGACTGCACCTGGCAACACCACTACAGCTGGGCCTTCCACTACGACTGCACCTGGAAACACCACTACACCTGGGCCTTCAACGACTACTCCAGCTCCCTCGGCTGCTCATCCTACTGGGCTGTACGTTGGGAGTGGGAACTTCTCTGGTACCGCTTTCAGCGTCAATGCTACATTCAGTGAGAATGACACGATTCTAGAAAAGATGAGTATCAAGATCGCGACCAACCCTGTTCTCACCATCCCGCCTCTCCCCTACAAGATGAACGGCTCATCCATTGTCGTGACCAATTACACTGGTGTACCTGACGCTTTCAAGCCATTCCTGAAGCAGGCAAAGCTGACATATAATCATGCCGATGAGACTATAGCCTTCGTTATCCCTGGGCTCGTCAATGTTAAGCTGCGTCGACCGTAAAGCGACAGTGGTGACTTTAAGCGATGATCGGGGCTTCAAGCGCCGATGCTGCTCACTGAGCCATGCTCACCACTATTTCGTCATTTATTTCATTATCAGTCTCGGTCTTGCTCCTGTGCAGAGCCCACGAGTGACCGATGTGGCATTGGGAATATCTTATGTATTTATGCCCGCCGAATGAATTTGACGTCGTCAAGCGAGCTAGACAATGAGGCTTTCAGCTCGCCTGATCATATCTTGAGGCCCAAGGTTCTTCGGCTCCAATTTTTCCGGAGGTCGTCGGTGGTACCAGTCGTCAAGTCGTTGTAGTCTACCAAAGATAGGTTCCCCTTTCACAAA
>Pm00206
CTACAACGACTTGACGACTGGTACCACCGACGACCTCCGGAAAAATTGGAGCCGAAGAACCTTGGGCCTCAAGATATGATCAGGCGAGCTGAAAGCCTCATTGTCTAGCTCGCTTGACGACCTATGAGGATGAAGCAGATAAATACTTCAAGTAAGCACATCGACACTACGTCAAATTCATTCGGCGGGCATAAATACATAAGATATTCCCAATGCCACATCGGTCACTCGTGGGCTCTGCACAGGAGCAAGACCGAGACTGATAATGAAATAAATGACGAAATAGTGGTGAGCATGGCTCAGTGAGCAGCATCGGCGCTTGAAGCCCCGATCATCGCTTAAAGTCACCACTGTCGCTTTACGGTCGACGCAGCTTAACATTGACGAGCCCAGGGATAACGAAGGCTATAGTCTCATCGGCATGATTATATGTCAGCTTTGCCTGCTTCAGGAATGGCTTGAAAGCGTCAGGTACACCAGTGTAATTGGTCACGACAATGGATGAGCCGTTCATCTTGTAGGGGAGAGGCGGGATGGTGAGAACAGGGTTGGTCGCGATCTTGATACTCATCTTTTCTAGAATCGTGTCATTCTCACTGAATGTAGCATTGACGCTGAAAGCGGTACCAGAGAAGTTCCCACTCCCAACGTACAGCCCAGTAGGATGAGCAGCCGAGGGAGCTGGAGTAGTCGTTGAAGGCCCAGGTGTAGTGGTGTTTCCAGGTGCAGTCGTAGTGGAAGGCCCAGCTGTAGTGGTGTTGCCAGGTGCAGTCGTAGTGGAAGGCCCAGCTGTAGTTGTGCTGACAGGTGAAGTCGTAGTGGTAGGCCCAGGTGTAGTGGTCCCATTTCCTCTGCAGAAGACTGGGCGATTTTCAGGGCAATCATCGGAGAATCCGAAGTAGCATAGACTGTTATCTGGGCGATAGTAAAAGCCTTGGCATAC
>Pm00207
TCTTGGCTCAAGTTGACCATCGTTCACATTGTAAGCATCACACCGGCCTACAATGAGATGGCACAACAACGTGATGTGGACTGCTTTTCTCTTCCACCTCTGGGAAGTGGCGGCAGCCACTGAACACTCCGATTCGCTGCGTCCGGAGGCTCGAAATCTGCAAGTGGACGCTACAGACTCGCCACTGTGTGTCAGTGAATTTTTCCAAGAACATGGATACATTGAGGTCGACAAAGACGTGAAGTATTTCTACATCTTTATAAAGTCCTATTTCTTCCCGGAGAGCGACCCCACAGTCATATGGATGCAAGGGGAGGCGGGCCTCAGTGGCTTGCCCTCTTTCCTCACCACTAACGGGCCGTGTAGTTTGAACACGAGCTCAGGCACAACGGTCCCGAATGGGCTGAACTGGAACCAGGCCTTCAACGTGTTATGGATCGACGAACCTGCTGGAGTCGGCTTCAGTACTGGCAAGATCGTCACAGACCAAACGATTCGTGCCGAATACATGCGGAACTTCACCGTTGCCTTCCTCAAGAAGTTCCCACAGTACAATCATCGAGTTCACCTGTTCGGATCCTCCGAAGCGGGTCCGGTGATCCCAGAAGTCGCCAAACTCATTTACGAATATAATGCAGGGAAGAGTAGGCGTAAGCAGATAGATTTCAAAGGAGTAGCGCTCGTCAATGCTCTACTATCTATGAGACTTCAGTACTCAAAACAAGGTAAGATGGCCTATGACAATCCCCCGGCACCTCGGAGGATCACAAAGCCACAGTACGAGAAGATGAACCTAGAAGCTCTGCAATGCATCAACTTTGCAACACTTTGCAACCAAGGACAAGCTAAGCGTGACTGCGATCGAGCGTATACTGCTTGTCAGCAGAGTACAGTGATTTCCCTGCCGAAAGAGGTCAGCATTGACATGTACGACGTGAGAGAGGTGTGTCAGAATCAAGTGCCGGATCACTGCCGACCGTATGCTGATGTCGAGAGGTTCCTCAACAAGCCGGAAGTTAAGAAGAGTTTCGGAGTAGACCCGGCATTTGACTATAAGCGCTACAACCCGAAGGTAGACGAGGCTATACGGCGCAGTCCCGGATTCTACGCGGACTCCTATCAAACTCTAGGTCCATTGATGGACAACAACGCTCTGAAACTTCTCGTGGTAACTGGTGACTATGGTTACGCGTATCCGTGGACGGCTTCGAAAGAGTGGCTTCTGAATGTCAAGTTTAGTCAACAAGAAGCCTTCAAGAATACGAAGGATGCTGACTTGAAAACGAGTCAGACAACCGTCATTGGGCAGATCAGATTCTTGAAGCTACCGCATAAGGCCAGGATAATCTTTGTTAGGGTGTACGGAGCCGGGCAGGACGTGACTGTGAAGAGAGCTTTGCCGCTTCTGAGAATCTTGAACTTCTTCGTATTTGATAATTTCCCAGTTTGAATCCCATTACTAATGTAACAAATTATTGGTGTCACCATTCTTGTGTAGCTTCTGCTGTCATCTTTGGTCACGTTGGTTGACTACATAGCC
>Pm00208
AGAAGCTACACAAGAATGGTGACACCAATAATTTGTTACATTAGTAATGGGATTCAAACTGGGAAATTATCAAATACGAAGAAGTTCAAGATTCTCAGAAGCGGCAAAGCTCTCTTCACAGTCACGTCCTGCCCGGCTCCGTACACCCTAACAAAGATTATCCTGGCCTTATGCGGTAGCTTCAAGAATCTGATCTGCCCAATGACGGTTGTCTGACTCGTTTTCAAGTCAGCATCATTCGTATTCTTGAAGGCTTCTTGTTGACTAAACTTGACATTCAGAAGCCACTCTTTCGAAGCCGTCCACGGATACGCGTAACCATAGTCACCAGTTACCACGAGAAGCTAAGACGAACATTCCGGTTTAGATGGTTGACATATTCACCGACTATCTGTTCGGTGAAAATGTTTACCAAACCGAATCACTATTAAAGCTAGGACCACGCCAATATAAAGGCATGTGGATGCAATCTTGCGAGGGTGAATGTCGTTGTGCTACCATTGACTGATAACCGAGAGACCAGATAGTATCCAGTAACCTGGATAAGCTGTGGTAGACTCTAGAAGCAATCGGTAGTAGGTAATTTTTCCTCGTATGCCATGATGATGCATGGAACGAAGTTCATCCATGATGTAAAGCTTATCTTACTTTCAGAGCGTTGTTGTCCATCAATGGACCTAGAGTTTGATAGGAGTCCGCGTAGAATCCGGGACTGCGCCGTATAGCCTCGTCTACCTTCGGGTTGTAGCGCTTATAGTCAAATGCCGGGTCTACTCCGAAACTCTTCTTAACTTCCGGCTTGTTGAGGAACCTCTCGACCTGAACATCGCAACGATTCGAAATGTGAATCCAAATGATATGTGGATACATCAGCATACGGTCGGCAGTGATCCGGCACTTGATTCTGACACACCTCTCTCACGTCGTACCTGCTATGACGTGTCGCTGAGATAATCTCTCGCCCTGATTCTGGTAGAAAACTCACATGTCAATGCTGACCTCTTTCGGCAGGGAAATCACTGTACTCTGCTGACAAGCAGTATACGCTCGATCGCAG
>Pm00209
TGTGAAGCGCCTGTAAGTTTCGATATCAAGAACATTAAAAGCTATACGCTATAAATCCACCATAGCGCGTACAGCACATATCAGCTGGGACTAGAAGGTATACAGAAGCTTTGACAACAAGAACATTAAAAGCTATACGCTATAAATCCACCATAACGCGTACAGCACATATCAGCTGTTACAAGAAGGTATAGAAAGAGATTGAGCGGCAGTCTAAGGACCTCGTGAGCAGATGCATGCTCAGCAACATCGTTTCGTACAATCTGGAAGTTTGCCGTAACCAGAGATAGCATCCTTGGACACGGCCAGAAGATTGGCTGTTGCATCAGATAACAGCCTTGATTCGAGACTCTCGAACCGACGCGACTAGCGACTCAGCGAAAGAAATGGAAATCGGTTGGATTATACAATTATGTCAGAACATGAAGCATAAAGTACTTCCGGCTCGTTGGACAGCCGAAGGCTATGTCTACAAGACACCAAATCTCAGCAACAACGTCCGCAGTCATCGTCGCAGATGTCTTGTATAGCCGGGCAGATGTCTAGCCATGGAAATACCTTGCAGGATTCACACACCGCACACTGAACTTCATCTTCAAGGTTGTTAGGCGAGTTTTGTTCGAGGTCAAATTCGGACACATGACCGCCATTATCGGCCTGCATATCCATCATGATGTCGGAGTTGATCTTCCCCGTACCAGCCAGGTGGGCATCACCGTTAACAACACTCAAGATGAGCAGGATAGTCGGAATGGTGGGTAACTTCATGAGATTACTGTGATGAAGATGGAATACCTTGAACACTTGAGCCAAG
>Pm00210
TTTGTGAGGCGCCTGTAAGTTTCGACAACAAGAACATTAAAAGCTATACGCTATAAATCCACCATAGCGCGTACAGTACATATCATCTGGGATCAGAAAGTATGCAGAAGCTTTGTCAACAAGAACATTGAAAGCTATACGCTATAAATCCACCATAGCGCGTACAGCACATATCAGCTGGTACAAGAAGGTATAGAAAGAGATTGAGCGGCAGTCTAAGGACCTCGTGAGCAGATGCATGCTCAGCAACATCGTTTCGTACAATCTGGAAGTTTGCCATAACCAGAGATAGCATCCTTGGACACGGCCAGGAGATTGGCTGTTGCATCAGATAACAGCCTTGATTCAAGACTCTCGAACCGACGCGACTAACGATTCAGCGAAAGAAATGTAGATCGGTTGGATTACAATTATGTCAGAACATGAAGCGAGGAGTACTTTCGGCTCGTTGGACAGCCGAAGGCTATGTCTACGAGACACCAAATGTCAGCAACAACATCCGCAGTCATCGTCGCAGATGTCTTGTATAGCCGGGCAGATGTCTGGCCATGCATTTACCTTGCAGGATTCACACAACGCACACTGAACTTCATTTTCAAGGTTGTTAGGCGAGTTTTGTTCGAGGTCAAATTCGGACACATGACCGCCATTATCGGCCTGCATATCCATCATGATGTCGGAGTTGATCTTCCCCGTACCAGCCAGGTGGGCATCACCGTTAACAACACTCAAGATGAGCAGGATAGTCAGAATGGTGGGTAACTTCATGAGATTACTGTGATGAAGATGGAATACCTTGAACACTCAAGAAATACTGAC
>Pm00211
CGATGATGATGGTGATGTAAAATAAAAACGTAACGAAAATAGGAAACGGATTGAATCAGAGACCGGCTGTAAGCCTTTCGACCTATTAGGAAATGAACGAATGTTTCGCGAACCTTCGCCGAGCTTTTGCAAACCGATGACCGCAAATAGCATAAAAAGCATAACAAAACTCGTTTATTCAACTCGATTCGGTTTTAGTACCGAATCCCAAACCAGGAGGAGGGCCCGCAGATTCCGCAACACCCTCGTCGGCTTCGTCCTTCACCACAACCTCCTCAAAATCCACGGTATTTCTACTACTCTGATAATTCACTTCCGATTCCTGCTGGTCTTCACTACCCTTAGTAGGATCTTCCGGAGGCGGCGGTGACGAGGGTGGCGTAGCAGCAGCAGCAGCAACCGCCCCATCATCACCACCCCCATCACGGAAGGGGGAGGAAGGCTGCTCGGGCTTTGCCGAGCTTAATCTCTCCGCCCACGACGTTCCAGACAAATGATCTTTCAGCCAAGCGCTGGTCACCGCTTCCGCACTGATCGAATCACTCATATCTTTGCTTTGTGATTCGGGAGCTCGAGGCCCCTCGGATGAGCTTCGAGCCGCGCTCACCCCTGGACCCGTCAACTGTCGGCCTGTCCCCGTCTGTTGCTGCTGCTGTTGCCCTTTCTGTAGCAGTAGTTGTTGTTGCTGCGATATCGTCAATAACGGTGCATTTTGCTGAGCCCGAGTTTCCTTTGCCATAGCAGCTAGAATAGCAGCAGTAGTAGTAGGCTGATTCGACGAGCTATTATTATTACCGCCACCGACAGCAGCGCCTTCTCCTGCATGCCTGTATGCGCACCGCGAACCATATGCGCACTTTCCAACAGCGTTAAACTTGCAAGAGATAGTCTTCGCCTTAGCACCCATGCTAAGACCTTCTTGCTGATGCGCTATCTGTGAGGCGATCAGATCATGCTGGGGGGCCAGATGTCGACGATGACGGTG
>Pm00212
AAAATAAAAACGTAACGAAATAGGAAACGGATTGAATCAGAGACCGGCTGTAAGCCTTTCGACCTATTAGGAAATGAACGAATGTTTCGCGAACCTTCGCCGAGCTTTTGCAAACCGATGACCGCAAATAGCATAAAAAGCATAACAAAACTCATTCAACTAGATTCGGTTTTATCACCGAATCCCAAACCAGGAGGAGGGCCCGCCGATTCCGCAACACCCTCGTCGGCTTCGTCCTTCACCACAACCTCCTCAAAATCCACGGTGTTTCTACTACTCTCGTAGTTCACTTCCGATTCCTGCTGGTCTCCGCTACTCTTCGTAGGGTCTTCCGGAGGGGGCGGTGACGAGGGTGGCGTAGCAGCAGCAGCAGCAGCAACCGCCCCATCATCACCACTCCCATCGCGAAAGAGGGAGGAAGGCGGCTCGGGCTTTGCCGAGCTTAATCTTTCCGCCCACGACGTTCCAGACAAATGATCTTTCAGCCAAGCGCTGGTCACCGCTTCCGCACTGATCGAATCACTCATATCTTTGCTCTGTGACTCAGCAGCGCGAGGCCCCTCGGATGAGCTTCGAGCCGCGCTCACCCCTGGACCCGTCAACTGTCGGCCTGTCCCCGTCTGTTGCTGCTGCTGTTGCCCTTTCTGTAGCAGTAGTTGTTGTTGCTGCGATATCGTCAATAACGGTGCATTTTGCTGAGCCCGCGTTTCCTTTGCCATAGCAGCTAGAATAGCAGCAGTAGTAGTAGGCTGAGTCGACGAGCTATTATTATTACCGCCACCGACAGCAGCGCCTTCTCCTGCATGCCTATATGCGCACCGCGAACCATATGCGCACTTTCCAACAGCGTTAAACTTGCAAGAGATAGTCTTCGCCTTGGCACCCATGCTAAGACCTTCCTGCTGATGCGCTATCTGTGAGGCGATCAGATCATGCTGGGGGCCAGATGTCGACGATGACGGTGTTGAAACCGTTGCAGTCCCCGCCTGGAAACCCAACTGCATGCCAGCACCAGCACCAGCAGCAGTAGTAGTAGCTTGGTTTTGCTTAGCAGCGCCAGAGTTAGCAATAGCTTGCATCAACTCAGCACTAGTGGTGATTTGCCCAGACAGTACCTGAGCCGCGTATTGCTGTTGTAACTGGGCTATCATAGCCGACGGAAGCTGTCGGAGAGGCTCCCTATTGCTGATCATATGCATGTACTGGCAATTGTCACCAAAACTACACCACCCAAAGGTGGAGATAAAGGGACAGAGGCCAGCAGATGCCACGACGTTTGATGGACCTTGCTGCGATAGACTATTCAAGGCTCGTTGTTGACGCTGTTGCTGCTGTTGCTGCTGCTGCTGCTGAGCCTGGGTATTCAACGATCTCAGAGAAGTTTGCTGTCCTGTCGAAGGCGCCATCCCATATGTCGTCTTCTGTTGTTGTTGTTGTTGTTGCTGTTGTTGTTGTAGTAGCTGTTGAAGTTGTTGTTGCTGTTGCTGCGGCAGGTGCGCCAGCAACTGGGCGATAGCAGGTTGGGACGATACGTTAACACCTTGCCGTTTGATCAACTCTGCAATCCTTTTTGTCAATGCCGCCTGTTGCGCCGCATTACCCGATGCAGCTTTAGGAGCGGCTGAATTAATGTTCATAGCGCTTGATGACGAGGAGGACGTAGCTGCTGCTGCCGCGCCTGCTCCGCTCGTCGAGCCTTGTGGTCGATTGAAGCCTGGTAAGGTAGTGCTCATCCCCTGCGGCTGTGTTTGTTGTTGCTGCTGTTGTTGCTGTTGCCGAGGGAAACTGCTAGTTGACACCGACGTGCCACCAGTGTTACTCCCACGAGAATTATCATTCAAAATCTTGCTAGGCTCCAAGGATGGCAAAGACCCCTCGTCATTAGGAAGTATCTCGGTGAGTAGACCTTCTCCTCCTTCCGTCAGGCTACAGAGCTCCCTCACGACGCGATTCAAAGCGAGCATCTGCGCATGTCCTTCCTTGAGCCGACGATCTACTTGGTGGATTACCATAGTTAGGTCGTTGCGCATTAGTTGCGACATTCTTTGCTGCATCTCAGTCCTTTCCCTTTGTAGAGTGATTATCACAGATTGCTTCAACTGACCCACCTGCTCTGAGGTCTGACCACACCTTATGTTCAAATGTTGTCTTAGGAGATTAATTTGTCGTTTAAGATCATCAACCGAATCAGACGAAGTTTGCTTCTCCGCTAGGTCCGTCAAAGCCCTAGTGATTTCCCCCAGGCGGGTGTTATAGGCGAGTAGGATCTCTTCATTTCTAGTCTTCGCTGTAGTTATTTGTCTGACCACCTCCTGCATCTCGTTCATCATCTTCACGTTGTGCCTCTTTATTAGCGCCTGTTCCATCTGGTTCATCCTCTTCTCCACATTATCCATGACCAAAGGCCACACGGTTTCTAGCATCGCTTGGTGTTCAGCGTTGGGCGCCTTCGGACACGACATCCTCGAGTCGCCTCCCTCGGTCGTACTAGCACTCCCAAGGGAACGCGAGCCTGTGGGTAGGGTATCGGCCTCACCAATACTGGCTGGGGACTGGCCAGAAGTTGTCAAACTGAAGTGACGCAAGAGTTCTTCCTCATCATCAAGCCTTCTATGATCAGAGGAGTCCATGTGGAGGCCGAGAC
>Pm00213
GCAAGGAAATGGAAGAGTCCCTCCTGTTCATCATCAACTACAGCAAAACACACTAGTCGACACGCGAATCAGTCGTATGGACTTAGGTACACACTGGCCAATCCTATTGACCCGATAGCGTAGTTTCACTGTTTAATGAGAGTCTAAGAGGTATGATGTCATTATCATCATGTTCGCGATGATAACGAATAGTCAGAGTTCAGCACCGAAGGCTGAGCTACTGATACAATGGTGTTCAAACGGTATATGGCAATAACACAATCGCGGGGAGTTAGCCCAAGACCAACTCTATTAGTTTCACGGGAGTATAATAATGACAGTAACAGTTTGGCTGCCGATGATGATGATGATAAGACTATCAGACACAACGGCAGCTTGACCTGAGGTACCTACGGCTGTAGAGCAGTCGAGGTACTACTACCATTATCGCGAGAAATATATGGATAGAAACAACGATTATCCGTGCTATTGTATCTCTGTCGAAAGACCGGTTGAAAAACGACGCAGACGATAACTTGAGGTCGTATGGCGAAGATGAAGTGATGAGGCTTACACTGATGATGATCACTGCGAAGAATGAGATACATCAGCAGAAAAGCATCTCTCACAACAAGCGACGACGCACTGACATACCTTAGTAATCTACACAAGAAGGACAACAGCGACGATAGAAGAGTGAAAATAAGCGTACAATAATATCACCCAATAGGTAATAGTAAGAGATAAGGAACATGATGCCGGATGCTGATTATGATGATGAACAAGTACGACAGTAGTACCACAAGAAGTGGTACTAGTGGAATGATGGACATCACAACATAACCGACTTGAATATTGTTCTAATCGAGAACAAGTAACTGCATAAGGATAGTCTACAGAGGCACAGACGCCTATAAGATGATACACAGTTATGACGGGAAGGAAGGTGATGATGATGATGATGATGATGACAGATCCTCAAACTCAGGACAACGGTGGAATACAGCAACAACAGCAAATGCCAACCTATCACCATTGGGTTGTGGTACAAATCGGCAACAAGCCGATTAGTAGAAACGATAGTCGGGCGATAATGAGGAAGCAGAGGCTGGGATGAACTCAGGGGAATTAACCGAGAAATGATGGGAATCTACCATAGGCGAGAGTCGATCAGCCATAGCTGTCTGCTGTGCTATTGTTGTTGATGATGATGAAAGGCCATTAGAAGCAGCTGCACGGTAATATGCACAGACGCATGTACCAGCTGATACAGATCCACCACATACGATACACTGATCATTACGTGATCGTCTATGTGATGATGAGGGATAACCTAGTACACCTGCTAAAGGCCTTAAAGAGTAGGAGGACATAAGATTGCGGGACTTGTTGTTGGAAGCTCTCCTTGAATGCTGGAATCCTCCTGGAGGCTCGTTGTAACCCAATACCCAGCACTTATCATCACCAATACTCTGGTAAGCCGGAGATGTAGCATTCTTGTTGCCGGTTGGATCCACACTCCTAATAGTCTCTTCTCTACCCTGTATGTGGGCGAAGTAGATCTCACAAATCTTAACCTCGCCATTAGCAGGCTGATGAGGACCATGAGCACGCTGACCTGGCCACTCATAATTCTGGAATGCTGACGCGAATACAAGGACATGCTTGGGGGAACGGAAGTTGATGAACGCATAGCCGCGATTGGCGACCTTAGCCGTATCAACTGGTAGATAGAGGAGGTCGTATCCACCATTCCGCAAAGCAGGACACCGTCGATCTATCTCATCACGTAGCATCGCAACAGTGTACCTCCTAGGGATCCTTTTAATCATAACAGTGGTTCGTGTGTCATTGCCAGTGCGCAAAAGCTCCTCGACATTGACGGGAACCATTGGTCCAGGAGAGCCATTGCTTCCATTGTTGTTCATAGTTTGCTGCTGATACCCTAGAGGTTGACGAAGAACATCCGAGTCTGTCGAGGTCAGAGGAGAGAGTCTCGCCGCCAAGTAATGCTGTTGTTGTGGGCTGTACTCATAAGAACTGTGAGAGGAGGCCAAATCGTCATTAGACAACAAGCCAGAGGTAGACTCGAGAGTCGGTGTTGTTGGTGCGGTCGTAGTAGAGGCATTGTCATCCGCATCAGCATGACAACCGTTATTCATGACCTCTAACAACGAGCCCAGAAGATCAGGGTTGGTCCTAGCGAACAATTCACAGAGGCTTTCGGCCGGTGCGTTGGGGTCGGCCTGACCAGATGCTTCAAGGAAGGATATCTCCCGTATTAACTGTTCGATACCAAGAGTATCAACCGTCATTGTTGATGAAATTTGGAGTTGGGCGATAAATACAACTTGAGCCAAG
>Pm00214
TTCTGCAAGCACGGATGCATTACAACGTGTGTAAATACCATCCGATGTGCTTGAAATAACATTTTCTACTGAGATTACGGTGATAGAGATCTAACACGGTGATGAGCACAGTAACCCCTATCACAATGATGAAACAAGATTGATAAGCTTTATGACGGCGACGCGGCACGCCAATAGTGAATAAGATCTAATCCATATGATTAGAGGAAAATAGAAGCGTCAATATCCATCCCCAAGAACATAATAAGACAAGCACAACTTAACCACTGATAGATTGGCAAGAGGGGATCGACAGAGAGGCCGACTGTGAATAACCACCAGTGAGCGTCTCTCCACTTACCAAAGAGCATTGGAGGGGCCCAGACAACGAAAAACCACTGGCACACAGCGGCTCACAAAATCGATCAGACAATGTAGTCAACTCAGTCTTTCCCACACATCTCCATGATAACCAATCATCTTTGGTAAGATAGTCAACATCATCACCACCATATACTTCGATGGGATTATCCCCTGAAGCAGTAACACCCATTCCAGCCGAACTGAGCTCATCCATTGATAGATGCCCATCACCATTCACATCGATCGACTGGAACACACCAGAGAGGCCGGCACTAGTATAAGCTGCAGACACGTTTGGAATACCAGTATAAACATCGACGAAACTCTGGCCTGATGAACAGATGACATCGGTCAATCTCGGATGATAAATCGTTGACATAAACCCGAATATAGCACTTGAGGTGACAGCAGCGAAGAATAGAGTGAACACCCAAGCCGCAGCAATCTTCACAAATAGGCTCCAGTTAACACTCTTCCTCCCATTCTTCTCACATAGTCCAACACCAATAGTAGAACCAACCATACAATGAGTCGTCGAGAGTGGGATACCAAGGTTAGAACCAACAAGAACAACCCAAGCTGACCCCAACTCAATGGATGAACCTCTCGCGGGACTGATTTTTGATAAGACTGCAACCGACAGTTCTGATAACATTGTAACCATAGGTTAACAGGCCAATAACAATACCAGCTCCACCGAAGAAGAGAATCCACAAGGGAACGGCAACACTCGATACGACATCAGCAGTTTGCCATATACCCCATATTGATGCAATAGGACCAATAGCATTAGCAACATCATTAGCACCATGGCTCACCGATGCGAACGAAGCACTAACAACCTGTAAGATCTTGAAAGTCTCTTCAGCCTTCGGAGGGAACACCTCAGCATTATCTTGAATGGCAGCAATCTTGACGTCACCATCACGCGCCTCTGAATGGAGGTCACGATTAAAAGCAACTTTGCCTCTCTTAGGCTGCACCGGACTTTCCTCAACCTTCGTTACTCCCGAACCAACTTCCTCATCGTCACTACTCGACGGTTTAGCAGATGAAACGCTCCTCACAGGAGCTGTTGCTGGTAATGGAAGCTCAGCAACCTCGGGAGCCGCTGCAATCTACGTTTAACAAGACGATAGGTTGCAATGTAAGTGACAAAGGCCAAGACGATGCCGATGCCAACAGCTGTTAGAGCTGCAAATGCTGGATAGTTACTGGCAAACGCCTTGATCTGCTCCTGTGAGTTCTTAAAGACGATAAAGAGACAAACGCTGATGAATACAATGAGAAGAAGTACTGGGAAAAACCGGTAGGAGTACTTGGCAGCATTGTCACCCTTACGCAGAATAAAGGTTCGAACCAATAAGAACCACGAACCACCAACAATAGCAGCCAAGAGTGGTGAAGTTATCCAAGATACGATAATCATCAATACAGATAACCAATCAACAGCATCATAACTCACCGACATACCAACACCTATCAGCCCTCCTATGATGGAGTGAGTAGTGGATACTGGGAAGGACATTACAGTAGCAATGACAAGCCATGCTCCAGCACCAGTTAGGGCTGAGAACATCGCCAACATCAATAAGTCGGGGTTATACAAGAAGTAATCGCCATTGAGAATACCTTTACGTACAGTATCAGTTACTGAAGCACCCATTCCAATAACACCAACCATTTCACAGACAGCAGCGAGCACAACCGCCTGCTTGAGGGTAACCGACTTTGCACCCACCGCTGCAGAGAAAGAGTTGGCTACATCATTAGCCCCGATACCGTACGCCATGATAAAACCAACAATAAAGCCCATAATCACCAGCCACAGAAATTCACTCTGAAAGGCTGATAGGTTACTCGCGATTGTTGTTGGATCTGCAAGGCCATGTACCAAGAGTGGGAGAATAGTCGTAACGGGAAGAAGAGCCCTCAACATGATCCCACCGGAGGCTGACAAAATCTAACTTGAGCCAAG
>Pm00215
GTTGGCAGTTCCGCAGTCACAATGGTCAAGACGGATCCTTCTATCAGCATGAAGATGCACCTGTACCAACTTGTTGGTCGGGCTGCTCCTTCCGTTAAGAACCCCAAGCCTAAGATCTTCCGTATGAAGATGTTTGCTCGTAACTCTGTTGTTGCCAAGTCCAAGTTCTGGTATTATATGAAGCGTATTACCAAGGCTAAGTTGACAGGAGGTGAGATGCTTGGTATCACTGAGTGCTTTGAGAAGCATCCTACTACCGTTAACAACTACGGTATCTGGCTTCGTTATGACTCTCGTTCTGGCACTCATAACATGTATAAGGAGTACCGTGATACCACTCTTACTGGTGCCGTTGGTCAGATGTATCAGGAGATGGCTGGTCGTCATCGTGCTCTTGCTTCTAATGTGCAGATCATTAAGACTGCTACTTTGAAGAATGATGAGTGCCGTCGTTCCCACATCACTCAGTATCACTCTGGTGCTAAGTTCCCTCTACCTCGTCGTATCCCTCGTACTTCCCTTAAGTATAAGAAGACCTTCCGTGCTGGTAACAGACCCAGTGTCTTCGCTCAGTAAAGGGCTTAACATCTTGGGAGGCTGATGTTACTACCTGTTGACGACCATCTTGCGGCGGCAGCCTGCCTGATAGAGAAAAAAAAAAAAAAAAAACTCCTCGTGCCGAATTCGGCACGAGCCGCGGTCCTCAGGCTCGTGCCCTCGCCAACGGAGTTGAAATTTGTATCGCCACTCCTGGGCGATTGATCGATTTCCTGGAATCCGGTCGAACGAATCTCCGCCGAGTGACTTACTTGGTTCTGGACGAGGCCGATCGAATGCTCGATATGGGTTTCGAAACGCAGATTCGTAAGATCACTTTCTCAGTGCGTCCGGATCGACAGACACTTTCTGTGGTCGGCAACCT
>Pm00216
GGCTCAAGCTCGGTTACTTTTCGAGGCATGCTGGATAGCTGTGGAGAGCAAGCCGGGTGCTTTACAACACTACTCGACTTCGTCCAAGGCCGCCGCCGCCGCCGTCGTCACCAAGAGTACAGTTTAGTATCAGACATCTTCTGGACCTCTCCTAAGAGGTCGCTTGTTGGCCGGGACCACCCGCTGAATGGGAAGCAGCTATCGAGGAAACTGCAGTATGTCGTCAAGGCAAGGCCGAATGCTGAGGATTATGATGACGATATTCAGAGCGTGTCAACTGATGCATCCATGAAATATAGCTGTCGTTCCCGTTCCCAATCGTTCACTCACTCGCCTACCGTATCGGACGAAGTGTCATCGAAAGTGGTGACCTTCAGGGAAGCTGTTGATTTAATTGAGTACGACTCTGCGGATAAGATGGAAGGGCTCGCTAAGCAATCACAGAAGGTTGTCCCTTTGAGAGAGTATGCGCGTAATACCAGACCGGTAAAGCGTTCGGTACGCCGACAGTACCAAGCCAGAACGACGAGGAGGAGTAGTTCCCTTAAGGGTAACAGACGGAGCCGTCTGGATATGACGACCGTTATGAACAGTATGTTGAGGCCAGCGAACTCCCTCGAGTTGACCGCCTTGAGGAGAGATCGCGCTAGGGTATTGACTGCTATTGAGGAGAAGGTATACGGTGTGGTGAACTAGACACATGATTTTCCGAGCAATTGCTTATTTCAGCTCTGTCAGTACGGTACCTCCGGAAATCAGTAACCGCTCTATAGTCAATTTGTACATCTATTATGTAGTATAATTTACTTATTTGTTGTAGTTTTCCGAGGCGTTCCATTTCTTCCTTGCCATTCGGGCATAGTGCTCATCGGCTTTGTCATGGACTTCGCTTCGATGGTTTTGTTGTTCGTCCCCCATCTTTCTGATGTCAGTCTCTTGAAGTTCACTTCTTCCTAACCTAGCTAGGTTTCTCAACTTCAACAAACTTTTCATTGGGTACGTTGAGTGCCGCTTCATTCGGGCAGCGTTACACGGAGCTGAGCTAGGTGATTCTGCGTCGTATGTGATGCCAACTTTGGTTCCTGCGGGTTACCGATCGATGTGTTTTCTCGTTGGCTCGAAGTCCATCGCATCGTGGACGCTGCCAGAAATGTCTGTAACTAGGTGCTGGGAAGTTGTGATGGTCATAGTTGTGTATATATCCCTACCCCATCGAGTATTACCAGACTGGGTAATTCCTTTGCCTTTGAGTCTTTTCGGCTTCTCCTTCCCAAA
>Pm00217
GAATATCGTCATCATAATCCTCAGCATTCGGCCTTGCCTTGACGACATACTGCAGTTTCCTCGATAGCTGCTTCCCATTCAGCGGGTGGTCCCGGCCAACAAGCGACCTCTTAGGAGAGGTCCAGAAGATGTCTGATACTAAACTGTACTCTTGGTGACGACGGCGGCAGCGGCCGCCCTTTTTTTTTTTTTTTTTTTTTTTTTTTTTGGCAGGTTGGATTGTCATTTGCAAGGCCAACTATTAGTAAGAGCCTACTTCCTCCTAAGACGTCAATGCCAGCGTCGTTGTCAATATTCCATAGTCGATAGGGGTAGTAATGGTTTACTGAGCGAAGACACTGGGTCTGTTGCCAGCACGGAAGGTCTTCTTATACTTAAGGGAAGTACGAGGGATACGACGAGGTAGAGGGAACTTAGCACCAGAGTGATACTGAGTGATGTGGGAGCGACGGCACTCATCATTCTTCAAAGTAGCAGTCTTAATGATCTGCACATTAGAAGCAAGAGCACGATGACGACCAGCCATCTCCTGATACATCTGACCAACGGCACCAGTAAGAGTGGTATCACGGTACTCCTTATACATGTTATGAGTGCCAGAACGAGAGTCATAACGAAGCCAGATACCGTAGTTGTTAACGGTAGTAGGATGCTTCTCAAAGCACTCAGTGATACCAAGCATCTCACCTCCTGTCAACTTAGCCTTGGTAATACGCTTCATATAATACCAGAACTTGGACTTGGCAACAACAGAGTTACGAGCAAACATCTTCATACGGAAGATCTTAGGCTTGGGGTTCTTAACGGAAGGAGCAGCCCGACCAACAAGTTGGTACAGGTGCATCTTCATGCTGATAGAAGGATCCGTCTTGACCATTGCGACTGAGGAAC
>Pm00218
GAAAGCCGGAAGCTTATCTTAACTCTTGTTCCTCGGAAAGCCTGTGCATGCCTATCGATCCGGGAATGGATATCTCACACAGAAACTATACGCCAATCTCGTCCGCGCAACGAGAACAGCAGACAGTCCTGCGGCACACGACAAAAGGGACGTCATTATGACTAATAATGTGGCAACGAACGGTCCATTACGTAGAACGCCCTGTTCCGCGCGTACTTGTGGACACGCATAGACAGCCATCGTTGTAGCGACACGGTTTCCTCCCCTGCAGACTCTTCATTGGAAGCTATCGACGACGGACTCGCGTGCAACCCAACATCGCTTTCTCTACTAGGACTCGTATCCATATCGGAGTAATAGTGACGGAATAGACCGAAGATTAAGATCCAAATAAGAACCCCTGAAGTACGTAAGATACTCGAAATGTAACGAGCTGCAAAATTACGGACTTCTCGATTGACGTCACAGATCAGAACCGAATATCGGACGCGTCACAGACATATCTTGTAATCTCATAAGTTCTTGACTATTTCTCAATAAGTCTGATAATGAGTATACGAAAGAGAAAAGTAGACAGGATCAATCACGAATCCTCGTCTGAATAAGCGACAACTATAGCAGAGTTGTCAAGCCTCGAGAGATCATCATCATCACAATCGTCTATGTACTCGAAGTCGTGATCGGGTCGTCGATTGATACTATAGGTAGTCGATGCTAGTGACTCTGGTAACACAATCCCAAGGGTAGATACGGGTATAAGACAATACTTAGCTGCGGTCGACAAGGTTGGCAGGGGAGCCAACAGTATTCCTCAAAAGAATCTCTCTAAAGACTCTGAATGCACTCGAATCGTTTGACGATC
>Pm00219
GAGAAGTTATCTGTTAAGCGCTGTGAATTTCCGGTGGTCCCGGAGGCTGAGATGTTGAGTAAGCGTATCGTGTTCCAGTTGGCCGGGAAGATCGGCTCGGTAACGGGAGGCGCTTATGAAGCTTTGGCGAGATGTCATGCTGATGCAGCACGAGTCGCTGCTGGTCGGGCCGGTTCCTGGGACGATCAGGATCAGCCCTGGGCGAAAGAAGCGGAGTTGCGAGTCAGGAAGCGTAACGATCTTCTTCAGATCTATGAAGAGGAATGGCTCCAATGTCGCAACCGAGTGGCTATGTCTAAGAAGTTAAGCTCTTCGACTGAACGACTATCGCCTGGTGACAAGGCTGTTCTTTTCAATCCGGGTAAGGTCGGTGGATCCCGAGAGTCCAAGCTCTCTGGTTGTGCGTCCGGGCCTTACTATGTGCTCGAGGCTGTTGGGGATCAATGCTATCATCTAAGTTTAACTTCTACTGGTCAAGGACGCAGTGCAGTATTCCATGCAAGTCGCTTGCGGAAATACGATGGTCCTGCGAATCCGGAGTCCAATGTCTGTCCACTCTGCCAAGATCTTCGTGATGATATGGTTATGGTTGCCTGCGATGGCTGTAATCAATGGTTCCATATTTCCTGTCTTGGTTTGAGCGAGGACTCAGATGCGATTTTGGCGGATGAATGGTTTTGCCAAGATTGTTTGGCAAAAAGGGGGCGAATAATGTGATGATGATTTCTCGAGGCTTGACAACTCTGCTATGGTTGTCGCTTATTCAGACGAGGATTCGTGATTGATCCTGTCTACTTTTCTCTTTCGTATACTCATTTTCAGACTTATTGAGAAATAGTCAAGAACTTACGAGATTACAAGATATGTCTGTGACGCGTCCGATATTCGGTTCTGATCTGTGACGTAAATCGGGAAGTCCGTATTTTTGCAGCTCGTTACATTTCGAGTATCTTACGTACTTCAGGGGTTCTTATTTGGATCTTAATCTTCGGTCTATTCCGTCACTATTACTCCGATATGGATACGAGTCCTAGT
>Pm00220
ACTAGGACTCGTATCCATATCGGAGTAATAGTGACGGAATAGACCGAAGATTAAGATCCAAATAAGAACCCCTGAAGTACGTAAGATACTCGAAATGTAACGAGCTGCAAAAATACGGACTTCCCGATTAACGTCACAGATCAGAACCGAACATCGGACGCGTCACAGACATATCTTGTAATCTCATAAGTTCTTGACTATTTCTCAATAAGTCTGATAATGAGTATACGAAAGAGAAAAGTAGACAGGATCAATCACGAATCCTCGTCTAAATAAGCGACAACTATAGCAGAGTTGTCAAGCCTCGAGAAATCATCATCACACCACAATGGAGCTGGCGTAGTCTGCTGTAATCGACCATCCTTTACTCTACAGAGCTCATTCAGTCTTGTGGCCGAAAATATCGTTAAAAGTTTTCACAACGAAGGGATCAGGTGTAGAAGGCATCGGCATATTTTTCGGAGGATTAATGTGTGGTAACTTGGCAGCAGCAGGAGAATCAAAGTTGTAAACATATCCGTCGTATACGATGTATTTGCCTTCATCATGCGCCGATGTCCCGTGGGGAAGAAAACCCATTTTCTCATAGAGAATCTTGGCACCAGCATTCGAGGGGTCCACTAGTAGAAACACCCCGGTGATTTCAGGCCATCCCGTTTTGATATATGCGAATAGTTTTGTCAACAATTTTGTCGCCACTCCCTTCCTGTGCCAGTCTTTCCTCACTTCTACACCGTCAATATACACCCACTTTCCGTAACCAGGTTTGGTTATAGTAGCATACTCGACATTAGCGACCACAGGCTCGCCCGGCTTGTCCTTTGGATCTACTGCAACGAAATCAGCGGAGTCATCGGTCAACCGTTCAGGTCTGGGGATAACATCACTCGGGAGTGCACATCGATAATCGAGCTTGTCAGAGTCGGGGCTGGCGAACCCCAATACCAGGCCGTTTGTGGTGAGGACCCATTGAAGGAGTCCCACGAAGAGCGTGTAGGATATGCAGTTTCGCATCGTCTTAG
>Pm00221
CAGGGTGAATTCTACTCATAGTCATGAGGTCATTTTCGGCTACTCTCCTATTGTGCCGGTATGTGGTGCGGTTCTTCATGCCGTGACGGTACCACGTGGTTTCCGAGGAGATCCTGATGCCGTGCAGAAGGAAGCGGAGTTGCGAGTCAGGAAGCGTAACGATCTTCTTCAGATCTATGAAGAGGAATGGCTCCAATGTCGCAACCGAGTGGCTATGTCTAAGAAGTTAAGCTCTTCGACGGAACGACTATCGCCTGGTGACAAGACTATTCTTTTCAATCCGGGTAAAGTCGGTGGATCCCGAGAGTCCAAGCTCTCTGGTTGTGCGTCCGGGCCTTATTATGTGCTCGAGGCTGTTGGGGATCCATGCTATCGTCTAAGTTTAACTTCTACTGGTCAAGGACGCAGTGCAGTATTCCATGCAAGTCGCTTGCGGAAATACGATGGTCCTGCGAATCCGGAGTCCAATGTTTGTCCACTCTGCCAAGATCTTCGTGATGATATGGTTATGGTTGCCTGCGATGGCTGTAATCAATGGTTCCATATTTCCTGTCTTGGTTTGAGCGAGGACTCAGATGCGATTTTGGCGGATGAATGGTTTTGCCAAGATTGTTTGGCAAAAAGGGGGCGAATAATGTGATGATGATTTCTCGAGGCTTGACAACTCTGCTATACTTGTCGCTTATTTAGACGAGGATTCGTGATTGATCCTGTCTACTTTTCTCTTTCGTATACTCATTATCAGACTTATTGAGAAATAGTCAAGAACTTATGAGATTACAAGATATGTCTGTGACGCGTCCGATGTTCGGTTCTGATCTGTGACGTTAATCGGGAAGTCCGTATTTTTGCAGCTCGTTACATTTCGAGTATCTTACGTACTTCAGGGGTTCTTATTTGGATCTTAATCTTCGGTCTATTCCGTCACTATTA
>Pm00222
GAGCCTTACCAATGATCTCGGTGGCTACAAGTGAACTATCGTGATGTGTACCAAAAAAAACAATCAAAGGTCGTCGAGTTGAAAACAGACAAATCACATGATACAGGCTAGGCCTCCTTCGCCAAGGGAAGTCGACGCCTTACAGACGAAGATGTCTCGCTGGGTTCTGGAAGCTCCCGAATGACGGTTTTATAGTCCCTTATCTCGTCCAGAAGGAAATGGGTGAGCATAGGACCTTTGCCCTTCACCTCATGCACGCCGCGACTCTCCGTCTCGAAACATCCAGGTGCTAACACGTCGAGCCACTTCTTGGTCGCATCTGTGATTTGTGTACAACCGATTTCGCCATACTGTACCATACGGGAAGCTGTGTTAACACAGTCCCCCCACACGTCATAGATAAACTTCTTCCTACCAATGACTCCACCAATGCAATCACCGCTATCAATACCAACACGGAGAGGAACTGGAATTCCCACAAAGACAGGAGATCCTGTATCATCCTCATTGTCATCACTGCCAGATGTCGGCGGATCCGACGTCCGGCTAGACGATGCTGGACCATCCTCAGAGTCTGACTTCAACGTGGGACTGCTATCGTAGATGTATCGAATCGCACCAGCGTCAACCTCGTGAATGGTATCCCAGTACTCTGCCGCATAACTCGAGCCTTGGGACTTCAGCGTTATCAGAGCGTTGCGCCGGGCCACCTCGTCCATCATACGTAGTGCCATTCGGCATACAGCAGGCGCGTGTATCATATTGGACTGCGGCAGACCAGCTGCTGCCATGTAGTGATTCCCGTCAGTCTTGATCTTGCTAAGACCTTCCTCATGCGCTAGCTCGTCGAAGAGGCTGAAGAGCTCATTCAGTGTGAGAACGATCTCTCTGGGAGAGATCTTCATAGACAGAGTTGTGAAACCAGGAATATCCGAAAACATAATAGTAACATCCGTGATAGCTTCTGTGATACCAATCTCTCGGCTCAGCACCAACCCTGAGTCCCGACGAACACCTTCCATAGAGTCAACTGCGTCTTGCCTTTTCTTTAGCGTGTCCAGAATACGCTCCGGAAGAACGTTGGTGAGCAGAGCATTGCATCTGCTAGCCTCCTTAGCTAGTGAGAGATGAAGGACAAAATCCTCACGGAGTACTCCCTCGTACACATACTTGTAAATAGTAAGGAGAACTACACAAGTGATAACAACAACGTAGAAAGTGATGGTTGGTAAAACACTGAGTGTAGGAACTTGACCGACGTGGCTGCTCGATGGAAGGAGATGAAGGATAATAGCGACGGCGGTTATTGCTAGTGATACAAAAACGTATTGCGTCCAGCGTAGAGAGAATGCCGCAGCGGAAAGGATATACGTTAGAGCGAGTGTGTATGAACGGTCAGGCGGCCAGCAATACCAATCCATAACCTTCGGACCCAGATGCAACCACAGCAAAGTAAGACAGGCCGCCAGTAGAGAATAGCATGCCTGCAAGTCATCGAAGAAGTCCAGTAGTATTGACCTTCGCCCTCGCAGTGACAAGCATACAGTGATCTCCAGTATTCCCACCAAAGCGAACATCATAAGCGGCTCTGTCGCGGCATACTTTAGTATAGTCATAGTTTTCTCAGTATCATCACTGCAATAATAGAAGGAGCCAGCTGTCGACATAAGCAGTCTATACCGAAACCATGTCACAACAAGTACGAAGAGCACCAGAACAGTGGTCCACATCACCCCAAGTCTGTCAGAGTGTAACGAATGGTTCACCTGGAAGCCTTTCTCGAGCTTCGCCGACTTGTAAAACTGCAGACTCAGTCTGTTCATCGGCTGCTTGAGGCCTTTCCATAGATTATCTCTGCCCGTCGCGGAGTATGGAATGTCCTTCCAACGTGTAGGAGATTGGGAAAGAGCAAGCCGCGTCCGCAACGGGAGCAGCTGCCATGCTGGGTTAAGTGTAGACTGCTTTTCCGCAATAACTATATTCCGGGCACTGATCACAACACCCCTGCAACGTCGCCTCACGTCCTGGGCGTTCGGGTCGAAAGCTAGCCATAAGTTCGCGCAGAATTCAGTGATGCCATCTTCCACCGTCGAAGAACCAATGTCGTCTCCTGGGAGCTGCTCATATATCATCTTAACGTCGTCATAGAACCGCAGTAGGGCATCGGAGGCTCTCACCGGAGGGGCATTTTCAGTAGCATTGGCCTCAGCATAGATATCGACCCGCTCGGCAAATACATCCAGGATAACCTTCTTGATATGCTGCTCGCGGATGCTACTTCGATCGAGGAGCACGGCCGTGAGGTCAGCAGCGTCAACATATACAACGCTACTCCCCTCAGAGTCTCCATCCTCATCGGACCCATCCCTGTCGAAGGCGCCACTAGAAGCCTCAGGCGAATCATCAGGTTCCCACTCCTCCATGTTGAACGACCAGGGCGATGAGGAATGCCGCAATGTGCTAGGAAGTACTGGCATGAAATCGGTGTCGGTTCTGTCCTCATCAGCACTCAGTGAGGAAGATACACGCCGCAGAGTATGCCGACGCTTGTCAAGGTTAATCGGCCCAGTTAATGTATCACCGAAGATAGATCGTAATCGGTCACTGATTTCGCTACTCTCTAGCCGACCAAGACTGGTCAATGCACGAGACCTTACGGTATCACTGGGATCACCGCAGCTTGACAATGTTCGTCGTCGGACTACCAAACGGGCATCCTCGTGGATAGCTGTCCTCTGCTTGGTTTTACCTGCAAGGGACCTGTAAGGCTGCGACCCATGTTGAGGCATTCACGAACAGTTCTGAATGAAGACTTGAGCC
>Pm00223
CGGTGGCTACAGTGAACTATCGTGATGTGTACCAAAAAAAACAATCAAAGGTCGTCGAGTTGAAAACAGACAAATCACATGATACAGGCTAGGCCTCCTTCGCCAAGGGAAGTCGACGCCTTACAGACGAAGATGTCTCGCTGGGTTCTGGAAGCTCCCGAATGACGGTTTTATAGTCCCTTATCTCGTCCAGAAGGAAATGGGTGAGCATAGGACCTTTGCCCTTCACCTCATGCACGCCGCGACTCTCCGTCTCGAAACATCCAGGTGCTAACACGTCGAGCCACTTCTTGGTCGCATCTGTGATTTGTGTACAACCGATTTCGCCATACTGTACCATACGGGAAGCTGTGTTAACACAGTCCCCCCACACGTCATAGATAAACTTCTTCCTACCAATGACTCCACCAATGCAATCACCGCTATCAATACCAACACGGAGAGGAACTGGAATTCCCACAAAGACAGGAGATCCTGTATCATCCTCATTGTCATCACTGCCAGATGTCGGCGGATCCGACGTCCGGCTAGACGATGCTGGACCATCCTCAGAGTCTGACTTCAACGTGGGACTGCTATCGTAGATGTATCGAATCGCACCAGCGTCAACCTCGTGAATGGTATCCCAGTACTCTGCCGCATAACTCGAGCCTTGGGACTTCAGCGTTATCAGAGCGTTGCGCCGGGCCACCTCGTCCATCATACGTAGTGCCATTCGGCATACAGCAGGCGCGTGTATCATATTGGACTGCGGCAGACCAGCTGCTGCCATGTAGTGATTCCCGTCAGTCTTGATCTTGCTAAGACCTTCCTCATGCGCTAGCTCGTCGAAGAGGCTGAAGAGCTCATTCAGTGTGAGACGATCTCTCTGGGAGAGATCTTCATAGACAGAGTTGTGAACCAGGATATCCGAAACATATAGTACATCCGTGATAGCTCTGTGATACATCTCTCGCTCAGCACACCTGAGTCGCGACGACACT
>Pm00224
CTCAGCTGACCACGATGACGGGTCGAACGGAGAAATCCAGTTCCCGCTAGCTTCGAGCGGCTCGAACAATTTGCTCTCAGTGTTGAAAGACATCTCCAGGGCATTCTGAGCTCTACTATAGAGAACGCTAGCATCAGAATAGTGTCCTAGTTTGGACGCTGCTGCTGCAATCACAGAGTCGGCCTCGGCGAAATTGAGGCCTCTCGATACGACTTCGGACACACTTGATTTAACCGGAATGTATCCTCGGTCGGAGTACGCGCCAAGTCCTTCTCTCCCAAACTGCGAGTTCTTAGGACGTTCCACAAAAGCATCTTTCCGGATGGCCGCGTACATATCATCAGCCAAATGCGGCGTCTTGTTGGCAATTATCGCCCAACCAAAAACCACATCCCCCATAGTGCCAACCATAGAGCCCCTCTGGCCAGGTGACGCCCACGTTGGTAACCATCCAGCTTCCTTATAGGCATTCACCCACCCCTCTAAAAGACGGTCTAGAATGTCCGGAGCGGCAACACTTAACCAGAGGTAAACCGTCCTGTAAGCATCCCAAAAGCCACTGTCAGTCGCCAACTCGCCAGGTACGACTTTCCCAGTATAAACACTGTAGTGCCCGAGTTGATTATTCTGATCATATTCACCAAGAAGTCTCGGGAACAGCATAGTTCGATAGAAATTGGTATAAAAAGTTCTCAAAAAGTTACTGTTTCGCTGTACTGTATCATAGGTAACCAGACTTAGGCGTGTTTGCCATACGTCTTCACCTTCCTTCACGAAAGTATCAAAGTTCTTACACCAAGGTAACTCCCTCGCCAAATTTACTTGAGCTTGTTCATTAGAGATAAAAGAAGTAGCGATACGGAGGTGTACCGAAAGTCTTTTATTATTTTCCGCAGCATCATACTCCAGCATGATTGAACCATCTACGTTGCGCATGCGTGCAGGTGGTGGGTCAATTGCCCCATTGATAAACATGGCGAACCCAGGCAATACACCACCGTTGTTAACACTGGTTTGAGTAGAAAAACGACCCTCCTTGTCGAGCACGACTGGTGTCGATGAGCTATAGTCAAATAGTCTCACAAGCACCGTTGAGTTGACCTTGGGTGGAAAAGAAAACCGAAAAAATGCAGCATGTTCCGTCGGGGTCATTTCAATCCTAGCGCCACCCATATCAGCGTTACCAGGATACAGAGCCGATGACTTGAAGTAGTGTGGCTTGTAAGTAGTCTGCAGCGGAGCGAACGACACAGATTGCTGTGGTTCGTCACGGGAAATGATAGCATTAACGAGAAAATAACCATAGTCGCCTATCCATATGGACGGTTGGTGAGTGCATCGAACACCATAGAAGCTTCTCGAGGCCGGGTTGAAGTAGCGTACAGTGGCATGGTCGGGTTCAGTTTGAACAGACCAATGATTGAAGCCGAATGGTCGGCCCATGAGGGGCGTGGCGCCACCAGTAGACAACTCATAAGTATTAGAAGTACCAGCTAGAACGTTAACATAATCGACGAGGCTATCAGCAGCTTGAATGCTACCGATCATTACTTTGAAAGCGAAGATGAGGTCCAGCAGGCTATTCATATTGACAACAAATAAATTAGTTCTAGATCGCGA
>Pm00225
TGTGGATAGGCCTTTAGCGAACTGAAAGGGGAAAAGTTGAGGTGTCGAAAAAGAAACAGATTCAATACATTTTTGCAGAGCTCAAGATCTTGACTGCGCCTACTGTTGTTAAAGCTACGCCACCCACAGACACACTCCTCCTCCTCCCTGTCGTTGACAGCTGCTAGGAGGCAAAATGAATGTACGAGACAGATAGCTTGTCGTGATAGCAGTAGTAGTGATGGTGATGATGACGATGACGTTGAAATCCTCGATACTAGTATCAGCTAATGATAGCGACGCTGATGCTGCTGATGCTGTTGCGGACCTCTGTGCTTCCCTTGCTTCATGTGAGGCAACGACTCGTAGTTTGTAAGGTCGATTGGGAGAACTCCCGACTCCATGCCGTTGTTCCACGATACAGCCATTGTTCCTGCCGCTGGGTTCACACTGTCGAGCTGTAAAATTGTCCCGACCGGAGGAGCTCCTGGTCTCATGGACGCTGCCACTACCATTAGTTCCTGACCACCACGACCCTTCTGCTGCTGCTGTTGCTGGCCTCCTCTGGTGGTGACAGGGAGCATTCTACCTCGCTGGGCTTCAAGCTTAGCCGCCAGCTCACTCATAGCTGAGCGTGGCCGTCCTCCCTGAGCTGCCACGTTCGTTGCCTGTTGTTGAGGTTGGGCTTGCTGAGACCTAGGACTGTTGAAAACACTGGTAGGCACCCATCCAGGCTTCTGCTGCTGCTGGGGCTGCTGCTGCTGCTGCCCAGGTGTGTGAAGATTCAAGGCCCAAGCCCAGAGTCCATCTGCTGACACTGACTTTACCACCATCACATCTCCAGTATCAACACGTAGCTGGTTCGGATCAGTAGGATGCCAGAAGCATCGTGCCACGTGCTGCGTGTTAGGCGCCAATTGAGCGCCTCCACTAACTGCTCCCTGCTGCTGCTGGTCTTGCTTCTGTGCCCCCTGTACTGGTTGCTGCTGCTGTTCAAGCCTAGCCGCCGCCTTGGGAGCGCTGCGGCCCCTTGAATACCACTAGCTTTACCAGCCACATTGGACGCTGCTGCTCCTGCTGCTGCTGCTGCTGCTGGAGAGCTCTTGGGTACTGCCATGGTACTCATATGTGCTATCATAGACGCAATCGAGGTCACTGTTCGGCAGCGTACCGGATACATAAAAGGTTCGTTACGAGCAATGATCTGATTCGCGCGCTGCTGAGAGGCCGCGTCAGCTCCTGTCTGCAGCATGAGAACATCGACTTTCCTCATACTACCAATCAAAGCCGCCGAGACACCTCTTAGCAGTGACTCGCAGAATAGGACACCAACGAGCGCATCGCCATTCTCTGCCGCTGCCTTAGCCTTAGTTCGCTCAATAGCGCTTACGAACTGGTCCGAGGTAGCCATAGATTCAGGAGGCACACCAGGACCAAGGTCTCTCTCATCGGCCTTGATCGGGACCAACTGCCACTGGTTGAGGACTCTGCCGATTTCTTCAGTGGACATCTGGTCCTCAGCATTCGCACACGTGACCAGATTCTTCAGAGCAACGAGATCCGATATTAAAAACATCTTAGGCGAGGCGTTATCGGGGGAAGACTGCTTCGTTGATGATGCTGCCGCTGCTGCTGGTGCATCGGTTCTCGACGTTTGCGGTTTCGGAATTTCAGGTGCCGGAGCAGGGGTTCGAACCTGTGGTGCCTTGGCAGCTGGAGCTTGCATCATTACCGATGCCTTTGGTGCTATAGGCTTGGGCGTTGGCGTCATACCAGCTGGTTTAAATTCAGGAGCATCAGCCCGCATATGGTAAGTGCTCTGCTGCTGGCCATCCCGAGGTGATGGAGTAGCCGTTGATCCTCCCTGCTTCTTCTGCATAATCTCATAGGACACCAATCGAGGCTTGAGGTCGAACATTGTCTCTACTTCACCCTTGCTCACGAGCTCGTCGATGATGGCGGATTCTCGCTCAGCTTTCTCAGTAGCAGCCCTATTGCGTTCTATCATCTCCTGTAGTGATAGTTGAATCGGTCGGCCACCACGGACCAGCTCTGTGCCTTCCGGGCATCCAAAGACGTGAAGTCCCATAGGAGCTCGACTCTGATGGGGTAACATATTATCAACGAAACCCTGGGTCTTGGCATCAGAGACGTCACCGACTTTCAGAAGGAATCGGCCAGTGAGAGGCTTCCCTTGGAAGATCTTGCGGAACATGTGAGCCAGCCCTTCTGATAGAAAATTGATGAAGACGTAGCCTTTGGTTTTGATGTCCGGTTGGGATGAAGGAGTCCTCTCGTGCGGCATAAAGAGGAAGTCATATGCACCTTTGAAGCCCTCTTGATTGATGATAGCTATGAGGTCCAATGAGCCCAAATCATTGGGAACATTCCGTAGCATAACGGTAGTACGTCTAGGAGCTGACGGTGCTGTTGTAGGTGTAGCCAATAGCTGTCCTCCGGTCAGTCTCATCTCACCGCCTAGTTGTGAGCCCTTCGTAGTGCCACCGAACATCCTGAACAAAGCATCGGTGCCTCCTGCGTTCGTCGAGTCCATTTGTGAGCCTGTTGCCGTAGTGGCAGAGGCCGATGTAGGTCTTAAGACGTTCTCGAGCGGGTTGGACATGGCAGCAGTCAACAAAACTTGAGCC
>Pm00226
GCTCAATTAGCGCCTAACACGCAGCACGTGGCACGATGCTTCTGGCATCATACTGATCCGAACCAGCTACGTGTTGATACTGGTGATGTGATGGTGGTAAAGTCAGTGTCAGCAGATGGACTCTGGGCTTGGGCCTTGAATCTTCACACACCTGTGCAGCAGCAGCCTCAGCAGCAGCAGAAGCCTGGATGGGTGCCTACCAGTGTTTTCAACAGTCCTAGGTCTCAGCAAGCCCAACCTCAACAACAGGCAACGAGCGTGGCAGCTCAGGGAGGACGGCCACGCTCAGCTATGAGTGAGCTGGCGGCTAAGCTTGAAGCCCAGCGAGGTAGAATGCTCCCTGTCACCACCAGAGGAGGCCAGCAACAGCAGCAGCAGCAGCAGAAGGGTCGTGGTGGTCAGGAACTAATGGTAGTGGCAGCGTCCATGAGACCAGGAGCTCCTCCGGTCGGGACAATTTTACAGCTCGACAGTGTGAACCCCGCGGCAGGAACAATGGCTGTCTCCTGGAACAACGGCATGGAGTCGGGAGTTCTCCCAATCGACCTTACAAACTACGAGTCGTTGCCTCACTTGAAGCAAGGGAAGCACAGAGGTCCTCAGCAGCATCAGCGTCGCTATCATTAGCTGATACCAGTATCGAGGATTTCAACGTAATCGTCATCATCACCACCACTACTACTACTGCTATCACGACAAGCTATCTGTCTCGAACATTCATTTTGCCTCCCAGCAACTGTCAACGACAGGGAGGAGGAGGAGTGTGTCTGTGGGTGGCGTAGCTTTAACAACAGTAGGCGCAGTCAAGATCTTGAGCTCTGCAAAAATGTATTGAATCTGTTTCTTTTTCGACACCTCAACTTTCGCCTTCAGTC
>Pm00227
TTTGTGCCCGAATGAAGCGTTGTGGGTGGGCTCTCGAATGATTAGTGATCTCCACAAGATCAACCAAAATCAGCGGCATCGGAAAGATGCCAGCAGACATGGAAGATGCTACGTATCTAGAGTCGAATGGGATACATTTTACACAGATACGACAACAACAACTACTACATAAACGCAGTAAAAAGAAGAAGAAGAAGAAAATAAGAAGAATATCACTGCGCCTGTGCTATCGAAATGGACGGAAATTCATCCACATTCAACCAAAAAAAATCGGACTTGTTCCGCTGAGGACCGCCGAAGCGCTGAACTTGTCCGCTGTGATAATAATAATACACTACAGCACACACTTTCCCTACCAAAGGAGCAAACGATCCAAGGATAATTTGGGATCATTTTTCATCAGTAATGATGATGAAAGTTAGGGAAAAATGCTGCGGCTGAATGTTTCGATGGTCACCAGTGAAGAACAATAGGAGGATGCGGATGATGTTTGAAAAAGTAGCGCTGAACGATTCTATAATGATCATGAATGCTGATGATGATGATGATCATTATCATCATGCTCGAGTTCTCCCGTCATCGCCTCCACGGTCTGGCTCATAAGAGACGCCAGATTATTAGCCGTTTTCGACAAGAACTCCAAAGACGGTTGAGCTGAAAGGACACAGTCCAATATTCGACAACCTGTTTCGAAACTGCCACCCCAAATAGCTGCTATCACAGCACATCTTATGACGCAGTCCACGACCTCATAATTTTCCCCTAGTTGTTGCTGAGATTGGACATCAGCAAGTATCGCCGTATCCGCGTATATCTTGAAGGCCGCATCGAATCTGCCGACAGACTCGTACGTCTCTGCCAGGATTATTCCTTGGGTTTGGTGGGAACTGGCCGTTGGGATCCCTTCCAACATCCTGTTGATGCATATCATCTTCTGCGTGAACTGCAGAGCCCATCCCTGTCCAGCGGTATCACTCCCCCGAGACGGCAATGTACGGCTCTGTGCTACTGACGATGGATCTCTTTCT
>Pm00228
GCGATCTAGAACTAGTCCTTGGCTCAAGACTCGATCCCTCGTTCTTACCAATCCGATTCAAATGATTCGCCTCCTCACCAACATCCTGGTTATTGCCTTGGTCGCCGCCGATAACGCCTGCACCGATGCTGATAAGAAAACCATCAAAGGCACGCTCTTCCCAGGTTACCTTTGGTACTGTAGTAAGAAGGCCCTCTTAGATCCAAAGGGCGTCATCCCGAAGTGCCTTGAGGACGGTTGCAAGCTCACGGACAAGTGTGCCGAGTGCTTTGGTGAATTCGGACAGTGTGGATTGTCTTGCGTTACACAGTGCTTGACCAAACCCTCTGATCCGGAGTGTAAAGCCTGTATGGAGAAGCACAACTGCAATAAGCCACTCCTGACCTGCACAGGCCTATCCGAGATCATGCCTGGCCCGACGAAGGAGTCTCAGACATGCCCTCACTGATGTCTATCTCATTTCAGTGCTCCTCGGAGTCAAAACAACTTTCCCGAGCCTGATTATGCAGAAAGTCTGTTTTGACATTCCGATACCGCCGCTCTTCCGGTGTCTAACACTGTCTTTGTTATGGGGTTTCCACAACCCTCGAAGATTGTATGAAGGTCGCTCCGGATGGCGTAGGTCTCTTTTCCGAACAATCCGCTTTTCGACATTTGGCAAACGATTAAGGGTGGACATCCACCGATTTTTTCATCGGGTATAAACCGATTTATCATCAGTTTGAAAA
>Pm00229
GGCTCAAGTTTTAGTTCAAACTCACCACGTCATAATGCCGCCTCATCTCCTAGCGATCTATGTTTTGTCCCTGGCTCTGACCCAGGCACAGATCTTTGGAAGGCGTCCTTCAGGCCAGTACTGCATGGACTTCGTATTACCAAGTCCGTCCAGCGGAGTGTCATTCCAGCCCTATGGAAGGCAGGCCTCCTCTGGTAAGCTGTCCATCGCAGTTCTCGATGTTTACAACTTCCGGAGACAAGGCGGTGTATACATCAATGGACGTTACCGACTGCACACGAGGAACGAACTGGAGATCACTGCGCTGAACGATGCGCTGAAGTTGAATGACCCCCACACCTTCCCGTACCTTCTGCTTGGCTACACCCTCAAATACAACAAAGCTGATGATGGTGTGGAGCTTTACAATATGCAAGGGAAAATGCAAGCACACTTCTCTAGAATTACTTGCCCAGGATTACTCTCAGCTGGTTCTCGACCAGCAGTGGATTCGCAAGTCTACTGTAGCAAACAAGCGAGGCTGAGCGTGGATGGTGGTGGACTGGTCCGTTTTGACTTGCCTCCAGGTGGTCGTAAACAAGAACCGATGGTATCTTTCGTTGGTCCTTATCGCGAGGTTGGTAGGAAGATTCTCCTCCCCATCCCATTCGGCAGATTCGCCTTCACGGTAGAGAGAGTCAATAATGCTACGCTGAAGCTCATCCCGGACTCTATACCGGAGAAGGCTTTCTTGATGAGGACTCCGACTACCCTGGAGGAGAAGGAAGCATGCGGGGACAATTTCTGATGTGGATCGCCTCTCTACGAATTGGGGCTTAAAGCCAGCGGCTTTACTGTGGCGAAAGCTCAATGATACGCATTTTGCTTTTATTAATCATTTCAGGGTTG
>Pm00230
TGGCAACGTCAACAGCAGCAGCAGATGGCTGTGCAGCAACAACAGGGGAATGTATCTCCTCAGGAACAGCAACGCTATGACCAGTATCAACAGCAGCAGCAGCAACAACAGCGAGGAGATGAGGAGCACCAACAGGAGCAGGAGCAGCAACAAGAGCAGCAGCAAACGAGCCTCCATACGTCGGCAAGTGCACCTGGCATGCAGCACAAGTCGGAGGCCGCCGTGGGTGACGGAAGCCCAGCGATGCTTCGGACGGCATCTGATCAGCAACTTAACCTGCGAGTTCCGGTGATAACGCCTGAGATCGGAGACAATACAATGAGGGACTACCCCTCCTCTAGCAATCTCTCGGACATGGCCTCGGCGACCGCGACCGAAGCCAGCGCTACCGAGTTTGGTGACGTCGCCGCTCCCCTGCCGAACATCAAATCCTCTGCTGCCATACTGAGCGGCTCAGGTCTTCAGCATGTTGCCAGTATGAGTATACCCCAGCAGTCGCATCTTGATGGTGATGATGGCGATGCTATGACCAGCACTAGCAACCTTATGAAGGCGTTTGCCTCTAGTCCTGCTCTATGCACTGTTGGCTCTCTCCTTGGTTTATCAAACCAGGCTGAGCCTTTAAGTGCCGAGGAAGAGGCAGAGTTGGCTGAATTTGGCGCTCTGTCAGAGCTGTACAGTCAAGATCCGTCAGTCCAGGTTGCCTCCCCGAACTACCATACTGTGTCTATGCATCACAACATGGGAGGCCTCGCTCAAAGCGCTAGCTTCAATTGTTTCCCAAGTTTGCTGGCGTCTGTGGGAGAGTCCCCACGTCCGAGAGCTGGTTCGGATCCTGCGATGCATGGTCATGATGAGGATCACAAGACCTCCGATGTCCTTTTCGCTGAACTCCAAAATCTGGTTCGCAGTCAGAACCGTAGTGGCGATGGTGATGTGCATTAAAGTCGATGATTAATATCATCATAGGCATTCTCCTTCTGTCTTGAACCATTACTATGTGTACACGTTCATTCGCCTGCTGTTCCCCTTAGCTGGTGCTGTTATCATCTCGGACGTCTCTGTAGATCTAGAGTCGATTATGATGCTTCTGTTGAGTCCGAAGTGTCCATTCCCAATTTTCTGTACTTCTTATGATTATACATCATCCTTGAAGTCCCTTTTTGGACTGCATGAGTTTGATGATGACAACAACCACAACAACGTCCGAGACGAACCATCCCTCTCTGTCATTAACCATCTCATAATTTGGAGGCCGCGTCCAAAATTGTGATTACGAGTTAGGATGGTTGGTATTGATAATATTAATACTGTTCGATGCCTTTGGTGTGAATCACCATCATAGCACTCGCCATTATTATCACTTAATGTCCCATAGTTCCTTAATAGTAATAAAACCTTTCTATTCA
>Pm00231
AAGCGCACTACCTGCACTTAAGTTCTGTACGAATACCACAGACTTAGCAGCACAGTAATCGATATTGGGCTCATTCGCTATACTGAGGAAGGCGAAGGTTTGATGAGATTACAAGGGTGCAGGCAAACTGGACCCACAACACCTCGTCCCCCCCAAAACCTGAGCCAACCCTCAGACTTCACAATAATAAGGACGATGACAATAATAGCTAACGGAAAGATAGAGTCTAGCAAAGGTCAGCCGAGCCACGATACACGGGTATCGAGGCTGCGGGACAAAGAATAAGCAAAAGAAGGTCCACTTTCCTAATTGGGGCCACGGTAGCTCCAACGAAGTCATTCACAATGGAACAAATCGGGGCAGACATCGAGTACAAAATGAGAACAGCTGACATAGAACTCTTCGTCGTCCCCCGACTCGAGCAAAGTCGGAACATGGATCGATATCCTCGGGTCGTGCAACATACCAAAGGCAGAACAAACGACTATAAACGATACTATACATTGGGGAAATCAGACCAGCGGTAAGCACTTACGAGCCATACTCATAGGTAACCGAACCACCAGTGTGCTCACCAGTAAGATTCCCATAGCCGTTTCAACGTAAACCAGTGTGGCGCGACTCCTCCAAAAACAAGAGAAACGGTGGGTGCCTCAAGATGGAAGGCCTTCCAGGAACATCAGCAACCGCCCGAATCTCAAACCCATTCCTCCCGGGATCAGGGACACAGAATCCAGCCATGCAGGCGTCCCTGCAAGCATCGAATTCGAGCCCCACCCAGTCGGATGCGCCAATTTCATACATCCTGTGCGCGCGTACACATGCCGTGAACAGCTGCACGTGTACACAGCCAAATCCGTTGCACAATAACAGTCATAACCCACATACTTCCTCCACGGCCACCACGACCATAGCAATAATACCGACCAAAGAATAGAGATAACAGGAATCAATATAACATAATCCAATCTCGGGAAACCAAAATATGATAGCCCCAGCTCTCCTCCCCTCTAAAATGTTGGCCATAAGGGACCTCATTTTAAGACCGGTCAAGGGGGCAGAGCCAGACCATAATAGAAACCAGCAAACGGCGGTCATACTCGATGACATCAGCCGAACAAAA
>Pm00232
GAGCTAGAGCAACCAATACTACGACCCTAGGACAATAACAATAAGCGCACTACCTGCACTTAAGTTCTGTACGAATACCACAGACTTAGCAGCACAGTAATCGATATTGGGCTCATTCGCTATACTGAGGAAGGCGAAGGTTTGATGAGATTACAAGGGTGCAGGCAAACTGGACCCACAACACCTCGTCCCCCCCAAAACCTGAGCCAACCCTCAGACTTCACAATAATAAGGACGATGACAATAGCTGACGGAAAGATAGAGTCTAGCAAAGGTCAACCGAGCCACGATACACGGGTATCGAGGCTACGGGACAGAAAATAAGCAAAAGATCCACTTTCCTAATTGAGGCCACGATAGTTCCAACCAGGCCACCTGGACGGGACGAAACGGGTATCAGCCGTACGGTAATAGTCCAGAAGGGGATACACTACTTCTTCCAATCCAGCATTGAGACCAGTACGACGCCAAATATGATTAATGGAGACGTTCTCATAGTCCACATTGTAAGGATAAGCATACTGCTCGGCTAATAACCACTCATGCGGGCGGATATCCCGAAAGAACTGAGGCCAACGGTAAAATCGAGTGAAAGGCAACGGGGCATTCTCGAACTGATTCTTCGCCACCTCGTACTTGTAGAGAAGATCGACAAGGGCTTCAGGAGTATCCAGTCCAGAACGGCGTCCCCGTTGGTCCCACAAGTTCAAGTCGAAGGAGCGGTTGCTCCGAGCGACGAAAGTATATGCTCGAGGGCGTAAAGGTCGTTCTCGGGACAAACGCATAATCCTATGAACACTTAGCTCAGTATGAGCGGGACAACAGCAAAGAACAGTACACTCACTCCTCGGCTCACCATAACGATGCCCATAATCGCAGTGTATGGTTACAGCGGTGGCGGGGATATCAGCACTATGCAACCACCGAAGAATGGCAGGGGCCGCCGGAATATAGGGAGGAGGATATGAGTCATCCTCACGGGACACACCGCGATAGGGGCCAGCACTCAACCCGGAGAGTAGCAAACAACGTCCGGCACAATCTTCGTCAAGAGACGACACCACACCAGCCACCTTAAGATCTTCGAAGATGATCGTGGACCCCAACATGCGGGACGAACAGCGAGTGTCCCCAAAGGTCTCCCAGTAGTCATGCCACTCATGAGACTGATAAGCCTCGACTGAAACGGCGGTGGGAGAGCGTGTAAGCCAGGTAGCATCTTCACGGGCAGAACCTCGAAGACAAATAGTGTCCCAAGCACGTGACTTCGGGACAAAAGGCGAAGGGATTGTCCAACCCGGATGCCGTAAGCCAGCTCGCGCAATAGCACCGTCTATGTCCCAATCGAAGGCAGGGGGTACTGTAGGCAGAGATGTCGGGGCAGAAGAGTCATCGGGCCCGTAAAAATCCTTTGGATGAGGACCCGCATTGGCCACACGATTGAGTTCATCTACCTCCTCAGT
>Pm00233
GGTCGGTATTATTGCAATGGTCGTGGTGACCGTGGAGGAAGTATGTGGGTTACGACTGTTAGTGTGCAACGGATTTGACTGTGTACACGTGCAGCTGCTCACGGCACGTGTACGCGCGCACAAGGCGTATGGAATAGGCGCATCTGACTGGGAGAGACTCGGATTCGGCTTCTGCAGGGCTGAATTCTATGTTCTTGATCCCGGAAGGAATAGCTCTGAGAGTCGGACGAACACTCATGTTCCCGGAAGGCGCACAGAGTATCTTGAGGCACCCTCCGTTTCTCTCGCTCTGGGAGGAGTCGCGCCACACTGGTTTACGTTGAAACGGCAAGGGGAATCTCGCTTGGGATTATACTGGTGGTTTGTTTATCTATGAGTATGGCTCGTAAGTGTTTACCGCTGGTCTCATTTCCCTCAATGTATGATATCGTTTATAGCCGTTTGTTCTGCCTTTGGTATGTTGCACGACCCGAGGATATCGATCCATGTTCCGACTTTGCTCGAGTCGGGGGACGACGAAGAGTTCTATGTCAGCTGTTCTCATTCTGTACTCGATGTCTGCCCCGATCCGGTCCATTGTGAATGACTTCGTTGGAGCTACCGTGGCCCAATTAGGAAAGTGGATCTTTTGCTTATTTTCTGTCCCGTAGCCTCGATACCCGTGTATCGTGGCTCGGTTGACCTTTGCTAGACTCTATCTTTCCGTCAGCTATTGTCATCGTCCTTATTATTGTGAAGTCTGAGGGTTGGCTCAGGTTTTGGGGGGGACGAGGTGTTGTGGGTCCAGTTTGCCTGCACCCTTGTAATCTCATCAAACCTTCGCCTTCCTCAGTATAGCGAATGAGCCCAATATCGATTACTGTGCTGCTAAGTCTGTGGTATTCGTACAGAACTTAAGTGCAGGTAGTGCGCTTATTGTTATTGTCCTAGGGTCGTAGTATTGGTTGCTCTAGCTCAAAA
>Pm00234
ACGATAAGTGAAGCTATACTCTTATCTTAACGATAACGATACTCTGATGACGCCAGGCTGGCGTACGTATCATAGAAACTTGATACATGTCTATACCGGTCCGGTAAGACACATCATAAACTAGTAAAAGGGTAAATCTCGTTATAGCTTATAATACAATCTTTAAGAAACAGTAATCAATACTCTTACATTGAGTATAATCGTTTCAAAGGTGTAAGTTCATACAGGTCGAATCACTGGTCGAGGCCCAGATTCGTACAGATACCCAAGATACTGCCAACGAATATACCATTGATCAATGCGAATCCCATGGTGTATCCAGCAACCTCTTGTTCTGCCTTATCATTGGGAACACGTTGAGGTCCACCAACCATTGAAAGAGTTGCTGAGACACCATTGGTTAGAGCAAATAAGCCCATCTGCATATGCTTGAACCAGTCAAAGTGAAAGGGATTTACAGTTGGATAAAGACTAGTGCAGATGAAGAGAGGAATGAAAACGGAACGTGCTAGAGTGAATGCAATGAGGTAACGTGGACGCAGGTTGATACCCAAGTTTGGCACAAACCTTCCAATCGTGTCAAGCACCTGGAAAGTGTAAATAACTTGGGATACGAAACCATCATTGCTAGCATCAGATGATTCCCATAGCACGACTTGTGCAGGGAAGACAATGAACGTTACAGTGAGAGTACACCAGGCACAGAAAGCCATAGGGCTCACGTCTCTGACAATGGCCAGAACTGGGCGACGGGTCTGGCGTTTCATCACACTGGACTTGGCTCGATCCTGCTCTATCTTGAGGACTTCTGCCATGTATGGATGCTTGGAGGTGATCATACGGAACATGGGAACGATGATGATAGTCACAAGGGAGGTTACGCAGAAGAATATGAGACATCTCCATTCAGCGACTCGATCAACACCACCAGCTGTCAGGGCCCAATTAAGAAACATGCTAAGCGGCCAACCAACAAGACCGGCAAAGCCCTCACCGACCATCACCCAAATCATACACGATTTGGGGCATAAGGCAGCAAGGCCGAATGCTGAGGACTCCATAACAGCATGGCCAAATCCAAGTAAGAAGACACATACTAAACCCAGTCCGAAACCCAGGCCAGGGTTCTCAACCGCATTGTCATTGCCAATAGTCATAGCAACAATAGCCAGGAGTATATTGAATATCGACAAGATGATACATCCCCAGTCGAAACGTGGGGCGAACGTGAACTTATTCCCTACCCAAATGAGTAGTAGTTGAGCAATGTTAACAGCGGCTCCATAGAAGATCGGTACTGTTGCACCAAAGTGATTCTCAAACTTACCATCCAAGTAGGATAGTTCAGAGAGTACGAAGTTCCAGGGGGCCAGAGCCACAAAACCAAGAATTGCCATTTGTGCGAGTAGCGATACTGTCACCTTGGCAGTGGGCTCCTCAATGCGATTATCTTTGACAGAAACCATAGAGAAACGAGATGAGAAATAATGCTTGAGCCAAG
>Pm00235
TGAACTAGTGGTATTCCTTGGAAGTGTGATGGGTTACGGGTTAGTGATAAGTGTGAATGAATGGACACAATGCTAGAAAGCAGAATGTCCGGTTATAATAACAAACAAGAGTCCAACGCTCCACAAACAAACCGAAGATGAGAGTCTTGCGCTTGATGGCTGCCTAGGGGGGGATGTCGGCTGACCAAGGCCTTCATTGACTGCGTTCAACGCATCCAATTCCCCCAAATTTTGCAAAGAGAGCGGATTTTCAAGACTAGCAGTTCGAGACCGTGTTATAGAATCAGTGATGCTCTGCCCTGCCAAGCCTAATGTGGCAAGCACGGCCGCAACACCCGCAACTTGAGGCGTAGCCATCGATGTACCACTGAGAAAAGCGTACGAACCCGAGAGGTACGTCGAAAGGATATTCACGCCAGGGGCGACAATATTAACCACAGAACCGATGTTCGAGAAGGAGGCGAGAGATACAGGCGAGGTCGGTGTCGAAGAACTCGCGCCAACACAGAGCATAGAAGGAATCGACCTTGAGTACGAGCAAGGATAGGTTGGGGTCTCGTCCAGGTTCATTCCTTCATTCCCAGAAGCAGCAACCACAATATGGCCAGCGTTAGCAGCATTCCGGATTGCATTTTCGAAGATCCGGCTTGGCACATTACCGCCATACGAATGTGAGGACACTGCAGCACCCATCCCGACTGCATAATCGAGAGCCTTCAATGCGCCACTGAGAGGACCTGTCCTATCACTACCTACAAATTTCAGGATCATGAGTTTCACGTCTGCAACACCAGCGATACCAAGGCTGTTATTAGTCTGAGCGCCAGCTATTCCAGCACAGTGAGTGCCGTGGCCGTTCTCATCAGTAACGTTGGTATTATCATCCAGGAAGTTGAACCCGATAGAACCATCGTCTGGATTTTTCCAGAACTGATTGATCAGATCCGGATGGGATACATCAACTCCGCTGTCCACGATTGCCAATACGACGTTTCGCAAGCCTCGGCTGACTGAGCGAACTGCTTCCTGAGCACCTCTGAATCTAATGATCTCGAGGTTACCCTGACACGAAGAGCCGGGGTCATTGGTGCCGAGAAGAGGATTACCGCCGGTACAACGGGCTACTTGTCCTTCTGCAACTGTGCTCCTCCCGGCGAGAGGGGCAATAGAAACGTCAAAGTCGGGCTCACAGTCCACCTCAATGCCGAGCATGCCTTTGGCCTTCAGCAGATAATCCTTCATCTGCCTGGGACTCGCTTCGCACTTCGAATCCACAATCTGGACTCCTAGGGCCGACAGGTCGCGGACCAGACCGTCCTGTGCAAGGCATCGTTCACACCGACTGTCACCTTCGCTGAGGAAGCGTGTCCTCCCATCAGTGGCAGCGACGGCTTGCGCCATCATCTTCGGTACATGACGAACATCAAGAGGGACTCCACGATGAGATATCATAACAAGCGTGTGATTCGTCGTGCTCTCACCGGAGGATAGGAGATACAAAAAGAATAATAGGGATTCCAAGAACATAGCAACCATATTTTGTGGTAACAAAACTTGAGCCAAG
>Pm00236
CAAGCCTCTTTCATTAATTGTAACCGCATGGGTTGCGTCCAGACCGTCCCCAACGATCGTGTTGCCGTTATCACAAGATTCGGTAAGTTCGACCGTCTCGGCCAGCCAGGTTTGCTGTGTTTGCCGATACCCTGTATCTGTGTGAGGGCCGGGGATGTCTCTGTGAGAATTCAAGAGACTTCTATGACCTGCGAAACGAAGACTAAGGATAACGTCTTTGTTAGCATACAAGTAGCCGTACAATATGAAGTAATCAAGGCGAAGATCTACGAAGCTTTCTATCGCCTTCACAACCCCACAGTACAGATCAACTCGTACGTATTTGATGTGGTTCGATCGACGGTGCCTGGCATGCTACTTGATGACGTCTTCGAATCAAAAGACGAGGTTGCCAAACAAGTGAAGGATCAGTTGCAGAAGATTATGGGTGAATTTGGATTCCAGATCAATCAGGCTTTGGTAACTGACATATCTCCTAATCGTAAAGTTAGGGATGCCATGAACGAGATCAACGCCAACCGCAGGCTGAGAGTGGCGGCTACTGAGAAGGCTGAGGCGGAAAAGGTCGTCATTGTGAAGCAAGCAGAAGCAGAGGCCGAATCGAAGTTCCTGCAAGGACAGGGAGTGGCCCGGCAGCGCAAGGCGATCGTTGATGGTCTACGCGAATCAGTAGGAGATTTCCAAGAGGCTATTCATGAGATGTCCGCAAAGGATGTGTTGGAATTGGTATTGGTAACGCAATATTTCGACACTCTAAAAGAGGTCGGAAGCTCCTCAAAGGCTAATACGGTGTTCGTGAGTAACTCGCAGAAGAGCGTAACCGACGAGATTAAGATGGGAGTGTTGCAAGCCAGAGCCGGCGCGGGCTTATAACGATGAGGGGAAAAGTTTTTGATAAATGTGAAGATATCAATGAAGCCTATTAGATGAGAATAGTTATTATCAGTGAGC
>Pm00237
CCCGGGCTGCAGGAATTCGGCACGAGCAAGTTTGTTGGTTTTATGTCCCTTGTTACTGCCGTTTCCTCGTCCGATATAACTACACAACCGGCCTTTGAGAGTATATTCCCCGTGTTGAGCTCGGAAGCAGAGGAGCTCATAGCGAGGATACCGTCAACTTCCTCACCGAGTCATCTGGTGCTGAGGCGCCGAGAGCTCGCCGTGAATTCTCATGAGTACTCGGCGACGACGATGAGACTCCTGGTCAAAGCGCAAGGGGAAGTTTATCCCAGGGAGGTTAGAGAGAAGGTGCCGTATTTTGGCGGACTCCAAGCCGTGCGGAAGGAGATAAGTTATGCTCCACCCGAGCCGCCAGCACTTGATACATGCCGACTATCGTTGCCCATCCCTTCGGTAGATAGGCCTCATCTAGTCACGGCTGTTGTGCCCACTGGCGTTCACAAAATGTGCGCCGGTGAGACTCGGCCGGTGGTCTGTGCAGGATCGCAACTGGACCCTGGTTCGCCGGACGGTTTCGACGTGACTATGATACCGCAACCTGTGAGCTGAAAGTTTATGATGACTGTTGTGTATCGGCCGAGGAAAAGGATGAGGACAAGTTTCACCACCAAGCAGTTCTCCATCTACTTCAACTTCTTTTTGTACCATCGTTGCTTCCGAGACAATTCTGAAACTCCGCTTAGTCTCGTGTGAATGTCCGATGAGTTGCTGCTTTATTATCGCCCTTGATTGCACTATGAGGCACAGACCGTCGGAGTGGGGGCTTTTGTGGCAGAGGCGACTAA
>Pm00238
GGCAATGTACGCACGTATGTGAGACCGTTCAGAAAGGCTCTTGAGAGATTCAACTAACATCTCGTTGTACAAAAGTCATGCTTTATCGCAGAGGCCCAGCTGGCCTCAACGTGTCGACCATGAGGGGCCGTTCTTGTGCTCCCGACATCGGTGATCGTGCATCGTGATGCTCTGTATCCATAGACATACACACGATGCCAATACATGCTACGGCAAGGGCTAGCATGAAACACGCCACGTTCTTCGGTACTTCTAAGAAGCATGCAGCGCCGAAAGAGACCATGAATAGCATAAGTAGGATTTGGTAGGGAGGTATACACACAACTGCATCGAACTGTCTCATCATCCACGACATGAATGTCAATTGCATTAGTGATGATATTATCACCACGCTGAAGCATAAATATGGCTGGTACGCCGCCAGACCTTCCACTGCGATGTACTGCGCACCGAACTTCCCAGCAAGAGCTGTGACTGCCGATTGATATCCACCAAGGAAGGCCAGGGCAAGGAGGGCCACGGCACGACGGAGTCGACGCTTATGGACCTGGGAGTGGCTGACAGGAATATGATCATCGATAGCGACATGCGTCTTCATAGACCATTTCGATACTGTGAAAGCCAACAGATAAAAAGGAAACGTCGCCGCAACAAAAGTGATGAACCTTGCACTTGAGAGCAGCCCTGCTATGCTTTGATCAGAACCTTGGTCGTCGGAGGACCCAAAGGCCATAGCTGATACCGCACCCACTACTATCAATATAGAACCGATAGTTTGTGCTCTAGATAGACCCTCCCCGAGCATAACACGAGCTACTGCTGCATTGGCTGGCACAGTCAGGCCCGAGGAACATGCTCTAATGGACATCGAGATATAAACCAAAGACCAGAAGTCGAACACTGCTGACAGTATGTAGAATATTACAGCTAACCCAACGATTCTCCGTTTATAGACCGGAGGCGGCTCCCATGCATCCATGTCCATCAATATCATCTGTTGTACTCTTGCCTCGATACGTAGTGCATCTAACTTCATCAACGAGTTCGCTATCGCTGTCACCACACACGATGTGAGGCACAGGAAACATCCAAGTGCCAAATGCTTGACTTCAGGTGTAGATGGTGATGATTTTGGAAATGAGTATCCAAATGCTGCCCAAGCTGCACCAAAAGGGGTGAAGGCTGATGTCGATGCGGCTGCTACTGAGAACCAATCATGCTGTGTGAGGTGCATTGAGCACAATTATTGCCATCCTCGATGTTCTTTCGTGCCGCCGTGGTAGCTCTCCTATCCCTAAGCCACGTGTCTGCCGCATCCTGTGGCCCGAACGCCTGCATCCGATTCGCGATCACTGGTGGATTCCGCTGTAACTGGGAAACTGGGAAGTGTGGATCCGGTCCCTTCGGTCTAGTCCCGACCGACGTGGATTGTGCTTGTTGATAAGACATCGAGTTGAGTGAGATATGATGTAACCTATACATTGTAACCTATATATGCTTTATTTCTGCTGTCTTGACTCTGTTCATTCAAGAGCCACCACCTTACCGTCCTCCCGTGTGGGTGTGGTAGCTCTTTTATCCTTGATACAGTATCTGATGTTTCCGCATCATAAAGGCGCCTTACTGGCACGAAACACGCCTGGTTGTTTCGTTGGTTGTTTCCCTACCGGCCTCACAGAACATTGAATGAAAACCTTTTTTCCTTGAGGGTGCTCGTTCGAGGAAGTTAACTTCACGCATGAGCCCCGCTTTTGGTCGTCAGCTTATTTGAGTCAAGTAGTCTGTCCAACAAAATGATTCTGAGGTCGGTTTGAAGTCAAGTATGATGCCTATCATTTGCGGAACAAA
>Pm00239
CTTCTTTTCACACTCATTGTGAAAACGTTCTTGCCGACTCTGGTAAGCTCATATAGAAAACCATCAAAACCTCAACAAGTATAATGCTACTCACTCAACCACATAATCGTTTCGACCCCAACGTCGTCTGGAAGTCCGACTTAAACGGATCCTCTCGCGGGTTCCGTCGTTCTGACCAAGTTAGCGCCGATGAAGAGGATCCGAGCAAAGTTCTGCTTAGTCTACTACATCGTGACCAAGGCAAGGCAAGCCCCAAGGCTGCCAGCGAGAGTGCGAGAACAGAGAGTACTATGAGTTCAACTTCAGAGTTAGAATATTCTGATGATGATCTGGACCGTTATTTCGAAGCACAGAAGCAGATGCTTGAACTGGGGCTACAACGAGCCCTTCTGGAAGAACATGGAGACTCGGTGGATCGCCAGGTTTTGGACCAGGCTTGCCACGAGCTAGTTGATAGGACATTTCGAGAGGTCGAAACTGCGCGAGCAGATGAAATAGACCCTCGAACGAATCGTTACATGAAGAGAGCAGAAGATTTGAGTGATTAGAGCCATTCCTACATTCTGAACATTTTACATCATCGTCAAGACTACCAAAATTATGATTACAACATTGCCGTCAACAATACTATCGGCCTGACAGCCGTTGGTGTATCACTATAAGACGCCGTGATAATTAGCGTCATCGTTGCTCACTTGTATCTCCGTATATCTCAAGTTCGTACCATACGACCAAATACGCTGTCCACATCGTACTGTTCACCATAGACTCGTTCTGAGAATGGTATTTGACTTTGGAACTCAGCTTCACTCACGCCGTCTTGTGGAGGCGTTTTTGCTTGTTCTTATGAGGTGTCGTTATTTTTGTGAACCGTTCGCAAGCAAACTTCGCTTGACCGACAGGTGTGGTGGTAACTTTTGGGAATCCTCTTCCCTTCTGTACCGGTTTCACATGCTCCTGTATAGGGAGACGTCGCCGCTGACACCGTGTTGTTGCTTTGGCAAGTCTATCTTTACCGTTCACTAAGGTCTCTGGTCAGTGAAACCGGGAAATCGGCAACAACATATATCAGGTTTGGTTGCTATTCGCCGCCACAAGCGGGCCTTTCTATCCGCTCAGTTGTGGTGAACTCGGTGTTATGATTTCGAGTATCTGTGTATATCAGGCGCTCGTGCACTATCGAGTATTATAGTTGTACGTCACGTACATCTATGATGTATCAAAGTCTCGAGCGAATGACTGCATCACTATTTACTGGGTATCATTCGTAGTGGTAGTTTCACTTGAAGCTTTGCAGTGTGTATATCCTACAATCGAACTTGGTGTATGATCTACTGTGAGAATTATGGTGCTGGATCACTCGATCCTTTCTGTATATTTGTTGAGCTGCCATCGACCACGGTGAGATGTCGCTCAATCTCTCAATCATGGTTCGATCTACTTCTAATAGCAACGCCAGCGTTATTCTGATCTATCGAGACGCCTATGTTAGTGTCGTTGGTTAGCAGAACTTGCGACTCTCCTACTGTTTGTCACTCTATGTGAAGTCGCAGTCACATTCTGCCCGGTATCGCAGTGATCCTTGTTTGTTGTCGACATCAACGCAATTCTATTCAAACGGCTGGTGTTATTGATGTTCCTCACCGCTCTGGCTCTATTTCAATCGCTCCTCATCCTTCATCTCTGTCGTCGATTTATCTCCTGGTAACCATCTCCTCTTGTACGTGATTGAAGAATGGTATCCGTCTTATGTCAACTATGTTATAATCTCTAGTACATTGTCTATGTAGTCGACGTCATCATTGATGCTACTCTCACAAGTAAGTCATCACTGTAGAACATCTCATAATCAGAAGAATATAGGTCATCTCCACTAAAAGGGTGCTTCGTCCTTTTTACATAGCCGCACTTTGGGCGGTCTGTTGTCAGTAGTGGTCATGAAGAATCACCTCGAGCGATAACAAAAAATCGAGTGAGAATAAGCTCATTTCCTTGTGGGGTGGTGAATGCAAATCCCCTCACCTCTTCTTCATGATCGTAACATAAAACTTCACGGTATTTCTCGTAATGGTCTTAAGTGCAATTTATGCAGCATGCTCGCATCTTTTGCGGTGATGACAGCAGCTGTGAGTACTTTATTCAATTGTCTAATCGTATGCGCCAAACAGGCACATCTTGTCGCCGACGTCTTCCGTTATTCACAAGAGGAAGTATGTTGGATGGATTGTTGTTGTTACTGATGTGTAATAGCAGTAGTAATTCCTACTGCGGTTTCACAGCCATCCCTAGACCACGAGATGACGTACTCGGATTGCGTCGCTATTACTTGCATTTACCGG
>Pm00240
CTTCAGAACCAGCGGGCAGAGGGAACCAGCGTCATCCGGATGATGAAGAGAACCGCACAGACGGTTACTACATCATCTAAACTACGTCGGCAGCGACAGTGAGGGTCTTATCGCAGCTTCTTCTTGGGGCGCAATTGATTGGAATGACCACACTTCTTCTTACGGCAGTTCACCGCACGAGGGGGAAGACGAGCGTAGCATTTACGGCAAATCATCTTGTCGCAATTGTACTTCCTGGCCAAGACGGCTAGGGAGGGCTCGATAACACCACCACGGAGACGGAGAACGAGATGAAGAGTAGATTCCTTCTGGATGTTGTAATCAGAGAGAGTGCGGCCATCCTCGAGCTGCTTGCCAGCGAAGATCAAACGCTGCTGATCCGGAGGGATTCCCTCCTTGTCTTGGATCTTAGCTTTGACAGCCTCGATGGTGTCGGCGGCTTCGACATCAAGAGTGATGGTCTTGCCGGTTAGGGTCTTAACGAATATTTGCATGGTTCCAAGTCC
>Pm00241
TTTTTTTTTTTTTTTGTCCTCAAAACCAGCGGGCAAGGGGAACCAGCGCCATCCGGATGTTAATAACCAACGCCAAAACGACAGCTGTTACGGCATCTAGACTACGTCGGCAGCGACAATGAGGGTCTTATCGCAGCTTCTTCTTGGGGCGCAACTGATTGGAGTGACCACACTTCTTCTTACGGCAGTTCACCGCACGAGGGGGGAGACGAGCGTAGCATTTACGGCAAATCATCTTGTCGCAGTTGTACTTCCTAGCCAAGACGGCTAGGGAGGGCTCGATAACACCACCACGAAGACGGAGAACGAGATGAAGAGTAGATTCCTTCTGGATGTTGTAGTCAGAGAGAGTGCGGCCATCCTCGAGCTGCTTGCCAGCGAAGATCAAACGCTGCTGATCCGGAGGGATTCCCTCCTTGTCTTGGATCTTAGCTTTGACAGCCTCGATGGTGTCGGCGGCCTCGACATCAAGAGTGATGGTCTTGCCGGTTAGGGTCTTCACGAATATTTGCATGGTTCCAAGTCCCCTCAGACGTTGGTCTCGGTACCTGCCTTCTACGAGGGCC
>Pm00242
CTTCGCAGACTCTGATTACTTAACTGGTTGAGGTTGGTGAACATTTCGCTCTCATTCGTATAATGGACTATGCATGACGTGTATGCTAAACTACTATGTTTCCCCTCCCATGAGAAAAGCGGCGAAGGCACGCCAGGCAATTAACTTATTTGATTGTTTTAGTTTTTCCAGCATCACAAAATGCTAGCAGAGCCCATGCCTCATACTGCTACTACCATCAGTCGTACTGACTCCATCACCACTGCCACAGATGATGGCTCCTCCGAGTTCGGTTTGAAGGTTGACTTCAGCAACATTGCTCACATCCACAAGGAGGAACTATTCGCGAAAGGCGCGGCCGGTCAAGAGACTCGTCTTAAACTCCTTAACGGTTCCAACGTTGTCTTCTTCGGAGCTGGTTATCGCAGCAAGCGATTTGTTTATGAGCGAGCAGCACAGCTCGGGGTTAACGTGACTATCGTCGATGAGCCCGATTCCTGGGTGCAGGAGCTTGTTGCGGAGGGTATCGTACAGCGATACATTCCTCTGGATATCAACCAGCATGACCACGACAAGTTGCATGCCGAGGCCGTAGAGGCCTTGAGCGACCTAGACCGCATTGATGGGATATGCACTGTATGGGAAATAAGTATCCTGCCCGTAGCCAGACTTTGTGAAGAATTCGGCCTCTCGGGCTCCCCAGTGAGGGCGATTGAGCTGGCACGAGATAAACAACAGACTCGTGACGCTCTTGATAAAGCTGGCCTCCCTGGTATCCGTCACATGATGATCCTCTCTCAGGCCGACCTCGAAAGTGCGGCTGCTTATGTGGGGTTCCCAGCAGTGCTCAAGCCCGTTTCTGGATGTGCCTCCTTGGGTGTACAGAAGGTGAACAGCGTGGACGACCTATTCAGCACATACCAGTCGATCCGGAAGGAGTTCAGCGATTTGGTCTTCAGTAACGGCTCTTTTGTACACAGTACAGTTGACCTTGACCATACCTTCGAGTTCGGCTCTTTCATGTTGGAGGAGTATCTAGATGGCTCCGAGGTCGATGTAGACATGGTCATGAGTGATGGAGTTGCCACCTACGTCTGTGTGCATGACAATGGCCCTACACTTGAGCCTCATTTTAACGAAACGTGGGATTTACTTCCAAGCGCGTTACCATCTGACCAGGTGGCTGCTCTTGAAGACCTGGCTGTGAAGTCCGTCGTCGCCATGGGTTTCACAAGTGGAGTGTTCCACGTAGAGGCCAAGTACACTAGCCGTGGTCCTCGACTGATCGAGGTCAATGCTAGAATGGGTGGTGGCACTATTCATATGATGCACAAGGAAGCTACTGGTGTTGACTTGGTCGACGAACAGCTCTTATTAGCTGTCGGCATGCCCAGCTTTCCTCCACAGCTCCCTGTGGAAGAGCGGCGAGTCGTCGCTTGCGCCACCATCAATGCGCTGAAGTCGGGCAGCATTTCCGACCTCAGTTTCGCCCGTAAATGGGATTCTATTGATGGTGTTGATGTACGCTGTAACGATATACTCATTTCTGAGGGCAGCAAGATAACAGGTCCGGAAGAAGGTCTTCCGACGTGGCTTGCGGACCTCGTCTTTTCGGCACCTCTAAGTCGGCAAGAGTTCATGAGAGATTTGGTTGTGAAACTCGACCGTGAGGTGGCAGAGGATTACCTCCACCATTACGATCTCTAATCTGCCTTGCCCAATTTTTCATCGCGTTTCTATTTTTTTCTGCACCGCACAGGACGGCTAGCAACCTGAGTATGGTTAACGCTATATATCTGTCGGTTGATCATTAGTTCATATCGCAACTGGAAGAGATGTCTATAGCCAGCGCAGAAGCTGGGGTCCCATCAATAGCAATACTTCGAA
>Pm00243
CACGTTGCGACCACTGCGGAAAAGTGAGCTCCGCGATACCCCTGAGCAGTCACATACTTGGGAAATACAAATACCGGAGCCAACGAGAAAAACGGCTTCGGCGGGTCCCCAGTATGGATATCATCTCTATCAGAAGCTGAACATGGAGCAGAAGAAGTGTTTCGAGGACTTAGTCCAGGAATACCTCGATTCCCGATGGTGGCGACCAGAGCACGGTGCCCCGGGTGCCGCGAGGGCTCTTCCGCCAAGCCAAGTGTTTCTTCTCACAAAAGCCAAGAAACCACGGCTCGTAAGAAAGAGAGAGTAAGAAGAAAAGAAGAAAAAAAAAAAAAAAAAAGGCACGAGGGACGCCTTCTGTGAATCCTACAGCGAGTTTGTCGCTGCTGGAGACAAGTTGAATGTAATGGTACCACTAGTGAACTTAGCAAGATTATGGCTAGCACTAGCTACTGGCCCACATGTGGGGATCGACTCTATCGAGAGATACCAGTGTACTTATAGAGCCATACGTCACCTTGATAGGGCTGCCAAGTCGGCATCGGCTAATAAAGAGGCGGAATCTGCCTTTAGTAAGCGTGATATATACGCCACTGCAGCTGAGCAAGCCCAGCGACTTGGACGTCATCTTGCGAATGTCTTCATGGACGTTGACCACCTCACACAGGAGGGTGACTATAGTGCTCCAGTGAAAGTCGCTATGGAGCATGATGTAATTTGGCGACCTAGTGAGGACTTCTCCGACAAGGTGAAGGGCCAATCGATCGGTAGCCTAGCGTCCACTATGCTCTCCGAGGCCTTGGTTTATGCTGGCAAGGCATGGACCTCTAATAAGGATACCAACGATGGGGCATCGGAGTTATTGGCCCGGTGTACGGCCCTGGTGGACGTTGGTCGGGCTAAGGTGAAGTTGGCTGAGATACTCAAACTGGCGACAGATACCGGCAAGCGGAGCGATGCAGCTATCACGATAATATCGCGGCGATCCGAGGCGGCTTATCAATGGTTATCCAAGCACGTTGAGGAAGAGCCCGATGCCTTTATCGAGTGTGTTGTTGTCAGAGCTCAGCTGGCACAGATCCTCGAAGGATATGTCAGCATGGCTAAGTGCCTGGCTCAGGGTGAGGAGGTAGCTGGAGGTAACAAGCAGGTCGTTACTGCGTTACGAGCAGCACTGGCCAAGATCTCTAATATAGAGCTACGTCGGTGCACGTCGTCATCATCAACAGGACGCTCTGCCAGTAGGAAGCTGATGAAAGCGCTTTACTTGTTCTCGATCAACGACAGTGGTGATCGCTCGCTGGCTGAGGAGATACAGCACTTATTGCAACACGAAGGGGAGACTCTGACTGATCGTTGACTTTGTTTCTATGACATTTCTTATGCACTCTTGTCTATAGTTATGAGTGATGACTTTCAAGTCGCTATCATCACTACGTAGGGACGATAGCAGTAGCTGTTGAACAAACACACCTG
>Pm00244
TTTTCAGGTGTGTTTGTGCAACAGCTACTGCTATCGTCCCTACGTAGTGATGATAGCGACTTGAAAGTCATCACTCATAACTATAGACAAGAGTGCATAAGAAATATCATAGAAACAAAGTCAACGATCAGTCAGGGTCTCCCCTTCTTGGTGCAATAAGTGCTGTATCTCCTCAGCCAGCGAGCGATCACCACTGCCGTTGATCGAGAACAAGTATAGCGCTTTCATCAGCTTCCTACTGACAGAGCGTCCTGTTGATGACGACGATGACGACGATGACGACGTGCACCGACGTAGCTCTATATTAGAGATCTTGGCCAGTGCTGCTCGTAACGCAGTAACGACCTGCTTGTTACCTCCAGCTACCTCCTCACCCTGAGCCAGGCACTTAGCCATGCTGACATATCCCTCGAGGATCTGTGCCAGCTGAGCTCTGACAACAACACACTCGATAAACGCATCGGGCTCTTCCTCAACGTGCTTGGATAGCCATTGATAAGCTGCTTCGGATCGCCGCGATATTATCGTGAAAGCTGCATCGCTCCGCTTGCCAGTATCTGTCGCCAGTTTGAGTATCTCAGCCAACTTCACCTTAGCCCGACCAACGTCCACCAGGGCCGTACACCGGGCCAATAACTCCGCTGCCCCATCGTTGGTATCCTTTGAGGTCCATGCCTTGCCAGCATAAACCAATGCCTCGGAGAGCATAGTGGACGCTAGGCTACCGATCGATTGGCCCTTCACCTTGTCGGAGAAGTCCTCACTAGCTCGCCAAATTACATCATGCTCCATAGCGACTTTCACTGGAGCACTGTAGTCACCCTCCTGTGTGAGGTGGTCAACGTCCATGAAGACATTCGCAAGATGACGTCCAAGTCGCTGGGCTTGCTCAGCTGCAGTGGCGTATATATTACGCTTACTAAAGGCA
>Pm00245
GGCTCAAGAGATTGGTAAATTGAAATGGTTGATTCATAAACAACAAGAAGACACTGGGTTCTCGCTATTCTCGCAGCCGCATCCTTTGGTACCGTTAGCGACCTTCTTGGTTGGACAAGAAAGGCTAGATGAACAGGATGATGTCAGTGAGAAGTTCACTGTGAAAGAGGATCTGGGGTATGGTGACATTGCTAAGGATAACGGTCCTCCTATGTTTGGACTACCAGACTTTGCGGGTCAGCTGAGAGATGTCACTAACCTGGTAGCGATGGCGACAGCTACAGAAGGGTGCCATACGCCATTAGCTGTCCATAGAATAGGATCATGTCTAGTGCTGGACTCCTCTCCTGGACCAGTAGAGACACCAAATAGTGACAGCTTCGTCACGCTGTGCCCAGCTGAGCAGTGTTCGCCTAGGATCTCTCCAGTACTGCCTACTCCATTTAATGATGGTGGTACTCCAGAGGAGCTCGGTCTCAAGGCTACAGTCAAGCGGACTTTCCTCCACTTCACCGATGATGAAGAGGAGGAGGAGGAAAACAATCAGACTATAGTGGGAAGGACTAAGAGTGCGCCCCCACGGCAAGGGGAGTCTGCCAGTGGTGACGATAAGGAAGATCTGAACAGCCAGACCCCGCTCGCTGTGAAAACTGTGAGAGAGCGCAACCCTCAAATACGGGACTTGCTTGCCCTGGAGGACCGCCCAGTCCAGGACCCCAGGACGATGTTCCAGCTTGCCGTACCACACCTCCGAGCACCACCCTCAAGACTAGGCCGTACGGTTCAGTGGACTCTGGGTGGGTATAGGATCCTGCTTGGTTGCGATATGGTGGTCTTCCCTACTGATCGTCATAGTACGAGCCCTTTGGACTCCCTAGACTCTCTATCATCAATGGCGTCATTGAAGGTAGTACCTTCTGAGGGGACTTGGGTATCGAAGAACCTCCGACGAGATGCCTGGGTTGAGAACAACTTACTCAGTGTGGGTAAGTAGCCTGGTGCCGAGGTAAGCAAGTTAGTCTATGCAACACGGCGGACTTGGCTGATGAAGAGGGATCTGAAGACGGCACGTTCGATCCCGACCAGATCATTGACCAGGCGGAACGACTTCTGCATTTCCTCAAGAGATACTGTACACGACAGGGAGGGACCTACTACCTCTATAGGGACACTAACGCATGCGTGCTGTATGATACGACTAGCAAACCGTTTGGAGATCAACTCCCTGACAAGGGAGTATCCCCAAGCTCCTCCATGCTCAGCCGACCATTAGCAGAGCTGTGTGTTACACTAGCATCGAGAATGCCCTCGGCTCCTGTTGAGAGTAGACTGGACGTCTTATGGAAAGGCCTTACTCTCATACACCCTCAAAGAGTCCAATACCCAGAGCTGTATTCGGTAATATGCATGCAACTGTCTTCACTAGCAGATGAGATGGACTCCAATGAGGGCCTCGTACGGTGTTGTCATCTCCTCATGCAGGCTCTAGCAGCCCTTGATACAAGCAAGAGCACCAACACGACGAGCAGTAGTAGCTATCGTGACGATGGATCCAGAGGAGGAGCTCCCCACCTGGGCGTGCAACTGTATGTGTCTTTCGCCTTCACGACGGTCCGTGCTGTCGAGCATGTCATGGTCCCGCTCTACCAGAAATGGTGTCGGTTGACTAGTACTGCTGGGGATGGTGATGACGATGTCGGCCCCAAGCACAGTGATGAGCGTCTCCGTCATTCGATAGCCTGGCAACTATGGCTTCTGCAATGGTTGGCCGCGGCTGAGGTATCACTATTGAAGGTGGACCCACAGAGGAGAGCAGTGGAGTGTTGGAATGTAGAGCGAGACCTGTGTCGAGTTATGGCCCATAGACTGCATTCCATGGCCAACTGTGGGATATCACCCCAACAGATATCTATGATGTCGAGTAGTGCTGCTCTTGAGATAGTAGAGCATGACCTGACCGTACTTGGGGAATCTCCGATGCAGCTGGGGATGACCAGTGAGGTTTATGTGGAGCTCTTGGCGGGGACTGCAGCCTTCACTGACGGCACATTAGAGGCTGCGGGGCTCAGCAAAGACTGGCTCAAGCACACTGTAGTAAACGACAGGTGCCGTAGAAAGCTGACTACCCACGGCACGCCAGCTGGGTTCCTCCGGCTCACTATCGAGTACCTAACTCGCGCCTTGAAAACAGCGAATGCCCCTCAACGGGAACACAAACGCCGACAAAAGCGTACTGACGATTTCCGTCGGAGTGGTCGTGCTCAGCTAGCCAGCACTATCAACGAGTTAGGCTGTATCCATCTAGCCCAGTTGACTCAGTTGCTGCGGTCCGGCTCAGCGGATGACACTGTTGTGGTAGCATTAGCCGTGGACGCCTTCTGTGAATCCTACAGCGAGTTTGTCGCTGCTGGAGACAAGTTGAATGTAATGGTACCACTAGTGAACTTAGCAAGATTATGGCTAGCACTAGCTACTGGCCCACATGTGGGGATCGACTCTGTCGAGAGATATCAGTGTACTTATAGAGCCATACGTCACCTTGATAGGGCTGCCAAGTCGGCATCGGCTAATAAAGAGGCGGAATCTGCCTTTAGTAAGCGTAA
>Pm00246
TTATCATTGAAAGGGGTGAGCGATATTTGAGTCTACAAAGGGCACAGCCATCTAGTGAGGAAGCCCTTTCGACTATTCAATTGTTTCCACTACTATTATCTTATCATGTTCAAAGGCGGATCACTTTAGCACTTATGATTTATTCTAGACATATAAAATATCATAAGACCATTTCCTTTGGTGGTCATAGAATCGGATGGAGGCAATGTGTTCGAAACCTCAAGCTGGAGTCAGTTCCCGACTTGAAGGTGGGCATGAATGATATCGTAATAAGAAGACGCAGACATGGAATCTAGTTACGAAAGACTAAGCAGTTGACTTAAACAAATGCATTATAACTGATACAATTGAATGCATATCACGAGGGACTCGTACAACAGACTGACTCGTCAACAAGAAACGATCGAGAATGGTAAACACTCGCATTCATGGTATCAGATTGATGCAACTCGCTAACAAAGAAAATAACTCGTTGGTGTATCTCGCGCTCAAAAGTACAGTATATCAAGTACGATACAATACATAGCAAGACCTGCATGCAATACCAATGAAGAATAAAGAAGATGGAACCATGGATGATGTATCCACCATCCCAAACAAGCGAGTTCATACCATTAACTGTCAACGGAGGCCGTGTCCTTGGGGCACAAACACTCATTTGCACGGTTGCATTTCTTGCAAGGCGCTTTACACTTGGCGCATGCGTTACCACCGAGACCCCTGATATATGTAGAGGGGTCGCTCACCGATTCCTCAGCCGTGATGTGGCCGAGGGCGATGATGAAGTACAGCACGTAGAAGAATCTCATTATCAAATACACCAAGACTTCTTGAGCC
>Pm00247
CATTGAAAGGGGTGAGCGATATTTGAGTCTACAAAGGGCACAGCCATCTAGTGAGGAAGCCCTTTCGACTATTCAATTGTTTCCACTACTATTATCTTATCATGTTCAAAGGCGGATCACTTTAGCACTTATGATTTATTCTAGACATATAAAATATCATAAGACCATTTCCTTTGGTGGTCATAGAATCGGATGGAGGCAATGTGTTCGAAACCTCAAGCTGGAGTCAGTTCCCGACTTGAAGGTGGGCATGAATGATATCGTAATAAGAAGACGCAGACATGGAATCTAGTTACGAAAGACTAAGCAGTTGACTTAAACAAATGCATTATAACTGATACAATTGAATGCATATCACGAGGGACTCGTACAACAGACTGACTCGTCAACAAGAAACGATCGAGAATGGTAAACACTCGCATTCATGGTATCAGATTGATGCAACTCGCTAACAAAGAAAATAACTCGTTGGTGTATCTCGCGCTCAAAAGTACAGTATATCAAGTACGATACAATACATAGCAAGACCTGCATGCAATACCAATGAAGAATAAAGAAGATGGAACCATGGATGATGTATCCACCATCCCAAACAAGCGAGTTCATACCATTAACTGTCAACGGAGGCCGTGTCCTTGGGGCACAAACACTCATTTGCACGGTTGCATTTCTTGCAAGGCGCTTTACACTTGGCGCATGCGTTACCACCGAGACCCCTGATATATGTAGAGGGGTCGCTCACCGATTCCTCAGCCGTGATGTGGCCGAGGGCGATGATGAAGCTTGGCTCAAGGGTGATGGAATTTACCAAACTTGCCCCTATCCCTCGCCCCGTCGCAGCGAGAGCTGTCAAGACTGAGGAGGAAGCCTTCTATAAGAAATACAAGCATGCTCTTAAGGCCAAGAGCACAAGCGGCTCCAGTGTGACTAGTGTTGCTTATAACCCTGTCAATAGGAGGCAGGTGGTAGTCACTCATGGTACGCGAGTAGAGCTGCTTACGTTGCCGGTTGGGCACAAGCCGGTCGCTACGAGCTATAAGGCGGACATGTTGTGGTCGAAGCATAAGGACTTCACAACGTGTGTGGCGTTTAGGAATGATGGGAAGCTTATTGCGGCTGGAGACGGATCGGGAAGGATTAACGTTTACGACCTTACGGCCACGAGGAATATATTGCGAAGATTTAGAGGAGGACATGAGGGAGCGGCCAACTCAGTGTGCTTTGCTTCTCATGATCGAACGCTTGTCTATAGCGCGGGAAAGGACGGCAAAATCATCCAATGGTCATTATCCTCGGACACAAGGACAGCTTCGGAAGGTGGCAGTCTCATTGGCAAGCACGATGACGCGGTTCAAGTCGTCTTTGCCACCACTGCTGGCTCCATCATAACGGCAGGTTATGACGGTTTCGTTCACGTGTGGAAGCCTATAGACTCTGAAGAGGAGGAGCAGGACGTCGACATGGAAACTGGAGAGGATAAGGTTCCCGAGCCGGTTAGCAGCTACGCTCATGGGAGTCCAATTGATGCTGCATGCCTATCTCGAAACCAAACGTTGTTGTATGTGGCTGGTGGGGGATTCGTGTCGACTATTGATCTGATCGCTGGGAAGGTCGTCCAGAAGAGTCCACTTGGGCATAGCAAGGCGGTGACGGGCATGTGCGTGAATGCAAAGGGGGATGTCGTCACTGGCAGTCTAGATGGCACTGTGAAGGTGTGGGATACGGCGGGGCTGGGTGATGACAACGACGACGAGGAGGAGGAGCAGGGGAAGGGGTGGAAGCTCCTCCATACGTATAAATATCAAGGCCATGGTATCACTGATATCGCATGGTCGGGTGGGCAGGGCCTGTCTATGGTTGTGTGCCTCGATGACGGATCTCTCATCTCGCGTCGCAGGAGGCCTCGGGACGGGGAGGTTGATGATGCTGCTGAGGGTTCGAGTCTACTACGACCAATGCGAGCAGTGGGGTCGGTCGGGGTGTCCCCGTCAGGTGGTGTACAGTACTTCACACAAACAGCTAAAGTGAGACACTCTCATTTGGAGGTCCTATTGAGGCGATTCGAATATCCCAAGTTGTTGGATGCTGTGGTGGAGGGTAGCACACCGAGTGTTATGGGAGCATCGGTGTTGGACGAGCTTCGACAGCGAGGCGCGTTAACGGGCGCTACACGTAATCGTACGGAGGAGGAGTGCGCGAAGATAGTGAATTACCTCGCCAAGCTGATGGGCAGTTGGGACGGCTCGAGGCTGGGCTCTTTGGTGGCTAGCGTGTTGGATGCTCTCACTGCTACTAACCAGAAGGTGTTTGCGAATCCGAGTGATGAGTTAGTGAAGGCATTGAATCATCTGAGCACCACCATCGGGTCTGAGGTCCTTACTGAGCAGAAGATAATGCCATGTGTGGGTCTACTGGAAATGTTCGACCAACAGCTTTGAGCGATTCTACTACTACTGTTACCATCACAACAACGTCATCCTGTTTCTATGAGGTGTTATACTACTGTAGGGTATATTACTTCTAGTACTACCA
>Pm00248
CTTCACCGCAACGGTTATACCCTTCCAAACAGTGGCGGGTGATGGCGGCTCTTCTTCTTGAGACGAAACCACACATCACAGGCTTTTGGTGGCACCGCAATGGTAACGAAAACACTGCTTAGCTCTGAGCAATGGTGACCTCAACATCTACACCGGGCTCGATAAAGATGGAAGTGATGTCCTTCACAACCTTAGGGGTGGCCTGGAGGTCGATGAAACGCTTGTGGATACGCATCTCGAATCTGTCCCACGTGTTAGTACCCTCTCCATTAGGGGACTTACGAGTGGTGATCTTGAGGACCTTAGTGGGCATGCGGACGGGACCAGCAACAGTAAGCTCGTTCTCGTGGGCACCAGCCATCAACTCGGAGCACACCTTCTCCAAAGCCTTAACGTTCCTGGAGGTGAGAGTAATACGGATGTGATGGAGGGGCTCCTCGACGGGAACCTCCTCGTAACCTTTCTGGGCGCTCTTGGGAGATGCCATGCTCAACTGAGCTCGTGCTT
>Pm00249
CGGCACGAGCTCAGCTGAGCATGGCATCTCCTAAGAACGCCCAGAAAGGTTACGAGGAGGTTCCCGTCGAGGAGCCCCTCCATCACATTCGTATCACTCTCACCTCCAGGAACGTCAAGGCTTTGGAAAAGGTGTGCTCCGAGTTGATGGCTGGTGCCCACGAGAACGAACTTACTGTTGCTGGCCCTGTCCGCATGCCAACTAAGGTCCTCAAGATCACCACTCGTAAGTCCCCCAACGGAGAGGGTACTAACACCTGGGACAGATTCGAGATGCGCATCCATAAGCGTTTCATCGACCTCCAGGCTACCCCTAAGGTTGTGAAGGACATCACTTCCATCTTCATCGAGCCCGGTGTAGATGTTGAGGTTACCATTGCTCAGAGCTAAACAGTGATTCCGTTACCATTGCGGTGCCGCCAAAAGCCACTATTTGGGGATGTTTGCTTCCGCCTAAAGAGCCATCATCCGCTGCTGTTTGGAAGGGTATAACCGTTGCGGTGAAAAAAAAAAAAAAAAAAAAAGGCACGAGCAGGAGTCCATCAGTCAACATGACCAAGGGTACCACTTCGTTTGGACGTCGTTTGACCAAGTCTCACGGCCTCTGTGTCCGTTGCGGCAAGAGATCCTTCCACACTCAGCAGAAGCACTGTGCTTCTTGCGGCTTCCCCAACAGGAAGATGCGCAGCTTCAACTGGTCCATCAAGGCTAAGCGTCGTCGCACCACCGGTTCCGGTCGTTGCCGTTATCTCAAGCTCGTCGACCGCAGGGCTAAGAACGGCTTCAAGGAGGGTTCCGTCGCCAAGAAGGCCGGCTCCGCTGCCTCCAACTAAATTGGTGGCTAAGCAGTGGTGCACCGTTGTCCTGACCAAACGGTAAGGAGACGGTTCAGCAAGAGCAGCTAAGGTCTGGATGACTTCCTGGTACTTCAAAG
>Pm00250
AAAAAATATAGAACGCGTTGTGGGGAGCTAAAAGCCGAGCTGATCAGGCGTGTGGAATTCTTATGAGGATCTTGACTACTGGTGGTGAGAGGCAGTCGTATGTCAAGGATGACAGCAAACCGGAAGCGCCGTCAACAGCTGAGGATAGTTTAACGGTGACGTCACCAAGTATGGAGTTTTCTGCTACTACTACTAGTATTCAGAGTAACTCGAGTAGTCTTAATACGACAGCTAACAACAATGGCAGCAAGGAGGCTCATGTGGAGGGAGCTGTGAGGAGAAGACCGAGTGTGGTTCTTCGCTTAGCTGAAGAAGGACGTGTTGCTTCTGGGAATGCGCCCATTACTGAGTCGGATATCGTGGAGCTGTTGATCTGTGCTGGTGATATTGGGAGTCAGGTCGGGTTGACTGCCAACGACGGGCCCGAATCAGGCTGGAGGAAGGCTGTGTTGGAGACTGCTCTCAGGACTCACGGCTCTAGATTTACTAACACCATGGATGAGCACTTACCTGTTGGGACTAAGTCATTGAGAGTGGCAGCTCGGGAAATAGCGGCTACGACGAGAGCGTGCAAGAGGGTACAGGAGGATGGAGGACGATGAGGATGATGAAGTTTATATAACCGTATTGGGCAGTAGTTTTATAGTAGTTGGTAGCACTCGGAGTAATTCGCTCCGCTATAATCGTCCTTCTCCTCTTCTTGTTAGTACTACTGCTGCTGCTGTAGTTGCACTAGTCTGGATGTTAGAAAACACTGTGTGCATCATCGTTCTTCCACGTGAGTTGTGGGATGATGTAATCATCATTATCGTACTTGTTGTTGTTGTTGTTGTTGAGTATTCTCTAAGAGAGTTCGCTCACTGATAGTGGTTTACTGCTAGGAAATGAGTGAATCCACTATCACCTATATTATATTTATTTTTTTACTGAACTTTATTTTCCTGTCGGCCTCGCCACTGGCCGTTCTGCTAAACTCAATCATTGTAGAACTCGAGGGTTCTCACTGTAATTTATCGTCTTCTTAACTTTATCTATCTATCTGGTAGTCAGTAACGCAGTAGTAGTAGCTACATTATGTATCCAA
>Pm00251
GGCTCAAGTAACTTTTCATCTCATCCTTCCCATCCATGTATAGATCGAACTGCAAGTTGGTGATCTTGGTCCTGGTGATTTCGGTGCTATCAGTGTTCGCCGGACCTCCCCATGGCCGCTACCTCGGATATGAGTTGAAGCCTAGTTATCTTCGAATAGATGCGGAATTCACCGGGGAGAGCGATCCTCTAAGCCTTCATTTCAGTATCGTATGCGGTGCTACCCGTAAAAGGTTCGAAGCGCGGTTCGAAGTCGGGATTTGGCTGCGTGCCCAGAACATATATGCAATCGAATCCCCTCTAGATAAGTATAAGCAACTTCTATCCTTCTACAACAAGGAATGCGGCCGCACTCGAGCAAGTACGCCCGATTTCTACAACTTCTACTACGACCAAAAAGCTGATATCGTCTCTGTTAAAATCGAAGGGCCTGGAAGGGAGAAGAAGACGATTAATCTATATAAGTATGAGTCGTAATTTTGGCACCGTTAGCTTGGAGGGGATGAGATGGCCTCCCGCTGAGGATAGTCTACTGTAACATTCCTTCTAGCATCGCCCTTTTCTCCCGTCAGATGCTTTCATTATAAATCTTTCATTCAACATCCACCCGCGGATAAATGATTATTACTTTTCCCAATCTCATCGGCACTTTTTATCGGAAATTTCATTCGAAAGGATGGATATATAATCATCTTTTATGGGCTAGAGTGTATACGTTATTCTTGGAGTATACTGAGCATGCATCTGCCCATACGAAGAGTCACGTTCGGTTGGTCATATCATCGAGCCGATTATGAGGTCTTATTGGTTGTCTCAGTCGGGGCATGCTTATCGATAGCGTACAGCTTTTGAGGATCTTAGAGATTTACAGGGTCTGTCCAA
>Pm00252
CAGTCGCTGAAGGGTCCGCCATGGTTACCGTTCCTAAGACTCGCAAGACCTATTGCAAGCGTTGCAAGAAGCATACCGGTCAAAAGGTTACCCAGTACAAGACCGGTAAGGCTTCCTTGGTCGCCCAGGGTAAGAGGCGTTACGATAGTAAGCAGGCCGGTTTCGGAGGTCAGACCAAGCCTGTCTTCCGTAAGAAGGCTAAGACTACTAAGAAGATCGTCCTTAAGTTGGAGTGCACCAAGTGCAAGTGCAAGCGTATGATGCCCATCAAGCGTTGCAAGCATTTCGAGCTCGGCGATAGCTCTAAGAAGAAGGCCGAGGCCGCCTTGTACGGTAAGAAGCGATAAATCTGTAGGCAGCTTGCTATTGACTGGTCCGCTTCAGTGATGTTT
>Pm00253
GGCATAGGATATTGGTAGTGATAGTAGGAAATTGGTGGTGGTGATAGCTATTCGGAAGTACACCTAACAGTCGCTGCCTTTCGACGGTCGAGGCAAAACCATCCCGACTCCAACATCGACATACATGCCAGAGCTGCTGACAGGGTGGCATCCTTCTTCACGATGATGTTGATGCTACTGCGACACCGCCCCTGTTGGCGTCATCATCGTCCCGACCAACGGCAGCAGCGTTACTATTACCACCGAGGTATAGTAAAGATAACACCAAAAGAAGTAGGAGGGAAGGAGGAACATCCGATAGTGATCGGATAGCAAATCCGCGTTGACTGACCACAGCATGAATGGTCTTTGGGAATAAGTCCTCGTATGGTTCAATGACCGTGGAATGGAAGAGCTCCTCCCCTTTAACGGTAACGGGCAAAGACACAGCTTCAGACCTCGTACCGTATGAGGAGACTGAGAAGGCAACACATGCGATGATTGAGACCATCAGAAAGAAGGAAGGCCCGAAGGGGCTTCGATGGGGCAGCAGTAGTCGAGACATGGAAAATGACCACTGTGAAGATATGAGGGGAAGAGGTGAACTCAAGGACGGAATATGTGATGAGAGATATAGCCCAAGATGAACCAACATTTGCAGAATACGAGAGGGCCTTCACAATTGACAAGCCACGTCAACCTGTCCAGTTAGAATGCAGCATAGCATACTCGGACGTCTATACGAGATTTACATTATCAGATTATGCTATATATAGGTAGATGTGGCCGATACAAAAATGCCCTCGACGAAAGTAGCGATGGAGTGGTACGTTTAACATATGGTACTATACAAGACCTCGGTGGGTCCGGAAGAATGATATGAAGAAGGCTATCGCGATGACCATGGGTTTAGGGGATTCCTCCATGCCATGGACCGAGACTGTCCTTAAACATGAGACTTCTACCTCTACAGAGACAGCTGCCAGGTATGGTGACTGCTGTCCTTGCTGGTGCCGTCCCGTCTAAACTGACCGGGTGGAGCGTCGTGTGCCTCTTGCAAGGAACCATGTTGGGCCGTCTCTTCCTCCTCCTCTGCTGCTGTGGTGCCTTGGGAATACAGAACTACTGCCAAGACTAGAAAAATGATGGATGGTGGAGTGTTGCTGATGATCCCTCCGCGGTGATAAGGTTTCACGAGGGGGCCTCCCAGCTGCATCACAGATGCTTTCCCGATAAAATTCATCATTTGACCGTCATTAACGGAAGGCGACGTTATTATAGGATCACTCCCTGCCCCCGTCCACCCAGAGGCCGGAGCTATGATGAATAAGATTAATAAAAAGAAGACCAAGTGAATGGAAGAACCTCGTCTACGACCACCACCGAAAATAGGTCTTGATGATGTATCGTACATTGGCTGGAGGACCTATCGGAAAGAATTAAACCTTGAGCCAAGAT
>Pm00254
TCAGCCATCGTTTCGAAATGATCTATTTCAAATAGATAGGGTAGGCATCAAGCCCCCACTACTAGTACTACAACTATCATGAAACCATCTCGACAAATGAGAATCAGGTAACTTGTGTGAACAACTATATACCTTCTAGAACAACTCGTTTGGCCACGGTGATACCAGTTAGAATCATACGATGCTTACCCTCTTTCACTGCAGTGCCATGAGGGTCATAATCTCCCTCATCCCATCTCAAAGGGCACCCGTCCACCGCAGCTATAGAGGCTGCTCTTATGCCTCTGATAGAAGCCACAGTGAAAAGGGCTGAGTTCTCCATCTCGACACCAATTGCCCCAGCAGCAGCATGCGAAAGCAAAGTGGTTTCCTTAGCTGGACTTGGGTAGAACAAAGCAGCCGCTACAGTGATGCCGAAGTGGCAGCGTTCGAAACCGAGCTCGTGGGCGGTATCCCGCATAGCGATACATAAGGCTGGGTCCGAAACAGCAGGGAAACCCGCTGGGACCAAATATTGGGAAACACCGTCCTCAGCGGCTGAGCCTGTGGTGACAATGAGATCTCCTTGCTTGATATCATCGGGTTTCAATGACCCACAAGTGCCGAGGCGCATGATCACTTTCGCACCGCACTTGATTAGCTCCTCGAAGCAAATAGCACATCCAGGGCCGCCAATACCATGGGAAGCAACAGTGAAATCCGCGCCTTGATAATGAACGTTGAAGGTGCGATACTCTCTATTGAAGGCCAATTGTTCGTACGAGTCACAGTACTTGGTAGCGATCAACTCAGCACGACCAGGGTCACCAACTGCACACACGACTGGGTGAATGGAACCTTCTTTAACTTTGAGATGAGGGGCTTCGTACACCATTGAAGGGTAGTGAAATACTGACTTGAGCCAGACTCGTGCCGAATTCGGCACGAGCTCAAGTTGATTCGTCCCTCCCATCACAACTGCCGCTATGTCAAGCGAAGTGTCCACGAAATCAAGTACGGCCCCAGTCACATGCATTCGTGCTGGGTGGGTGGTCCAAGTCGATGAGGATAACTCTGTTATTCCTGACGGTTGTGTCGTTTGGGACAACGAGTCTCGCCGTATCCTCAACGTTTGCCCTTTTTCTGAGCTCCCGGCTGATTTCGAGGTCACTGAGCATTTGCCCGAGCATGCCCTCATGCCTGGCTTGATCAACTGCCATACACACTCCCCGATGACGCCCCTTAGAGGATATTCTGATGATCAGAATTTGCAGGATTGGCTTCAGAAGTATGTCTGGCCTGCTGAAGGGAAGTTTGTTTGTCCAGAGTTTGTAAAGCTCGGCTCGCAGCTCGGCGTGTATGAGATGCTCCTCTCTGGTTCTACCGCCTTTGTGGATATGTATATGTTCCCTCACTCAGTGGCTGAGGTAGCTAATGCTGCACACATCCGATGCTTCAATGGCGAAGCTGTGATGGATATTGGCGATGGCTCCATCGACCAGATGATCGATGCTGGTGCTGATTATGTCAACAACAAGGATAATCGCAGCGACATGGTTACCCCCCTGAACATTGCACATACCTGCTACACAGTGCCGAAGGATAAGCTCAGCAGAATTTCTACCATTGCTGAATCAGCCGGGACCAGAGTTCATGTCCATCTTCACGAATCACAGGCCGAGGTTGACGATTACCTCAAGCAACACGGGGAGTCGGCTATTGATGCCTTGGACGAAGCAGGCTTACTTAATGACCATCTTATTGCGGCCCACTGTGTGCACATGACTGATGACGAGATTGCTCGGTTTGCTGAGGCGGGCGCTAATGCTGTCCACTGTCCACGATCGAACGCCAAGCTTGCTAGTGGCATAGCTAAGGTACAGAGAATGCTGGATGCTGGTGTGAATGTGTGTCTTGGAACTGACGGACCGTGTTGCAACAACTCGATGGATATGCTACAGGAGATGCAATATGCAAGTCTACTGGGAAAGGTTGCAGGACCTGTTATGAGCCCTAAGAACGTCAACTGTTACACTGCAGTTCGCATGGCCACTATCAACGGCGCTAAGGCTGTTGGGAGAGAGGCGGACCTGGGCTCATTGGAAGCTGGTAAACTCGTTGATATGATCGCCATCGATCTGGGCCGTTTGGAGAATCAGCCCGTGTATGATCCTGTGTCATCAATTGTGTACACTAATCAGAGGTCAGTGACGGATGTGTGGATTGGGGCCGAGCGTGTTGTCCGAAATAGAGAAGTTCAGACCATGTGTAAGCCATCAGCCGAGAAGCTAGCTGAGTACCAGCAGCAAATAGCTGATTTCAAGGCCGAACGCGAGGCCGCTGAATCTACCGCACAAGCTTAGTTTCCGACTGCTTTGTTTCTACTGACAATTCATCAGCTGAGCCTCGTGGGAGGATTGCAAATCAGAGTTCGTATCGTATCCCCTTTCACCAGCCCGTGTATTTCAGCACGG
>Pm00255
TGAAATCGAGTTTAGTCGAGAACACTATCAAGTATTGCAAGACTTTGGCTCCTGAGGAGAAGAAGGAAGAGGCCGCTGCCAAGGCTGATGTTCCTACTATTGACGGCACTATGGCTCTTGTGCAGAAGAAGGACAGGGTTCAGAACTACTACTTCGCTCCTACTGCTCAGAAGAAGAAGGGCAAGCACAACAAGCAGGGCGCTAGCCAGGCTGCTTTCAAGCACGGTCTTGATACTCTGCAGCTCTTCTCTGATATGAAGGTTGATGCTCCCAAGAATAAGGACGATGTTCCTAAGTGCATTGAGGATCTCAACAAGAGGCTCGCCGAGTATAAAGATCTCCAGAAGGTCGAATATGAGAATCGTCAGAAGCGTCGTGAGGCTCGTGAGGCTGCTGCTAAGGCTGCAGCTGAGCAAGCTGACGAGACTGCTAAACAGGCTGAGACTACTGAGGCTACTGCTTGAGTTTTTCTAAACCACATTGTTAATCAATAACAATAGTAATCATCCTACCCCTTTTCTATCATCGTTGTCGTGACGGTGGTGGTAATGTGAGGCGGTTGAGTGGTTGGAAAGCCAGTATGCCTCTTTCATGTAGTCTTCGTCGTACTACTACTATCCGAACCTAGTATCATTCTTGCTGCTATTGCCAGTCTCCTGATCTCGAAGTCGACTCTTCATGATCTCCCTTTTCCTCTCCTGCTGAACGGTTGTGTATCGGTAGTCCTTTTCTCGCGGCACTGTTGATTACGTCAACAACAGCAGGGTATTTGGCTCTGGGATACATCTCACCGTTATAGTAGACCTGCTATCTTTGCTTATCGTGCTGGGGTTGATGAAGTCACATCTACTTTATCACAACTGTTCCTGCCTATATACTACTACCCTATGAATGGTTGCAGTAGCCGCTGTGGGCATTTAGCTGGTTAGAAGGTTAGCCGCTCAG
>Pm00256
CAATAGACACTAACGTCTTCCAGAGCAAGTTTGGCAGCGGCTTTCAGCATCCCCTGGCAGCACCCGACTATATAGTAGGTGATGAAGGGAAAAGTGACAACCACATCCTCATCATCATCACCGTAGCAGCAAGGATGACCAAGGGAACTGTTACCACACGTTCTTCACATCATAGTAGTATGAGGAAGGAACAAGTTGTGATAAGGTAAATGAGAGATCACCAACCTCACACGTAGAGGCAACCATGATGCAGAGGCCATATGGTAAAGCGATAACAGTAGGGGTATTTCAGGATCCGTTACGGTGCTGTGAACAACACAGTAGGAGTCAACAGTATTGTAGGGCCTAAGGCCTTGACGAAGTTGAGAACTACCGATACACAGCCGTAGAGAGGGAAAACAGTTACAGGAAGAAAAAAGGTCGATGCTATTTCGAGTTCAGTAGCGCAGCAAGAATGATGATAGTAGCATTGCGATGATGACTACGATTAGTACTAGGGTAAAAGAGGCGTACCGGCTTTCCAACCACTCAACCGCCCCACACCACCACCGCCACGACAACGATGATAGAATAGGAGTAGGTTGATTGCTGTTATGATAACAATGTGGTTTAGAAAAACTCAAGCAGTAACCTCAGTAGTCTCAGCTTGCTTAGCAGTCTCATCAGCTTGTTCAGCGGCAGCCTTGGCAGCAGCCTCACGAGCCTCACGACGCTTCTGACGGTTCTCATATTCGACCTTCTGGAGATCCTTGTACTCGCCAAGCCTCTTGTTGAGGTCCTCGAGGCACTTAGGAACATCGTCCCTGTTCTTAGGAGCATCAACCTTCATATCAGAGAAGAGCTGCAGAGTATCAAGACCGTGCTTGAAAGCAGCCTGGCTGGCGCCCTGCTTGTTGTGCTTGCCCTTCTTCTTCTGAGCAGTAGGGGCGAAGTAGTAGTTCTGGACCCTGTCCTTCTTCTGAACAAGAGCCTTAGTGCCGTCAATGCTAGGGATATCAGCCTTGGCAGCAGCCTCTTCCTTCTTCTCCTCAGGAGCCAAAGTCTTGCAATACTTGATGGCGTTCTCGACCAACTCGATTTCGGCAAGATAAGGAACCTCCTTCTCCTTCTCGAGCTCCTCTTCAAGGCGCTTCTTCTCCTCCTCGGCCAACCTAGCCTCGCGCTCCTCTCTCTCACGAGCGGCACGCTTCTCCTTCTGCTCGGCAACCCAGGCAGTATAAGCGCTGATCTTAGCAGAGCGCTCGTCACGGAGCTCCTTGATCTGGCCGTATTTGGCTCTGATCTCCTTGTTGAGCTTCTCACGGGCTTCAAAAATATCAGACATGCCCTCCATAGCCTTGCGACGACCGTCCATAAGCTTGGAGTACTGCTCGTGGAGCTTACGCCTCTCATCACGGGCCTTGTTGAGGTTAGTCTTGATGTCTTCCAAGTTGGCCTTCAGGGGTCCGACGTTGGTGGAATCATATTCGCCGGAGGCACTCTTCATAGCGGCAAACTTCTTGAGCTGAGGTTTGGTCTGTTTAAGCTCGGAAATCTGTTTCATCAATTCCTTCTCCTTCTTGAGATCCAAAGACTCAGTGTGCATCCTGTACTCGATCTCAGCGATCTTGTCATCGATTTGGTCCTCAGTAGAGAAGCCCAACTTCTTCTGCATGCTACTCAATTCAGCACGGAGTTGGCGTCCCTCAGTTTGCTTGTTATGAATACCATCTTGAGTTTTGCTCCTCTTAGTCTCCAAATCAGACACGAGCTTCTGCTGCTCGTCCATCTGCTGTTTCAGCAGATCGCGCTTACGGAGGAACTCATCTTTACCCTCGGACTTGCCGTGGATTTTCTCATTGAGATCGTGAACCTTGCCTTGAAGACCCTTGATCTCCTCACTAAGCTTGTCAATCTTCTTCTCATAATAAGCACGATCGACTGGCTGAGGCCTGGTGTGAGCCTCAGTATGAGCAGCCTCGGAGGGCTTCTCCTTGGAGGCGGCAGCGTTAGTGGTGGCGTTTTTAGCGTTCGACATGTCGGAAGGGATGCGAGGCGTGTTGAAGGTGGTGGAAGCCGAGCAGCACTAGCTCAAACGAGGGAAAAGTACTGAT
>Pm00257
TGCTCGCAAACCCAGGCAGTATAAGCGCTGATCTGGGCAGAGCGCTCATCACGGAGCTCCTTGATCTGGCCGTATTTGGCTCTGATCTCCTTGTTCAACTTCTCACGGGCTTCAAAAATGTCAGACATGCCCTCCATAGCCTTGCGACGACCATCCATGAGCTTGGAATACTGCTCATGCAGCTTACGCCTCTCATCACGGGCCTTGTTGAGGTTAGTCTTGATGTCCTCCAAGTTAGCCTTGAGAGGTCCAACGTTGGTGGTATCGTACTCGCCGGAGGCAGCCTTCATGGCGTCAAACTTCTTGAGCTGAGGCTTCGTCTGCTTCAGCTCGGAAATTTGCTTCATCAGTTCCTTCTCCTTCTTGAGGTCCAAGGATTCAGTATGCATCCTGTACTCGATCTCAGCGATCTTGTCATCGATTTGGTCCTCAGTAGAGAAGCCCAACTTCTTCTGCATGCTACTCAATTCAGCACGCAGTTGACGTCCCTCAGTCTGTTTGGAATGGATACCATCCTGAGTCTTGCTCCTCTTAGTCTCCAAGTCGGACACGAGCTTCTGCTGCTCGTCCATCTGCTGTTTCAGCAGATCGCGCTTGCGGAGAAACTCATCTTTACCCTCGGACTTGCCGTGGATCTTCTCGTTGAGATCGTGAACCTTAGCTTGAAGGCCCTTGATCTCCTCGCTAAGCTTGTCGATCTTCTTCTCATAGTAAGCACGATCGACTGGCTGTGGCCTGGTATGGGCAGCAGCAGCAGCGTTAGCAGTAGCCTTAGCATCGGAGTGGTTCTCCTTGGAAGCGGCAGCGTCAGTGGTGGCGTTCTTAGCGTTCGACATGTCGGAAGAGTTGCGAGGCGTGTTGAGGGTGGTGGAAGCCGAGCAGCACTAGCTCAAATGAGGAAGAGTACTGATATC
>Pm00258
TCTGGCTCAAGTTACGTTTTCGTTACTACACTCCAGTTGAGGTCATACAACTGTCAAAATGCTCCACAATCGTATGCACTACTTCAATTATGGTCGACGGAATAGCATCGATGCCCATCATGAGCATCATCATCATCGTGGAGGTAGCAGCCCTCACATAGAGAAGGAGGAGGAGGAGGGAGAGGAGAGCCTATTCCCCGATCGGGAGGATACAGGGTCTCTATCACCTCGATCAGCTGATGCTGGTGGCGGTACTCACAATAGACGTGTAGGGCCTCCTCACGATGGGCTGGACCATAAAAGCAGATGCCTCTCGAGCAGTATCGCACCTTCAAGTATCGTCCGAGACGTGTCCGGTGATGTTACGGCAGAGACGACAGCAATAGACCAGGACAGGGGGGAGGGGGTCATCTGTGATGCATGCCCAGGATGCGATGATGTGTGCTCTCAAGTGAAGACCTTTTGTACTGTGTGTAGGATTAAAGTGGAAGCCGCTGACCAGAAGAATCCATCAAGAGGATATTCAATGAAGAGTTTCTCCTCTCGAGGAGGAGGACCTTTACGTGAGTTTACCACATGTCAAGTACAACGGCATAATAAGTTGAATGATTGTTGGATATGTGCCCATGGGAGAATATACGACGTTAGTGAGTTTATGTTCCAACACGCTGCGGGTATTCGGCCTTTAATGCAACGAGCTGGTGGTGTTCAGGATGCGAGTGTAGATTATGACTTCCATTCATCGAGGAGTCGCCATAATGAATGGAGGAGATTGTGTATCGGCCGAGTTGTACCCTGCCCTTTACGAGGGGATCCCTATGGAGTCACTAGAACGTCATCATCTTCTGAGGGTAGCGGTTGTGGCATTATGTGAAGCATTAAAAGATGCTCCTTCACGGGCCCTTTCCTCCTCGGCAATATTTATTTCTATTCATTGGTAACACTCCTGTATATCCTTTAATAATATCATTCATACCACCACCGCCGCTACCACCTTGAAAACGTAACTATCGATATTTGTACAACATTTAGTCGATTCCTTGAGGTTAGAGTCGTCTGGCCCTGCAGTGCCCAAGAGCGTCATCTGTGATGTTCTGGGCATTCGACAGTCAGTACCTCTCTATACTTCCTGCATTCTGCTTCTATCAGTAAACAGCGCAGTTGCTGCCCCCGACACCATTCGTATGTCTATACTCGTACAGAATTCTCGTCTATATACAGTACCCATTCATGGCGAGTACTCAAGATTCAATAGAACTCTCTGTTATTGGGCTTCGACACCCGTGTTGGGTGGTGAACCACTCGATGATAGCGCTCTAGGCTGAGTCATGTGCGACGTATACCATTTCTGCTAACTTCACTTACTACTGGTGCCGAGCATTTACCGTCGCTAACA
>Pm00259
AGCGCTATCATCGAGTGGTTCACCACCCAACACGGGTGTCGAAGCCCAATAACAGAGAGTTCTATTGAATCTTGAGTACTCGCCATGAATGGGTACTGTATATAGACGAGAATTCTGTACGAGTATAGACATACGAATGGTGTCGGGGGCAGCAACTGCGCTGTTTACTGATAGAAGCAGAATGCAGGAAGTATAGAGAGGTACTGACTGTCGAATGCCCAGAACATCACAGATGACGCTCTTGGGCACTGCAGGGCCAGACGACTCTAACCTCAAGGAATCGACTAAATGTTGTACAAATATCGATAGTTACGTTTTCAAGGTGGTAGCGGCGGTGGTGGTATGAATGATATTATTAAAGGATATACAGGAGTGTTACCAATGAATAGAAATAAATATTGCCGAGGAGGAAAGGGCCCGTGAAGGAGCATCTTTTAATGCTTCACATAATGCCACAACCGCTACCCTCAGAAGATGATGACGTTCTAGTGACTCCATAGGGATCCCCTCGTAAAGGGCAGGGTACAACTCGGCCGATACACAATCTCCTCCATTCATTATGGCGACTCCTCGATGAATGGAAGTCATAATCTACACTCGCATCCTGAACACCACCAGCTCGTTGCATTAAAGGCCGAATACCCGCAGCGTGTTGGAACATAAACTCACTAACGTCGTATATTCTCCCATGGGCACATATCCAACAATCATTCAACTTATTATGCCGTTGTACTTGACATGTGGTAAACTCACGTAAAGGTCCTCCTCCTCGAGAGGAGAAACTCTTCATTGAATATCCTCTTGATGGATCTGATATGAGGAGATGACGACGACACTCAGACCGGCACGATGGATGACTCTTCTGGTCAGCGGCTTCCACTTTAATCCTACACACAGTACAAAAGGTCTTCACTTGAGAGCACACATCATCGCATCCTGGGCATGCATCACAGATGACCCCCTCCCCCCTGTCCTGGTCTATTGCTGTCGTCTCTGCCGTAACATCACCGGACACGTCTCGGACGATACTTGAAGGTGCGATACTGCTCGAGAGGCATCTGCTTTTATGGTCCAGCCCATCGTGAGGAGGCCCTACACGTCTATTGTGAGTACCGCCACCAGCATCAGCTGATCGAGGTGATAGAGACCCCGTATCCTCCCGATCGGGGAATAGGCTCTCCTCTCCCTCCTCCTCCTCCTCCTCCTTCTTTATGTGAGGGCTGCTACCTCCACGATGATGATGATGCTCATGATCATGGGCATCGATGCTATTCCGTCGACCATAATTGAAGTAGTGCATACGATTGTGGAGCATTTTGACAGTTGTATGACCTCAACTGGAGTGTAGTAACGAAAACGTAACTTGAGA
>Pm00260
GGATACAGGGGATACCATACAATCGTGAATCATGACGTCGATGGATCTCCCGAGTGGAATCACATGATAACAGCAGTATCGACTCATCTAGGAGGCCACGCTGCGGGTTTATGGATAACGGCGATTACATTTTCAAGGTGGTAGCGGCGGTGGTGGTGGTGGTATGAATGATATTATTAAAGGATATACAGCAGTGTTACCAATAAATAGAAATAAATAATGCCGAGGAGGAAAGGGCCCGTGAAGGAGCATCTTTTAATGCTTCACATAATGCCACAACCGCTACCCTCAGAAGATGATGACGTTTTAGTGACTCCATAGGGATCCCCTCGTAAAGGGCAGGGTACAACTCGGCCAATACACAATCTCCTCCATTCATTATGGCGACTCCTCGATGAATGGAAGTCATAATCTACACTCGCATCCTGAACACCACCAGCTCGTTGCATTAAAGGCCGAATACCCGCAGCGTGTTGGAACATAAACTCACTAACGTCGTATATTCTCCCATGGGCACATATCCAACAATCATTCAACTTATTATGCCGTTGTACTTGACATGTGGTAAACTCACGTAAAGGTCCTCCTCGAGAAGAGAAACTCTTCATTGAATATCCTCTTGATGGATTCCTCTGGTCAGCGGCTTCCACTTTAATCCTACACACAGTACAAAAGGTCTTCACTTGAGAGCACACATCATCGCATCCTGGGCATGCATCACAGATGACCCCCTCCCCCCTGTCCTGGTCTATTGCTGTCGTCTCTACCGTAACACCACCGGACACGTCTCGGACGATACTTGAAGGTGCGATACTGCTCGAGAGGCATCTGCTTTTATGGTCCAGCCCATCGTGAGGAGGCCCTACACGTCTATTGTGAGTACCGCCACCAGCATCAGCTGATCGAGGTGATAGAGACCCTGTATCCTCCCGATCGGGGA
>Pm00261
TTTCTAGTATTTAACTCGCTCGATTTCATCGTACCCTCAGCGTCACTGGATACTTGAGATTGGATCATAGCACTTAACTGTAGAGATCATCATCATCAGCATCAGCCGTATCGTTATTGAACTGGTTGTTGTCAGTATCAGGCCAGTTGATAACGACACCAGCATCCCCAGTAGCACCAACTTGAGTCTTATACAGAGGATCGAACTTCATACGGAAGTTGTCGTATTTAGTGAGATCACTCTGATTCACCGACCGACGAGCGTGAGCGAATGCTTCCTCGAAATGCTTCCGAGTAATCTCAGCTGAGGCTTGGTCATCTGCATCGACCATAGCATCATCCCCATCGCTCGCCTTGAGCTCCTCAGCCGCTATTGCGTCCCTAATAGCCGCCTTGGCTGCACGTTGACAGAGCTCAGCCAAATCAGCACCAGAGAAGCCATCAGTTTTCTGGGCTATGAACGACAGTGGAATATTAGGAGCCACCGGGCTCTTCCTCAAAGTGGCCTCCAGAATTCCCTGTCGGGCCGGCAGGTCGGGCAGAGGAATGTAGATTAGCTGATCCAGACGGCCAGGTCGGAGCAAGGCCTCATCCAGGAGCTCAGGCCTGTTGGTAGCTCCTATGAAGAAGACGTTCTTCTTGGCACCAACACCATCGATCTCAGTCAGGAGCTGATTCATAACACGGTCACCAGCACCACCAGCGTCACCAGCACTGCTGCCACGAGAGGTTCCAATAGAATCAAGCTCATCAAAGAACAGGACGCAAGGAGCCGCCGATCGGGCCTTGTCGAAGACCTCACGGACATTAGCCTCACTCTCACCAAACCACATAGTGAGCAGCTCAGGGCCCTTAATCGATATAAAGTTGGCGCTACACTCTGAGGCAACAGCCTTGGCCATCATAGTCTTACCACAACCAGGGGGACCATAAAAGAGGACACCTCTACTCGGCTGCATACCGAATTGTTCAAACTTCTCAGGATGATCGATAGGGTACAGAATCATCTCCTGTAGGTCCCTCTTGGTGTCCTCGAGGCCACCGATATCAGACCACTTCACATTGGGTACCTCGACAACAGTCTCTCGAAGACTCGATGGATTGCAGCTCTGCATAGCCGTCATGAAGTGCTCTTGAGTCACGGCCATCGAATCAAGGATAGCAGCGTCAATGTTATCATCGTCGAGGTCGATCAAGTCCATCTTTTCCCTGATGCACTGTAGAGCAGCCTCCGTACACAGCTGTGCCAAATCAGCACCAACGTAACCATGAGTACTGGCAGCGATCTCCTCAAGGCGAACATTATCAGCCAACTTCATATTCTTGGTATGAATCCTGAGGATCTCCATACGCCCGTTATCATCGGGAACTCCAATATCGAGCTCACGATCAAATCGGCCAAAGCGCCTCAGAGCTGGGTCAACCGAGTTGGGCCTGTTGGTAGCACCCAGGATGACGACCTGCCCTCTGGACTTGAGCCCGTCCATTAGGGTCAACAACTGGGACACCACACGGCGCTCCACCTCACCGTTGGTCTTATCACGCTTGGGGGCGATCGAGTCTATCTCATCGATGAATATAATAGCAGGGGCGTTCTTCTCAGCCTCCTCGAAGGCCTTCCTCAAATTGGACTCCGCCTCTCCTGCCATTTTACTCATCACTTCAGGACCGTTGATCAAAAAGAAAAATGCGCCCGTCTCGTTGGCAATAGCTCTGGCGATGAGGGTCTTGCCGCACCCAGGAGGGCCGTATAGGAGAACTCCACGAGGAGGTTTCACACCGAGGGTCTTGAAAAGTTGAGGGTGTCGGAGGGGCAACTCGATCATCTCTCGAATTTGTGCCATCTGCTTTCTGCAGCCTCCTATATCGTCATAACCAACATCATCCAAGCGTTCCTCATCCTCACGATGGATGGGCTCCCCCTCGCAGTGAATGACGGTGTCGGGGGCTACGATGCAGTACTCGCCGGGGTCAACGCCAACAACCTTGAACTCGACAGGACGGAACCCGCCGCGGACCAAGAAGTAGTCGCCTTGTCTAACGGGACGGTAGGCCTCTTGGAAATAAGGCTTGAGGTATGTGTCGAAGAGGTTGCCTGTGATACCCTCGATGGTGTCATCAAAAGGCAAGACGTGAATTCGCTTGCCATAGGGGACATCGCCGGCAGCATAGACTCCCACGATATCACCAAGACGGACCTTCAGGTTCTTACGAATAACCTTGTTCATGCGAATTTTCTGGTCGTCCAAATCGGCATCGCTCATGACGATACATACGGTGTCCTTGCGCTTCTTGCCTTTGACGAGGACATTGTCACCACGGAAGAAGCCTAGCTCCTCCATCTTAGCAGGGGAGATGCAAACAACCGAGTTGTCATCATTCACGGCCTCCTCGACGATCAACCTGTGAGGGCTTCGTCTCTTGTGAGGGACGGGGTTAGTGGCCGGCTCAGCAGGGTTCTGGGGGGCAGGCGCCGACGGCGAGTTGCTTTGGTCGGTCATAGTATTTAAAGAAAATAGATTATTAC
>Pm00262
TTGCGCAGAAACTTGAGAAAAATGTAAGTTGATGATTATCAAGGTGCAAATGATTCTCCTCGAGATCGTATAGAGTTCATCGCGGCCACCGCCGTGTCTTTTATACCCCAGGATGGATCCACTGCTATCGATTTCACATTTACAGTGAACAGAGGCTTCATCCTCTTCCGTGTAGCATGTAGATCCTCTTTGGATATGAGTGGAGGCACCCAAAGCAGCGATCGGTATTTGCTTGCGTTGGTTAGATGTTCGAATTCGCATCGAATGATAAACCACTGGGCTCGTCTCATAATCTCCATACCAGCAACAACAGTTCTCAAGATCTGTGATCCAACTGCTGATTTCAATACTGTATGGGCTGGCATTAGAGTTAAAGCCCAAGTTACTCGACCTATCAGATTGGTGAATGCAGCAGCACCATACATCCATCGTGGTAACATATGTTCTCTCGATAAGAATGTCCCAGTGTGATCAGTAGTAGAGAAGCTAACTATACCCCAATCCATACCAACATCCCAACAATACATATACATAGATGATAGGCAATAAACAAATACCCAGACTAGACGTTCGGTATAAACAGAGAAGAAAGGGAAATCACTTAGTGGCAGAGCGGTGACAACAACCATGATGTTACCGCATGAATACTTCCCGAAATTCCATAAGTGTCGGGTCTCCCCAGTTTCCCACCATCGATTGAGACATTGCATCATTCGGAACCAATATGGTAGGAAAGCAATCAATGGTATAAGGATGGGATGATTCTCCGTTTTAGAACGAGCTATGTCCATGGGTGATGAGAAGAAAAAGAAAGCGATGGCTAAATCCTGTAGTGGTTTAACCGCACTAGTGAGAACATCACCCGTAATGTTATCGGCAAAGGTAACCGAACCTCCGAAAGGAGCCTTCACTGTCCTCCATAGTGACATCACTATACCCTTACGATACCGCAAACGAAATATGTCATGCGGCCAAAGCATTGATACAAGCCAGAAAAAGAGCAGTACAGCCGGATATACTACATAGTATCCATGGTAACCAAATATAGCAAATTTATAATCAACAACGTACAATCCAAAGAACAGGATAAACAGACTTGTGTGTAACGCGGCGATGTTGAATAAAGTATCCGATCTAACTTCGATATTGGGATCACAGTCCAGTAGGAATAGGTAATTAACAGAATAGGTCTCCAAAATACTCATAGCCCAACCGGCACTCCACAGTGCTAATGAAGACATGAACACGAACCTAAATGTAGTTAGGCTGGCAAAGAAAGCCTCTTCATCAAAGTTAGGGTTAGTGTGTGGTATACATATAAGTACAACTAGGTCTATCATCAACATCACCGATACTCCAATATAGAAGCCTCGTAATACTTTCGAATGGCCACCACCCATATGCTCACGAAAGTACCGCAACCTCTTGAGGAATTGTTGATCAGCCTCGCTAGGATTAGTACACGGCAACAGATGCTTCAGACGGCTATCCAAAGCATCCAAACGTCCAAGATCATAGAAAGGCTGCGAGGAGACCTCCGGCATAAGCACTTGAGAGAGGCCTATTCGAGTAACCTTATCGTGCTTCTTGAGTATCTTTGCTACAGCCAAATGATTGAGTCTAGAGTATGACCTTAGTAAGTCTATCCTTTCAGTTAAATTCGCTATAGTGTTCTCTGCCCGCATCATCATTTGGGCATTCCGAGTCTCCTCAGGACTTCTATGACGCCTCTCTCGTATGAGGGGGGCTTGTAGGTTACCCTCTTCATAGGGAGTATACGGGTACTCTATCTGTCTGCCATTATGGTTGTTGTTCTGCTCTTCTTGGGCGTAAACAGGTGATTGGCCAGGATGAGCAGGATGGTAGTACTGAGGGTCCGTGGTTATACCAATACTAGACTCACTGCTCGACGATGACTCTATCGAGTGAACCAATTTCTCTGTCTCAATTACTTGTGACTCTAAGTCGTGGTATTGTAACTCGAAGAATATGTTAACCTTCCGTATTTGTAGTTCTAATAGCTGATACCATTCATCCAACGATGTCTCGCTATTCACGAAGGAGGATGGCGATATGCCTAGTATTTGATGGGGCTGTGGAGGCAGGCCCGGGACGGCTCCCATACTATACTCCCTTGATCTCCGCATCATATCCTCGAGTGATGGTGATGGTGCATGGGCACTGCTTACTCTACGACTCCTATGTACACTCCTTGCCAATGCCTTCTTGAGTCGGCGATAGTCTATGTAGTTATCAGCCCATTCTGCAATAGCGTAACGTCTTAGCTGCTTCTCAAACTTCATTGTATACTAGTAGTCGATAGAGACAGTGATGACGTTGATGATGAGGAAATAATACAAGATCAAGACTTCCCCTAGTAGGAGCCAGAAAGAAGGAGGAGGAGAAGAAGAAGAAAGGATGTGGTTAAA
>Pm00263
ATATGATGATGATGACTATGCTGGGATGACCCCAACGCAAGACCAACAACGACGAACGGTGCGAGAGAACAGTCAGACAGGGCAATGCTTTATCCAAAAAGTAGCCGAATCTCGCACGGCACAACAAAAATCCGACTGTTCATAACGCCGTGAAGACTACCACTAACAGCAGCACTATGATCATCATCATTATCGCTGACAACGACATAATGTGAGTGGTACCTCTACTGATGATAGGACTGCTATCGTTATTCATAGCTCACATCCTCCTATTCCCACTGCTCTCTGATGAAGGAGAGATGGAAGAGATAATGGAGGAGGAGGAGGATCAAGTATTGAGTTACACGATGGTCACACAAGGCGACCGACTAATGTGATGAATGCTACAGACAGAACATTACTTATAGATTCTTTGACCGAGTTGACTACAATAATAACTACAAGGGATGGCGTCGAAGAGTTAAGGCTAACCCCAAGCAATACCGATACGAGGGAGAAAGATAGCAGCACTGCCAGTACTATGAGAATTCCCTTACACCCGTACAAACACTAGTACGGCTCATATGAGGGTAGTATTCACCACCACACCGGGACAATATCAATCATAGGCTCTCCCGACACCCGTCTCTTGAGGGCTTCGACCACCTACCACGTTCTGGTGCTGGGCCAAGCCAATATCAGAAGCCTCCGTGGTCGTGTTGAGATCACCCGTGATTGAGCGGTGGTGAGGCGTTGAGGAAATAGACGACGGTGACAAGGAAGATGATGATGACGATGACAGGTTGGCAATCACCGATGCTAACGTCGCTGTTTCAATGTTATCTCCGGTATTGGCAACAGCATTCCCCCACACTGGCAGACTCGTAATAGGGTTTGCACCAGGAATACTAGTAGACGCTGGAACCGCAATAGACGACTCTGAAGCCATGTCGGACGATGAAGGCGCCGAGTTGATGGAATTCCACCAGCTTGCATTGCTAGGAGTGAAGGCAGGTGCAGTGGCGCTCAAATGACTGCTTCCAGAGGTCATACTGTTGGATATATCGAATTGGCTAGACAGGCCACCCATGGAGCAGAGACCGACACTGTCGCTGCTACTATTAGTCCGCGGACCCGAGCCCGCAACTGATACGTTCGTTACTGTTGTGGGAGCAGCATTCTGAGGAGACACCCTGAGGAGTCCCGAGAGGCTTATATCAGCACGGTTGAGGCCGTAGGTTCTCACTAGTTGCTCGGCCAACTTAGCTAGGGCATCATCGTCTGGAGTAGTAGTAGTAGAGTCTACTGCTGATGGTTGATACTGTGGCAGTGAAAGGCGTCCACCTTGGTGCTGCAACTCCACATTTGGGGTGAAGGATGGAGCATCGACACTCAGAGTGCTAGCAGCGCTGCTCCCCTTCTCTGCCTGCACTGAGGCCGTGGCCATATTATCAAACGAGGAGAGGGAGGGGGCGAAGTCAGCAGCCACCGGCGCCGCCGCCTCGGTTGCCGCAGGCACATGGAATAATGTAGGTAGGACGGACTCGAATCCGGGTGGAGGAGTATTCACTTGCTCAGTGTCATCATCATTGTAATCAGCCCCATTGTCTAGTCCCACGGCGGGTATCTGTGTAGTAAGCCCATCGCCTCTAGCCTCGCTTCCTCTTGCAGCCTGGGCAGCTACTCCTGAACCTCCAGCAGAGTCGCCCATCTTAGCAACAATTGAAGCGGAAGTAGCGGCAACCTGCGGATCAGTCGGTGAACTAGCTCCGTTCTGGAAACCACAATAGACTATATAATTCTTCATCAACTGTTCAGCAAGTTGTACGAACTGGGTATGGGATCGTGACTTGATAGCATTGTAGATCTGCCCCTTAAGATTGTACTCCTCGAGGAAGGCATCAGGAGCGTGACGCCTGATGATCCTCAAAAGCTCTCGCTTACTCAGATCAGCATACCTCGGACCAAATTCCGCCAAGACCATCTCTGTAGTAGAATACTGAGTTGGAGGATATTGCTCAGCCAAGGGGAGTGCCTCCGTCCTAAGAGTACTATTACCCTGAGCTGCTGCTACTGGATGATTATGATGAGGCATAGACCGAACCGCGGATGGACCCGCTCGGGACGTTCTGTAGGTTGAGGCCCACGAGGGAGCAACACTGGGGATGCCATTATTAACCCTCGGGTTGTACAACAGCGATGATAGGGATCTCGGTGATGATGATGATGCTACCGAAGCTGTTGAACGTGCAGTGCCGGGATAGGAACCAGACGGAGGAATAGCGGAAAATGATGGTGTTGCTATAGAGTCACTCTCTAGGCTCTGATTCCCATTAGCCCTCACTCCTGACGGCCCTCTCGATGACATACTCCCGTTAGCCCTGAGCCACTGCTGCGTTGTGCCAGGGGCCAGGCCCTCGGCCTCTCGAAAAGGCCCACGGTTCCGAGCACCTTCTGGTGGTACATTATTCCGTCCGGTCAGTGGAGTAGCAGTAGCATGAATCGATCCACCCAAGCCGTCCGAGGTGTTGGTAGTAGGGTAGTAAGGGGCGGAATAGGCATTGTAACCAGGCGGGGGATTCCGACCGGCTGTTGGAGTATCCGCAGTCCCCCTTGGGCCTATGTGTGAATTGTGGGACGGTACCGCCATGATGACGCCGATTGGAAATAAAACCCTTGAGCCAAGAT
>Pm00264
TTCCAAACCGATTCCTTCAGGCCGCCTGCCATCTGAGACCGACTTACTGTCATATAATAGACACAGAATAGAGAAAGTAAGCAGGCGAAAATCTTCACTTTCATACGTACGTTTGTGTTGTTGTTTTTATCAAAGGCTCTACAACAACGGTTCCAGCAGAACAATGAAGACAAGAATAACAGACACAATTGTTCGATTACGAGACTCGTAGTAGCGACTGAATCTACTGATCGTTCTTGCGACGATTCTTATATTTTCTCCTCTGTGCGCTGCTGGGTTCGGGATCTGCATTGGGCAAGCTCGATGCAGAATGTGAACTCGCTCTCCACACGGTGAACCAGTCAACATCCTTAGCAGGAGGAAGTGGCATTGAGGCTCCCGTTCGCGTGCTCTGACGTCCGCCTGGTACGCGATTGACTGAAAACATCACATGAAGAAGAGCAGGGTAGATATCAACAACGTATTGGTATATTTTATAGAAGGGGAATATGATACTTGCAGTGAACCAATTCCATTGGCGACGGACATCTCGACGGTTTCGGAGTGTAATAGCCATCAGGGCGACCGAAATACCATGGAAAATAACGAAGTATATCCCGAAATATACGCCTATAAGAGCCGGTTGTCGAACGAATATAGATACCAGTAAAAACGGCCTCAATATTATCACAATAGTTGGAACAACGTCCGCTATGAACGACCAAATTCGACCAACGAGAGCCTCTCGAGAACAGCAACCCTTCAGCCGAATAGTAGGGACGAAAGCGACAACAAACATACGCAACCGAAAATACCACCGTCCACACTCCGAAGCGAAATTGCTACTCCCGGTATCAGTACGGATCTGACTGCCTCCCATACAAGTTTCGAAATCATGTCTCAAGTACTGCTCCATCATCAACGATGGCTGCAATAAACCAGGAGAATGGGTATCATTGACTCCCACAAATCCTGCGAGGGTTTTGTGAAGGGCCGCCCGATCCCACAGAGACACTGCCTTCAACGGAGTTACAACACACGATCCACCCAGCTTCTCTTGAGTAAAAGACATTATTGCCCTTTGCTTGACTATATAATCACGTAGTGTTACTGACGGCATGTTGCTGACGCCCCGCACCGTAGGCATATACCACACCACTTTGGTGCCTTCTCGACGATACTTCTGAGTGTTGAGGTCCAAGGCCACAGGCAGCATCATATCATCGTCAGAATCAGCGTCCGTAATCAAAAGGGCATATCGGAATGCTGAGTTTCGATTCTCCTGCGGATTCGCCCACCGCAAAACCGAGGGAATCCACGACTTGTTCGCCCAGTAAATCGCCATGGCCTTGTTATCCTCGGGAAGGTAGGCGTAATTCACGTCTGGAGAGACGAAGTCCTGAATCATCTTGCAGCAGTCATCTGCAGGTGATAACCCTTCGCCAACCTCCACTACGAATATTGGACTGCAACCATGGACTTTCGGGGGGAGCAACGTTGTGCATCTCCTGAGTATCTTTCGCACTCGACCGCGCTTCACAGGATCCGTACAGCATCCACTGCGCATCGCAACGATCACACAAACGTCTGTAACCAATTCGCCACTCTGTTCATTCCCCTCCCCCAAAACGCCCATCGGCACGCCACCAGCAACAGCAGCATTTACGCTCTCAGAAACACTACGTCCTTCCCGACCCTTCCTCGACACTGGAAGAGGTGGCCAACATGAGCTCAGCAGGGCTGGCAAGAAGGCTAGAATAGTGAGGATGAGACCATCGAGAAGAACAAGCCAGTCGATGACCGCTACCGCAGGCACCGATTCTCCATCAGCTCCGTTCCTTATATAATCCCATAGGTCCAACTTTCCAGAATTCGGATAAACTTGATCGGGAAAGACTGCGACAACCAGAAGGCAACAGAGAAACAATAGAAGCCACGATAAAATGAGAGTTAATGCCCAATAAAATACACCTCTCCTCAATGCGGTCTTCGCTCGATATTGTATCTCCAGCAACGCCACCGACACTCTAGCTCGCCACTCCTTGCTTTGGAAGCGAGCATAGGGATGAATCGGATTACCCTCCTCATCCACCGTCTTCACCAAACCACCAGCAAGGTCCTGCAGATTCCCATGCTCGAACGCCATGTGAACATTACTCCGCAAACCCGAGGGCGAATCCACGTCGACCGAGAACACAGACTGTGGTGATTTCACAGAATCAGTATCGCTGTGTTGTTCTTCAGCTTGCTTCTCAAGCAATCGTCTATGTTCTCGATTCGCCTGCTCCGTCCAGCTGGCCTGTACTCGCCGACGGTACGCTGCGTGAATCCCAGGCAATTTTCGCTCCATCACTGCTCGATCGATTTTTTCCATACGAGCTCTCTTCTGACGATTTACGTAGAAGCGAATCTCGCCAATGACGACGAAGATGATCCATCCAGCGCAGAGTATCAATAGAGCGTTAGCAATGATCACCTTCCCCGGTGGGACTTCTCCATCAGTCGTACAGAACGGCTCCACGCTTATCCCAGCACCAGACACAAAGCTCTGCTGTAGGTCAAGAGCTAGGAGGTACCGACAGGACCCATCAAACGGCAATATGACATCGTTAGTTCCTCCCTGAGTCCATAAAATAGCGTCAGACGGGCAACTGCTGCCTCCCGAGAGTTGGACGGTGAAATCACAAGGAAGTGTTGAGAGACAATTCACCTCGTTGCTGCCTTCCTGGCGACAGCCCAAACTTCCACTTGAATCTTCAACACTAGCTGTGAAAGGAGCATAAATCCTCGACCAATCCTGCTGCAACTGTATGCTACTTGCATACGACACTCTAACACGACAATACAACCCATCAATATTCTCCGTTGCTGCAAACGGCACCGCCGGAAAGGGGCAGTTCAATGCCGTCACCCAGCCGAACGAGCCAACCATAATAGTAACCGCCACCCCCACCGCGAGCACTAATGCAATTATCGCACCCAACACGCGGACAATCTCAGGCAAGGGGGAAAGGAAAGGCGGAGGCGTACGAGCTCTCAGGTACTGTCGCTCCTGCTTGAGAATAGCACCAAAGCTCCTATCCGTTGAAACCGGCACTCCACCCTTGCCAACCAGCCGCCCTCTTCCACCAATCTCCCCATCACCCGCTATACTCCCCTCCGCATCCGAATTGAAATCAGACTCTCCTCCATCTGATTTGAAAGTATCAGCTCTGAACCTCGGCGGCTGATTGCCTCCCTGCTCGATCGGCCCCGCACCCAGATACTCTCCATCGTAGAAAGACTCGTCCGAGGCACCATTCTCGCCACCCGTATTAGCCTCCACCACACCACCCGCCGCCGCGTCCTCAACCACCTCAACCGCTTCCTTCCCCTTCTCTTCATCAACCATTTGCTGACCTCTCTCACTGCTACTAGCTGTGCTCGACGGCAACTGCGACCTCGCCTCTCCACCACTTTGCGCCCAACTTCTAGGGCTGCTACCCAGCATCCC
>Pm00265
TCATTGTGAGTCACAATGAAGCCTCTCGTAACATTATTCTGGTTCTTCTCGTGCGACTATGTTCATGTCAAGGCTAGGGTGGGTGGGAATGAACATATCCGCGGGCTCGGTCCTATGAACGGCGGCGATCCCAACGACCAATTCTATTATATGCAGAAGGATTATCTTGAGGCCATCTCTGTACCGAAGGCTTGGGGCATCGTAGACTCTGCTCCGAAGAGAACACACGTGACCATCGCGACTATAGACAATGGAATCGAAGCAAGTCATCCTGATTTGGAGGGCGTCGTCATCGAGGGCTACAACATCGTTGATGATAATAGCGATACCAGACCTCGAGGACCGCATGGAACCAACATGGCTGGCATCATTGGTGCTATCAGAAATAACAAGATCGGTATTGCGGGTATTCTGGACGGTGTAAGCATACTGCCCATATTCAGGGGTGAGATACCGACTAACGTCAATGACACTAAGGCTTTCGAATATCTCATCCGTGAGAAGAAAGGTGATGTTAAAGTGGTCCTGTTAACGGATGGGTTCACAGCACCCGTCCCATTGCTGATGCAGATAATTCGGAGAGCTGCTGTAGCTGGCATGCTCGTTGTGATATCTGCAGGGAATAGGCATCTGGACATGGACAAGACCGAATACTATCCTTGTTCCCGCCGGGGACTACACGGTGGAGGAATCTTCTGTGTTGCAGCCACCAATGGTACCAAAATGCAGCTTGATGACGAAAGCAATTTTGGCTCAGCTGTTGACATTGCCGCTCCAGGTTACAATTTAGCTGAAACAAATCTTAATGAGGGGTACAGCAGGGGTACGGGCACTTCGGGTGCCGCCGCTATCGTAGCGGGTATAGCTGGGATGCTCTACAGCCTTGAGCCTTCACTGAAGACTAAGCTGACTCCTGCTTACATCAAAAGTGTCATCATGGATACGGCCACCAAAGGTGTCAAGGATAATAAAGGAGAAAAGACTCTCTCCTTCGGCCGCGTGAATGCTGCGGCGGCTGTTGATAAGATGCTTGGAAGAGGGACGGTATAATTTTCCCATTTCGACTTCATTTTCTGACGACAGAGCCATCCACGTACTTGTTTCGTGAACTTTCGTCTATTTTTCTGGCCTTTCCCTCGTTGGATGGATTGTCCACTTAATGTTTGTATCCCAATCGCCATTTTCTACGAACGCGAAGATCTGATGTCACACGTAGCCGTGTAGTCGGGGATT
>Pm00266
CATCATCATATTCTGGAGCCCTGTTACCATCACCATGTGTTGGAGTTCCACTAGATGGCGGGGGGATGGCCAGAATTCGTGTCGAGAAAGCACATGCGACATTCCTGGAATTGTCTAGTGTGAATTCTCAAGTTCTTTGTTAAGCAAAGTTTGTTGCATCCACCCATGGTTCTCAAGGTGCACTACTTCGATGCCGCCAATCGTGGAGAGCCCATCCGCTTAGCTTTGGCCATTTCTGGCATTAAGTTCGAGGATGTTCGTATCCCCCGCGAGGATTGGGCAGCCAAAAAGGCAGCCAATATCTATCCGATGAACCAAGTGCCAGTTTTGGAGTTTGAGGATGGTACGATGGTGTCTCAATCAGGCGCCATACTTCGCTATGTTGGATCGTTGAATCCTTCTGCTGGACTCTATCCCACCGATATACTCCAGAGACTCCGCGTCGACGAAATGCTCGGTATTGTCACTGATGTGCGTGGCAAGATAGTCCCTACGATGCGTATGAGTGATGAAGCTGAGAAGGCCGCAGCCCGCAAGGAACTGACTACAACCACCCTTCCGTTCTATTTCGAAAGGATAGAGAAGATCATGGGTGAACACAAGTTCTCGGCCGGGGACAACTTGACCATCGCTGATTTGGATCTGGTCGGCGTTATCGATTGGTTGTCTTCGGGTGTCCTAGACGGCATCCCGGCGGATCTCGTCAATGGTTACCCCAAGCTGCTGAATCTTCGCAAGCTGGTTCACGACATCCCAGCTGTCGCTCTTTGGAAGCAGAAACGCGAAGTCGTATCGCAGTAAGGTCTTGTTCTATTCCGTCTTTCACTCGATTTCAATCGAGTCGTGCTCGAGATGTTCGAGCGGATGATAGTCGGAAACTATGATCCAGAGTAGCAACGATGATTTTCTCGGATGGGGCCATATTGTTTAATCGCCAAAAAAAATCTTGGCTCAAGTTGATTCTCCGACATCCTTTGCTCCGTGCTGAATGGCACCTCCTCGATCAAAGCCGTCTACGGGCTACAATGAGTTCAAGAAGAGGGAGAAGCAGCACAAGTTCCAGCGGAAAGCGAAACAGATGAAGAAGTACCATCGCATGCTCCAGCACGAGGACAAGTCTGAAAGTGTTAATACCGCTCGAGAGGACTACGAAGATCGTTTGTTCAACCCTTTTGGTAAACCTCGCGTCACTGAGTCCAGTCACGAGACGGAAGTTGTTGTGGACGAGAAATCGGTAGTTGAGGAGCCAACCGAGCCAGAACCTAACATGGCCGAAGACGAGGTGATTGACGAAGGTCTTCAGGCTGATGAGAAGGACGATGAGATTTTGGATGAAATGCCTGCGGCCCCCGAGCCTACGAAAGAAAGAAAAGGTGTCGATGTTAGAGAGAATCCGTTCAAGAAGGAACAGCGACAATACCAACAGCGGGAAGCAGAGCGCGAGCGGAGAGAGAAGGAGATCGAAGAACGTGAAAAGGAAATAAAAAACCAGAAAATTCGTTCGGCAAAAGCGAGACGAGCACATGGACGTTTATTGTCGGCCAGAACGAAGAAGGGGCAGCCGAAGATGCACATGCAACTCGAAAGCATGATGAGAAGGTACAAGAAGAAACAGCAGACGGACTGATCGCTACTACTCATACACGCAAGCGTACGTAAATATCTATCAGTATCGAGA
>Pm00267
GTGGGTATGGCAATGAGTCAAAGAACAAGGCAGGTAGAATGATCATAGCTAATGATCGATGAGGCGAATCATCAACAAGAATTGTGTAAATCACCACCGATTGGTACTATTGCGTCATGGTTTCTCCCTCCTCGGTAAACTCCTCAACACTATCGACGAGGCACTCTCCTACAGCCCAACATCGCTCTCTCTACTAGGACTGGAATCCACATGGGAGCTATAGTGATGGAATGAATACTTATAGTGACCGGAAAAAATTACTTACATGAGATCAACAAAATATAACGAGACCCAAAGACGGACTGCGCGATATGCACCACAAATCAGAATCGAATATCGCACGCATCATAGACATATCTTGTAATCCGACAAGTCCATTACTACTTCACGAGAAGTCGAGTTATGAGTATACGAAGGGAGGATGTAAGCGGTATGGATCATGAATCCTCGTCTGATAAGTGTCGAGTGATATAAAATGCTAAGCGACAGCTACAACAGATTCGTGAAGCCTCGAGAGATCATCATCACAAGTAACTTGGAGAGTTAGCTTTTCGGAGACAGGTCGAATCTGCTATTGCAAGCCTCGAAGATCATATGACCGTTTTTCGGGTAGGCATTGAAGCGACAGTGACTACCCATATTCATGTCACTAGCGAGGTCCTGGAGGCAGTCGTCATCAGCAACACCCAACGAACTGGCCTGGAGCTTATAGGATTCCCGCAGAGCAGTAGTGCGATTAGTGGTTCCGGATGTAGAGATCTCGTAGTCGAAGTCGACGTCATTACATGTGTCATCATAATCGCCATTACTCAATTCAATATCGGCCACCAAACGCGCCTGTGTCAATTCCTTAACGGTCATGATGCAGTAAATCCCCTCTTCATTAAACCCATCGTACTTCTGGTAGGTCTCCATATAGGAACCTGCTTGAACCAGTGGTACACCATAGGCCAACAGTTGGATCCACACGATAGAAGATATGATCATTATAATTTGCTCAGATGTCTCCGATGACGAATGGAGGTGACTCAAGGAGCGGTGACGATTATGGGTAGAGGGGAGTTGCAAA
>Pm00268
CGTATCTTACCGTATCTGGTCAGCTCAACGTTGAGAACTATGCTTGTGCCTTATCTGATGTGTATACCTTTGGTCCTTGCTTCCGTGCTGAGAACTCGCATACTTCGCGTCATTTGGCTGAGTTCTGGATGATCGAGCCTGAGCTGTGCTTCGCTGATATCCACGATAACATGAAGTGCGCTGAGGAGTTCATCCAGCACTGCGCCCGTCATGTCCTAGCTCATTGCCGAGAGGACATAGCTTTCTTCGACAAGTTCATCGAGAAAGGTCTCATCAAGCGTCTCGAGAACTTGATCGCCGAGCCCTTCGCGCGAGTCAGCTACACTGAAGCTATTGAAAAGCTCCTCAAAGCCCAGAAGAGCGGGAAGACTAAATTTGAGAACACCAACATCTACTGGGGCTTTGATCTCGATTCGGAGCACGAGAGGTATCTCACGGAGAAGATATACAAGAAGCCAGTTATTGTGTATAACTATCCTGCTGCTATTAAGGCTTTCTATATGCGGGCTAATGCTGATGAGGAACCGTCCAAGCAGACCGTGGCCGCCATGGACATCCTCGCTCCTCTTGTCGGCGAGGTATGCGGAGGTTCTGTTCGTGAGGAGCGTCTTGATGTTTTGGATAAGAAGTTGTCTGACCTCAACATGGACATCGAAGACTACTGGTGGTATCGCGATCTCAGGCGCTTTGGAAGTGTTCCTCATGCCGGCTTCGGTATCGGTTTTGAGCGCCTTATTATGATGATGACTGGCGTGGAGAACATCCGGGATGTCATCCCCTACCCTAGGTATCCTGGACGCTGCGAGTTTTAAGTAGTAGTTAGGAGGAAAGATGTAGATATGGCTACAGTAGCACTCAGTGGCTGTTGGTCTTCACGCAATTGTCGCGCGCCGTAAAATTGTTTCTTGTGTAGAATCTACAATAGAATAGGCAGCGACAGTGGTGCGAATGATCGCCATTTACGA
>Pm00269
AGCTAGAGTACAGGAATCGTAAATCGCGACCATTTGCAGTGTAGAAACAATTTTACGCGACTGGTTGTACACCAACGGTAACAGCAGAATGCTACTGTAGCCAAATCTCTCACTTAGAACTCACACCGGCCCGGGTATCTTGGATAGGGGATGACATCCCTTATGTTCTCAACTCCGGTCATCATCATGATCAGGCGCTCAAACCCTATGCCGAAGCCGGCATGAGGAACACTCCCAAAACGTCTGAGATCGCGGTACCACCAGTAGTCCTCAACGTCCATGTTGAGATCAGATAGCTTCTTATCCAAAACGTCAAGGCGCTCCTCACGAACAGAGCCGCCGCATACCTCGCCCACTAGAGGAGCAAGGATGTCCATAGCAGCCACAGTCTGCTTGGATTCATCCTCATCAGCTTCATTAGCTCGCATATAGAATGCTTTAATAGCAGCAGGATAGTTATATACAATAACTGGCTTCTTATAGATCTTCTCTGTGAGGTACCTCTCGTGCTCAGAGTCCAGATCGAAACCCCAGTAGATGTTGGTGTTCTCGAACTTAGCCTTGCCGTTCTTCTGAGCCTTCAAAAGCTTATCGATGGCTTCAGTGTAGCTGACTCTGGCGAAGGGCTCAGCGATCAGGTTCTCAAGACGCTTGATAAGGCCTTTCTCGATGAACTTGTCAAAGAACGCTATGTCCTCTCGGCAATGAGCCAAAACATGGCGAGCGCAGTGCTGGATGAACTCCTCAGCACACTTCATGTTATCGTGGATATCAGCAAAGCACAGCTCGGGCTCGATCATCCAGAACTCAGCCAAATGCCGGGAAGTATGTGAGTTCTCAGCACGGAAGCAAGGACCAAAGGTATACACATCCGACAACGCACAAGCGTAGTTCTCAACATTCAGCTGACCAGACACTGTAAGATACGTAGGACGACCAAAGAAGTCTTGCTTGTAGTCAAAACGGCCGGTGTTGGAGTCAATCTTGACGTCCTGATGAGCACCTTCAGCCTTCTGCAACAACGATGTCACCTGGAACATTTCACCAGCACCTTCGCAATCAGCACTTGTAATAAGGGGAGTATGGACATACTTGAAGTCGCGGCTCATAAAGAAGGCATGAACAGCACCACTCAAGGACGATCTCACACGAGCGACAGCACCAATAAGGTTGGTCCTGGGTCTGAGATGGGCGATCTCACGGAGGAACTCTCTACTGTGCTGCTTCTTAGCAAGAGGATACGCGGCCGACTCAACTCCTCCAATGACCTTAATTTTGCCCTTCTCACGAACGCTAACCTCAACAGCTTGGCCTTTAGCAGGGCTTGCAACCAAAGCGCCAATTGCCTGTATGGAGGCACCGGTGGCGATCTGTGCAATAGTACCTTCGAAATCAGGGCAGCTACTGTCCAGGACCAACTGCAACCCCTGTAAGCATGAGCCATCAGAGATCTCGACAAAGGCAAAACCGCTGCCCTGGCTTCGCTTGGTTCTTACCCAGCCGCACACGCTGACAGTCTTCCCGATGAGACCGGCACCGCCATCAGTCCTCAGAAGGATGTCCTTCACACGAGTTCGACCTCCAACGCAGGTCGAATAGGGATGGATCGGGGGCTCGCTGCCCTCAGGAATAGGGCTCACAGTATTGGTAGACACAGACTCGGGAGAAGGCATGGAGAGCTCCGTATGGCTGACCTTGGCGTTCTGTCGGTCACCTGCGCGCTTCTTGATCGGCTGGTCCTTTTCGGGTTTCTCCGACTCTACCTTGGTCGCCTCGGAGTCCGTGGACTCAACTTCCTCCTTACCGGGCACGAACGGGGTGACCTCAGGGACGGGGAACTTCGCAGAGTAGCGAGAGAGGACATCAGCTACGGCAGGGTTGCCCAAACACGTTCGGATGTACCGCAAGACGTTGGGATAGTCCTTCAGGTCAGCTTCAGAAGCAAGGCCAGCCACCAATGTGGTCACGACCGACGCGTCAGCAATACTGAGTAGATCGCCAGAAAGGTATGTATGAGTCCTGAGGTGGTCCTCAAGCATACTAAGGCCACCCTCAACAGGGCTCAGCTCGAGCTCAGCGAAGTCCAGCCAAGAATCAATCAACGCGGACTTGCCGATGATAGACTTTTGATCGCAAGTGCCGCTTTGGTCGGTATGGAGACGGCTGATGTAGCGCAGGACCGGGCCAGTGTACCGGGCAGTGGGGACGCTAGCAGTGCTGGGGTTGAAAAGCTCCAAAACCTTGGCGCTTCCAGAGTTCTCACAGGTAAGAGGCATGTTAGCCAGCTTAGCTGCGATCTGAACCTTGAGAGTGGGCACCTCGAGCGCCTTGGACGTGACAAGGCGAAGACTAGTCATGTGCGCAGATGGAGACAGGATGAATGAAAACTAGACTTGAG
>Pm00270
TTTTACTTGAAATGTGTGTTCTACATTGATATTTGAGCTTGACCATTCCGAAAGGAGCAACAGCGGGAGATGCTGCGTTGCTGAACATTTTCCGAGTATAGTTAAATTGTTCTTGTGAATGACAGCTATAGCGACTACATGAGTGAGAAGACAAAAAAGACTTTTCGCATCTGCGTGAAATAAATAGAACGAGTATCACATCGCTCAAGCATTATGATAGGCTGGGCAATCACCTAAGTCAGCGAACTGCGGATTCATCCTCACATGAGTCCAGTTCTTGATGCCAACAATTTCCTTGTGAACAGCCGCTCTCTCATCGAGATTCCGAGCCCACATATTCAAATGCTTATGCGGGGGTATAATGTAGAACTGACGAGGTAAAGACTCTGATCCGAGTTGTGCAGCCGAGCCGATGTTCCACGTGTACCGAACCCTTGCACTGTTCGGGAAGGGTATCGGCTTGTTAACCCAAGTTCTGGTATGCCTCTTCGACCAGTCAGACTCACCAAACGTAGCCCAGTACCCGAGATGGCTGGCAATATTCAACAGAGGGGATGTGTCGTCATATTCCAGAACGTTTCCACCACCAAAAGAGGCAACATCCATCGCCTGATCAGCCAGACCGCCGAAAGTGAAAGCCGTTGCAGCTCCTGTTAGCTGTAGAGTCTGCGTAAATAACGAGCAAGCAGAGCCACAGTTACCATCAGTCACAAAAGCGACCTCCGTCCAATAATTCGGGTCATAACTCGACCCTTTGACGATTTCGGGTAGAGCATTCTCCAATACGTCATAGCAGAAACCGAAAGTACTTGTGGCGGAGTAGTTTGAAGGCTCGCCCCATGGAAGAACCCGATAATTTGCAAAGTGACTCAAAGGAGGGTCGAAAGGCGCGCGAGTTTTAGGGTTTATAAGCTCCCTGTTATCAAAGAGATACCAACCATATTGTGGAGCCAATTCCGAACCAACGATCGTTGATGAATTCAAAAAGCGTCTCTCTTTCAGAAAGGACTTGAAGAGGCTCACTCTTCGAGCGACACGCTCCTGTGATAATATAGATTTTTCGATCTCCTTCAGACGCGGGACTTCAATTCGCTCGATGAAAGAATCCCGCAGGGTAGCCGAAGCGGAGAGCGCC
>Pm00271
ATCTACGAGGTCACTCGACCGTTGAAGATTTAACAATCACAGTATTGGACAGTGAAGGTGAGTGTATAGAACAATCGTTCCTCCACAAAGTGAGGAATATACCAACAATCCAGCAAATCATAGAAACTTACCACAGCGATTGTTACAACAGTATAGTAGAAAATAAACAGTGATGATCCAGATATGAATACTAAGAGATAAAAATGACATACTAGAAATTTTCGGGAAGAACTCATAGCATATCTGTAATCCACACACCGAAGATGCTTCCGATGAGGATACCATTGATGAGGCAGAATCCCATAGCATAACCAGCGATTTCTTGCTCATCCTTATGGTTTGGAACTTTCTTCGGACCAAGCATCATACCAAGAGTAGCAACGACACCGTTACTGAAAGCAAATATTGCCATCATAACGTGCTTGAACCAGTTATAGTGGAAAGGAATGACGCTCGGGAAGACTCTGATGCAAATAAATAGCGGTATGAAGATAGCACGTCCGAGAGAAACAACAACCAACCATAATGGTGATAAGCGAATTCCCATGTTCGGGGCAAAGCGGCCAACAGTATCGAAAATCTGATACATATAAGTTACGAGAGGAATAAAGTTGACGCTGTCATCCGGGCCCTTTGAGCTGGTAAACTGTGTTACTTGGGAAGGGAATACGGTGAAGGTTATAGTTAGAACAGACCAAACAATGAATGCGGGCAACATGATATCCTTGAGGATAGCGTACACAGGACGGGTACTCTGACGCTTGGTGAAGCCTTCCTTCTTCCTGCTCTCCTCAATCTTGAGAATATCTCTCATGTACGGGTGTTTTACCATACAAAGTCGGAACATTGGGATAACAAGGATAGTCATTATTGAGGTGACCGCGAAGAAGATCAAGCACCTCCATTCAGCATAACGTTGAACCCCACATGATGTGAGAATATAGTTTATGAGTACGTAGATAGGCCACCCGATAAGGCCAGCAACACCTTCACCAATCATAGCCCAATTCATACAAGTCTGGGAACCAAGTGCTGCCAAACCAAAAGCGGCTGATTCTATGAGAGAATGACCAAAGCCAAGCATGAACGTGCATACCAAACCGAGCGCGAACCCAAGGGCCGAGTTGTCAACGGGATCATCTTCACCAATCACCATGGCGACCACCGCCATGAGAATATTGAACGAGGCAAGCAAGATGCATCCAATATCCATACGAGGGGCGAAGTGGAACTTGTTGCCAATGAAGATGAGTAACAGTTCGGCCACATTGACAGACAGACCGTAGTAGATGGAGACGTTGGAACTGAACTGATGCTCGAACTTGGAATCCAAGTATACTAGCTCAGTGAGAACGAAGTTCCATGGAGCCAAGGCTACAAATCCCAGTACACCAAACATAAGAAGAAGCTTCCAGTCTGGTTTCGATCCATCAGCTTGCTTCTTCTCCTCTACAAATCCACTCGACGCTGACGACGCCTCGAGGTCGCTCACTGTATGTGTACTCTCGGAAGACATAAATATAGAGAATAAAGAACGAAGAAACTTGAGCCAAGAT
>Pm00272
GTATGTCGCTTTGAGCGAAAATGTTGTGGATCAGCTTGAGTGGTTATGAAAAAACCATCCAAGACTTCTTGAACCATACACAACAATACTCAATCATGCTCTAAATTTTCACTGAGCTGCTGCAACAGGAGCCTCAGCAGAGTTTGCCTGTGGCTGCTGTTGATGAACAGCAGTCGAGTAAGTCATAGTCCCACCAGGTTGACCGTAAGCACTATAAGTGGTAGGAGCAACATAAGGCTGAGGAGCCGCAATAGTCTGAGCCACAGCAGGCTGACCGGTCCACTTCTTCTCGCGCTCCTGGTGCTCCATGATCATCTTCTGCTGATGAGCTTGGATGTCAAGTTGCATGGCAGTAGTCTCAATCTGCATCCGCTGCTGAATGGCCGATTGCTCGAGCCCTCGAGTGTTGGTCTGATACTGACCTTCCAAGTCGAACATAGCAGCTTGACGCTCCTTCTCAATGGTAGCCTTGGTGTACTCCATCTGCCTGTCATGATCAGCCATGATGTGAGACCTCTGTAGCTGATACATCTGCTCGTGCTGCTGCAAGGCCAGCTTCACTCGGGACTCCAACTCCCTCAAGGCCTTCTCCTTCTGCTTCTGGACAATCTTCTCGTCAATCATGGGACCTTGAGGCGCTTGGACTTGAGAGGTAGTACCAGGCTGAACATAGTAGGAAGTGGGAGGAACCTGACCCGTGGTGCCACCATGAATAGTAGTAGTGGGAGCAGGCTGAGTAGCAGTAGCCTCAGCACCAGCAGCAGCGGAAATGCTCATGATGATCAAATTAGAAGTGGTAGGTGATGGTCG
>Pm00273
CGTAGTTGATGATGATGCCAATCTTGATGGAGTGTTATCCTCTCTCACGGAATTCGTGCGACGCAGGTCCATCTCATCCGGCTCAGCCTCGGGAACTTGAGGAGCCCATCCAGCAGGGACTCTATACACCACCAAAGAGGGTTCAAATGGGGACGTAATACAGCGCTCAGAATCCTGTACAACATGCTTGTCCGTGACAGCATCCTCCGGAGGCGGCAACATTGAAGCCATCTTGTCGGGCCACGTTACGAGAATGTTACAAAGGACTTTCTCAGTTACCATCGCCTTCCTTGCCGAGCTTTGACTTTCAAATTGCACATACGCCACTTGGGCACCTGTGTCGGGATCTGCCTCACAAATCGCCAGGTACTCAATCTTCTCAGGGTTGGGGAAGAGGCGATCAAGTAACTTCACATTCAAGGGACCCTTTTCCAATTTTCCTAAATATGCTATCGCATCAGCTGAGTACCACTGTGGTGGGTCCCCTAATTCCATGCCACTATCTCGAATGCTTTCCGAGGGCAGCAAAGTGACCATCAGCATTCTTGGAGCTACTTGAGCTGGACGATTAAGATCGTATTCCACCCGTTCGTACAACCTTCGGAAACCTTGATAACGATCCTTCGGCACCAAGTGCTTGTACTGGGCCATAAACGTCAACGCCTCCGCCTTTTTTCCAAACTTGTTAAAAAGACCCGCGACATCCATCACTGCACTAGCGGCCCTAATTCCTTGCTCAATGCACTGAGTATGCCAATATAATGCCCTCTTATAATCTCGTGCGTTCTCCGCTCGCTTCGCCAACGTATACGGTGATGAGTCCCTTGGAAGTGTGATGGAACTACTACGACGATATAGTACTTCATCTTGCAACCCATCATCAACAATATCAAGAGCCCTTCGCGAGCCGACCATCGCACGCTGTGGCAGCAGAGGTAGATTTCCCGCTAGTTGCGGACCGCACATGGGAATTCTCTCAGTAGCATTAGCATTGAAGTCCCCAACGTTATTGTCGTAGTTGTGGTTATAGCCTCCGCCGTTGGAGGAGGGTTCTATAAGAAGCCCAACTCCATGGAAAGAGCCAAAAAAGTCCGGCTCGCTGCCGAACATTAGAAATACTAACTTGAGCCAAGA
>Pm00274
CGACAGCTTCTTGAGAGGAAGCAGGGTCTATTCAGAATGAAGATGATGGGCAAGCGTGTTAATTACGCTGCTCGTAGTGTTATCAGTCCGGATGTCTCTCTGGAGACTAACCAGATTGGTCTCCCCATGTTCGCGGCTCTACAGCTGACTGTGCCCGAGCCGGTCAACTCCTTTAACGTAGACTACCTGCGGGCGTTGGTGGAGAATGGTCCCGATAAGTACCCAGGCGCCGCTGCTGTAGTGTTCCCGGATGGCAAGCTGGTGTCACTGAAGGGTCGACAACCCCATCAAAGGAAGGCCATTGCTAGGAGTCTATATCAGAGTACCAACCCAGATAAGAAGCCTAGAGTGGTGCTCAGGCATGTTAGGGATGGTGATCCTCTGCTGGTGAATCGTCAGCCTACCTTGCATAAGCCAGGCATTATGGCTTTGTTCGTGAAGGTACTCAGCAAGGAGAAGACCATCCGAATGCATTACTCCAACTGTAACACATTCAATGCCGACTTCGATGGTGATGAGATCAACTTGCATTGTCCTCAAGACTCTAATGCCAGAGCTGAAGCCATCTATATAGCCTCTGCCGATCACCAGTATCTGGGGCCTACCTCTGGCAAGCCCCTTCGTGGTCTCATCCAGGATCATGTTGTCTCTGGTGTATTCCTTACTGCAAGGGATCACTTCATGAGGAAGACCGAAGTCCAGAATCTCATCTACACTGCCATGCGAGCCGCTATAGAAGGCGACACCTCGGGCATTGGTAGTGTCAAATCTAGAGGGCAGGTGACCAAGCTTACCACCCCTGCTGGGGTGCCCAAGGACTTCAGAATTGTCATGGAGCCTCCAGTCATCGTAAAGCCACAGACATTGTGGACAGGAAAGCAGGTCATCACCATCTTCCTCAAGAGTCTTATTAAGTTCGCTACTCACAGTACGGATAAAGCCATCGTCAATGGCTTCAATCACCATGCTAAGGCCAAGACCCCTGGCGATCTCTGGGGTGGTGTCAGTGATGGTAACAAGGAGGAGCAGATGGTCACTATTAGAGATACTGAGCTCATAGAGGGTGTCCTGGATAAGGCATCCTTTGGTGCTACTGCCAATGGTCTTACACATCTCTTCTATGAGCTATGTGGCCCTAAGGCTGCTGGACTACTACTCACTGGTATGGGTAGGATGCTCACCCTCTACCTCCAGTACCATGGCTTCACTTGTGCTATGCGGGATCTTCTTATCACTCCTGAGGGTGACGAGGCAAGGTTGCAGATGTTGAGGAAGGCTAGGGAAGACTCCTGGAATAAGATCAGAGACTGGGTGAAGGAGAATAGCCCGGAGGAGGCTAATGTCAAGACTCTACATAAACTCCAGAAGGAGATAGGTAAGTTGTATGCTGCAGACCCCAAGGTTCAACATCCCATGTTCGAAGAGCTAGAGGAAACAATGCTGTCTACCAATAGGGATTACTGGGGAAAACTCATCGACATCCTATTCCCTAAGGGCCAGGTGTCTCCATTCCCAGATAACTGCTTCTCGGCTATGGTCAGCACAGGTGCAAAGGGTTCGAAGGTGAATCACTCAATGATTGACGCCATGTTGGGCCAGCAGGAACTGGAGGGGCATCGTGCTCCTCGTATGAGGAATCAGCGATTCCTTCCCAGTTTTGCCCAGTATGATATCGGCCCGAGAGCTGGTGGTTACATTACCGACAGATTCCTGACTGGATATCGACCACAAGAGTTCTTCTACCATTGTATGGCTGGTAGAGAGGGCCTTGTTGATACTGCTGTGAAGACAGCAAGATCTGGATACTTACAGAGATGTTTGGTGAAGAACTTGGAGGGTATTACTATCAACTATGACTACACTGTTCGGGATACTGACTCATCGATCGTCGAGTTCCTTTATGGTGAGGATGGTATGGATGTGACCAAGGTCAGCCATTTGGAACAGTTCGATGTGTTGGATGAGAACTCTGCCTTCATGGCCAAGAGTGCTGCTGTCGCTAAGGAGGAGGCTAAGATGGAGAGCAACTTGCCGGCCCTTTATCGGAAGTGGGCGGAGAAGCCTCAGAGTGGCCGAAGGACCAAGGACCTCGTGAAGGAGGTTAATGCTAGCGATAAGCTGCGAGACGAGGAGAAGGAGCACATCGCGTTTGTGGTGAAGGATACTCATACGAACGGAGGCAAGGCTCCTCCTATGAACAGCATGCTACCCCCATGGAGGTTCACTGGTGCTATGTCCGAGCGAGAGGAGAATGCATTGACGGAGTATCTCTCCCATAGACCGGAGGAGTTGGAGAAGAAGATGCCCACTGAGGAGTTCCGTGATGTTATCATGCATAAATACGCTAGGACCCTCGCGGATCCCGGTGAGGCTGTTGGTACCTTGGCTGCTCAGGGTATGGGAGAGCCCTCTACCCAGATGACCCTGAATACCTTCCATCTTGCTGGTCATGGTGGTGTTAACGTCACACTAGGTATCCCTCGACTGAGGGAGATCGTACAGACCGCATCTCGCCACCTGGAAACCCCTGCTATGGAATTCCCTGTGCTCGGGGGAGTTAAGGTTGCCGAGGAGCTCAAGGGTAAGATGACACGAGTGTCTCTGAAGGACGTGGTTGTGGCGACCCACGTGTTGGAGTCGGTAACTGCGGCCCAGCCTAGTGGAGAGACCATGCGAACCTACGAGCTTGTGGTTGAACTGGTTGACCCCGTTATGATCCAGAAAGCATATCCTAGCTTGTCACAGACAGCCATTGCTCACTTCCTGGACCATGACTTCCGAGATAAGCTCAACTCAAATCTTAAGAAGTTCATCAAGATATCTGAGAGCACCTCTACGATCACATCACGTAAGGCCCAGCAAGAGGAGGGAGCAGCTGATGTGTTCAATGAGATTCCCGAGGATGAGAATAATGCTGAGCAGAAGGATCAAGGCGATGAAAGCCAGAACGTCACTCGTACACTAGCCCAGCGTGCCCGAGCTACCGATGAGGAGAGGGAGGCCGAGCTTGATAGGATGGAGGCTGCTAGCGATGCCGATGATGCTGATGAAGGACAGTATGATGACCTTGTTGATGACGCAGCAGCAGCAGGCGATGATGATAAAAAGGATGATGATGAGGCCGAGGAGGACAACGAGACCCCCGCAGCTGAGGAAGGCACTCAAGGACCTGCTCTCGGAGGGCAGACTACTGCCGAGGAGTATCAGGTCTCCAAGACTAAGAACTCTACTGAAGTCATCTTCAACAAGTCTGGACGTCTATACGGCCCGAAGTTTGTTCTCCGTTCCCGACCACTTGAGCTCTCCCAGGGCATCTCTCGGAAGATTCTCATCCTGGAGGCTGTCGCAGATCTTTGCTCTGATCTATACATCCAGCAGACCCCTGGCATCACCAGCGTCCATGTGGTGGAGCCCCGTCCTGGTCAGTCTGATAAGGTCACGATTGAGACTGAAGGTGTTAACCTCGATATTGCATGGGGCCTTGATGGCATCGACCATGACCGCATAGTCACCAATGATATCGGTCTTATCTTGGATCGGTATGGTGTAGAGGCAGCACGTGCGGCTATAGTCCAAGAGGTGCTCCGAGTGTTCGGTCACTATGGTATCGGTGTCGACCCCAGGCATTTGATGCTCATCTCTGACTACATGACTCATCATGGAGGGTTCCGTCCCTTCAGCCGTAGAGGTATGGAGGCTCACGCATCCCCATGGCTGCAGATGACATTCGAGACTAGTGTTAACTTCCTAACTAAGGCCTGTAACAATGCACAGTATGATACCTTGAAGAGTCCAGCTGGGTCCATCATCGTCGGCAAGCAGGCCAGTGTTGGTACTGGATGCTTCGATCTACGTATGGAGATGCCCAAGAGTGTACGGGGACTTGCTAAGGATGAGCTGACTACTCAGGTCAAGAAGCCGAAGAAGGAATTCGTCTTCGCGTGATATATATAGGAGGTCGGCCAGTGGTGTTGTGAAGGTCGTTAACGTATTTACCAAGAGAGCTCCGATTATGCTCGCTACTTCACGTATA
>Pm00275
ATTTGGTCAGTACAAAATGGGAGGAATGCGCGATGCGAAAGACCTGTCAGTATTAAAGATGGGATCAATTGACGATCCGTTTGGACCTATTTTGTATCTTACATGGTCAACCTAAAGATATTTCATCATTATAATGTCTACTCAACATACATGACCGAACGCATCCACAGATGCTGTTCACCGTCAAGCGTAAATATGGCGGTACCATTTGGACCTATTTTGTATCTTACATGGTCAACCTAAAGATACTTCATCATTACAGAGTCTACTCAACATACGTGACCAAACGCATCCACACATGCTGTTCACCGTCAAGCGTAAATGTGGCGGCACCATCCAAAAGGTCATCGTATTCACCGGCACCCAAAACCGTGCACTGTTACCGGCCACGCCGAGAATCCTTTGGGCGAGCGCGGTTTTCCCCAGCCGTTTCGCATTGACCACAGTTTCCCCCTTGAGGAGAGCGTCCATAGTAGTACTTGTATATACGATCCACGAGTTACTCACCACTGCTGCCGTGGAGGCGTTAAGTATACTCTTTTGAAGAGCTCCTATGAACGTGTTGGGGAAGACTCTGTCCAGGAAACGCATAAAGGGTACGTACGGCAGAGTTACGAGGGCGGTGCTGATGACCATGGCGAGAGTTCGATACGGGTCGTACTTCACCTCGACGGTGGTAAGCTTCTTTTCCCGTTGTGCGAGGACGTCCCCGAGGAGCATGAGGCCAGCAGCGGTGACGGTGTTGGAAAGGTAAGGTCGTGATTTGAGTAGTAATTGATAATTTGTGTACCATGTTGTGATGTGGTTGGCCGCTTTGAAGTGTTGAGTTATAGATGGTAGTAGTAACATGAGAGGAAAGTAAATAACCTTGAGCCAGAG
>Pm00276
GCCGAGTTCACCGTCCGAACCAGGAAGTTCATTACGAACCCTTTGCTAGGTCGCAAGCAATTTGTTGTTGACGTCCTACACCCCGGTGTTGGTAGTGTCTCTAAGAAGGATCTTGCTGATAGTCTAGCTAAGATGTATAAGGTTAAGGATGCTCGTGTTATCAGCTTATTCGGTTTCAAGACCCAATTTGGTGGTGGACGCTCTACTGGTTTTGGTCTTATCTATGATACTGTTGAAAAGGCTCAAGCCTTTGAACCTAAGCATAGACTACGTCGTCATGGTCTTGCTCCTGAGTTCCAAGCTAAGCGTAGATCTTATAAGGAATTGAAGAACAAGTGTAAGAAGGTCCGTGGTACTGCTAAGTCCAAGCTTCGTTCTAAATAAGGAGTCTTAGATCATCTATCACTCTGAGGGGATGATGATGATGCCGTTACCGACT
>Pm00277
CTCGTGCCGAATTCGGCACGAGATGGCTCATAAGTCCAACCCCTATAAGAAGGCCCGCGCGGCCATGCGTTGGAAGTGGAAGAAGAAGCGTACTCGTCGTCTTCAGCGTAAGCGCCGGAAGATGCGTCAGCGTTCCAAGTAATCTCTTCCCCGAGTTTGCTTGAGCGCCGAGTGCTGTGGTGGAGAGGTTGCTGATTTGGAAGGATGAAGGTTGATATTAGTGATAATAACATCATTCGACTTGTCCAAGGCTGCCGCCGCTGCGTTTAACCCCGGTCTCAAGAAAAAAAAAAAAAAAAAAAAAAAAAAAAAAACCTCGTGCCGAATTCGGCACGAGCGCATCAGTCGGTATGGCCGAGTTCACCGTCCGAACCAGGAAGTTCATTACGAACCCTTTGCTAGGTCGCAAGCAATTTGTTGTTGACGTCCTACACCCCGGTGTTGGTAGTGTCTCTAAGAAGGATCTTGCTGATAGTCTAGCTAAGATGTATAAGGTTAAGGATGCTCGTGTTATCAGCTTATTCGGTTTCAAGACCCAATTTGGTGGTGGACGCTCTACTGGTTTTGGTCTTATCTATGATACTGTTGAAAAGGCTCAAGCCTTTGAACCTAAGCATAGACTACGTCGTCATGGTCTTGCTCCTGAGTTCCAAGCTAAGCGTAGATCTTATAAGGAATTGAAGAACAAGTGTAAGAAGGTCCGTGGTACTGCTAAGTCCAAGCTTCGTTCTAAATAAGGAGTTGCTTACTACTACTACCTGGAACATCATCAATAGGATATGCCCTCGTTACCGACTAAAA
>Pm00278
CTTGGCTCAAGTTTTCCTTAAATCTCAATGAAAATATTTACGTGCTTTGGTAATAAGACTAGACCAAGTGAAGCTAGCGATACCAAGGGATCTGCTGAGCCCCGATGCGATTGGACGCTCCAGGCTCAGTTCTGTGTCATCGGCTGTGTAGCCCTCCTTGGGTGGAACTTCATCTTGGGCGAGCTCGGCACTCTTATTGATGCTTTTGGTGACGCATATGGTACCTGGGTTTCTCTCTGTTACTCTCTGTGCATTAATGCTGGTCAGCTTTTGCTTGTGTATATGGGTAATCGTTTCAAGTTTGCGCCCAGGTTCTACATCGGGTGCCTCGGCATGGGTATTTCCCAGATGCTCATTGCGATTTGTGCTATTACGTTCGCTCGCGATCACCAAGCTGCTGGTTTCGCATGTGGTTGCATCTTCATCGGTACCTTCGGTTTCGCCAATGCTCTGATGGAATCCTCAATGTTCGGTCTAGCTGCTCTGGTCACCGCTGAGTGTACCGAGTGGATTATGATTGGCGAGGGTGTTGCTGGTCTCCTGGCCTGGCCTGTAGATAAGCTATGCGAGGCCATCTTGGAGGGTGCTGGTGTCACGGACGTTCAATACCCACGCATGGTGTTTTTCTACGGTTTGGCTTTGTTGGCGAATCTCGCTATCATTCCTATGTACAAATATGCTATGGAGACACACCCTTATATGATCCGTGTCTTTGAGATTGAGGCGGATCGTCAGAAGTTTGAGCTCAACAAGACTATGAATCGGCCCATCAACAGAGTGGTCTGGGATACCGTCCCTATGGCTTTCAACGTGTGGGCAAACTTTACTATAACCTTTGTAGTCTTCCCGTGGCTCATCTTCCAAATGACTCCATCTTCTCTGGCGGATGCCACTTTCGGTCAACTGATGACGTATTGTTATCAAGTCTTCGATACCCTGGGCCGTTTCGCCCCCAATGTTCATGTTCGGCTGAGTAAGAGAGCAACACGTTATGCGTGTTTGGCGAGAGCCATTTTCATTCCTTTGTTCTTCCTGTGTGTACATATCACCGTTTCTCCGTTCAGTCAGGATTGGTTCCGCTTCATCGTCATGGCTCTGTTCGCGGGCTCTAACGGTGTGGTTGCGACGTGGTGTATGATTCATGGTCCCACGCAGGTTAACCAAAACGACAAGGAGGAGATGGAAGTGGCAGGCTATGTGATGGCTTTCGCTTTAATCTTCGGTATCCTCATTGGTTCAGTCATTGCGACTATCATTCAACAAACTGCTTATATGTGATTACTGAATGATCGCAACTTTCTAGTTTCAACTTATGTAACCCTTTCCGGTACTACCTTTTTTTCCACGTAGTGCATCGGGAAAGCTGTCAAGTAGAACTCTACTTTTATCCGTGGCCAAGCACCTCGTATAAACGGCTTTGTAAATTTGTTGATTATAACGATTTTCATTCACT
>Pm00279
GTAGAAACACGAGTATTGATGGTATTGCTGCTCATTTTAAGGGATGATGATGATGATAGTAGTAGCAAGTGGTAGTAGTAGTAGGAACATGAATAATTATGAAGGATAACTAACTTACTTTGAAGATGGTTAAACAGTGTACAAAGTGTATACTATCATACAAAGAGGAGAAAAACAACAATAACAACAATAGTAATGATGAACATGATGATGATTATCGTAATAATAATCATCATAAGGATGAGAGTATGCCGGAACCTAGGCTGGTACTCAGTTACTTATCATTGCTGGCTGCTGCTGCTGCTGTTGTTATTATTATTATCATTAGTCCATACCGTAAACCAATCAACATCTGGTGATGGTGGGCATGGTGGTATATCTCTAATCTCATCTTCACGTATTGCTATCTTAATACCCTTCCTATCCTTGGAATATGAGAATATATTATGGCATAAAGCACCCATTCTAAAGAATAAAGCTGATAACCTATACCAAGGGAATAAGAATATAGTCAATGCTGATGAGCGTAGATCCTTCCTATCCCTTAATACTATATATTCAAATAAGAGTACCATTATGTAAAGTAATAATGTGAATACTCCTGACATCAATATTAATGATACCCAATCACGTACTAATAGACCAGCTAATAAGAATACTCTCAACCAATCTAGGATGATAGTTAATAACTCTTGTATGAAGTATGGCTTTAATACCCAGCTAGGCCCATGACACCAACCTCTAGGATTAATAATCTCCCATATATAGGTAAAACTCTTCTTATGAGATGTCACATCCCAAGACTTAACCCGTTGTCTAAATAGCATACCCCAATTATCAGGTGCATAGGTTGGTACAACATCAGCAGCACAAGAGTAAATACGACTACTATCCCGACGCCTCAATAATGATAGACCCATATACATATCCTCACCATTAAATACAGTATCATGCTCATAGAATATCTCATCAAGTGTTTCCTATCCCATAAGGCTACTGCACCATGACAACTTAATGAGCTGCTGAGTGTAGATTGGAATAGTTTATGGAGACCAGCCAGCTTGTACTCAATATCTTGGCATTCTACAAGCTGGTTAGTAGGACAACCATCAGGTGTAGTAGCAGTAATAGGGAAATGCACAGCCTTAATATGAGGATTCTGATCCAATAGTTGATGTGGTATATGTAGATCTGGTGGTAGAGGTACATCATCATCAATAATAACAGCATACCGAAACTCTCTTACACGACCTTGTCGAGTAAGGAATGGTATCCAATATTTATTACACCAATAAAAGGCAAATGTCTTATTACCCTCAGGTACATATAAATAATTAATATCAGGATGTACCTGTTGTGCAGCCCATTGAGTATCATCAAAGGGTGCATAACTCCTACCATTATCACATACAAATATATGACTAGGAGGGAATACTTGTAATGCCGATCGTAGTGTAGCAGTAAATGTCTCATACCGCTCCTCTGTCATAACGGATTGATGACATGCTATCATTAGGCATACATCATGAGTCATAGTCTGATCCATTATAAACTTAACCGAACCAGTATCAACACTCGATAATGATGACATATCATCATCATCAATAACTGCTGAAGAGGAGGAAGAGGTTGGTGATAATAATGCATCATCTTCCCTATTATCATGACAATGTACCGTTAGATGATGTAATGAGTCCTTAACATGCTCAGCATACACTGGTTTAGTAGGCCATTTAACGACAAATACAGCACATAAGAATAGACAGAAATCCAATAAAACATCGATAAATATTAACCATTCGAGGAATGATGCAGCATTCCATATCTCTACTACTGCTACTAATGCATCTGTATAGGTATCATGTACTGTCTTCTGACCAGGAGAATATAATATGATAAACCATTGAGAGAATACGATAAGGATATAGAAGAATGCATCAAGTGTTATTGTACGTGTCCAGGCCCGGGAATTGAACCTGTGCTTCTTCGTTGAGCTCAGTTCCTTGTATCGGGATACATTCTTCAACCATGTAGAACTTTGGAATCTCTTACCAGGATCACGAGAATAATATCGACTCTTATTTTTCTTCTTCTTTTTATTCATCATCATACCACTCCCTCCTCTACTATTGGTCGATATCGATCCACCATCTACCATGTTCATCATCAACTCTCCTTGTTGTTGTTGTTGTTGACTATACAACGAATCATCATCATCACTACTACTACTAGTAATAGTAGTACTAGTCACACCACTGAATGAAAAAGGAGAATAATAATTTCTCTCAGCCTCAGCAGACCATCTAGCCATAACCTGTTGACGTAATAGATGCCTTTTTGATGGTAACTCTATCTCCATTCTTGCTGACCCTTCAGCTTGTTCCCTTTTAAGACCTTTATCCACTTTACGTAATACGAATTCAGCACATAACCAGAATAGAACTATAAAAGCATCAGCAAAGATAAGCCCTCTAATAGCAATAATATCCCCAGGAGTATAATCATACGTATAACCACAATATTGATTCAACTGTAGTTTATAACAATCGAGTCTATCTGACCATACACCACCTGCTAGCCATATATCACATTGTTCATTCTGCATCATAACAGTCTCATCCTTATTAATAGTAGAAGGATCAGGACATACCTCATTAGTATCAGATGTACGACAACTATAACTACATGGTGAAGCTGTATAACAATGTATATAGTCCTTATCCTCATGTGGTAATATACACCTTTCCAATGCATATTGTGGTTTAGTACCATAAGGTACAGTAAGACCAGCCTTCTGTAGATTCCATGCAGATTCATAATTATATGCTATATCTACACGACATGTAGGTGTATTACTCATAGCATCAATACCAATAACATTAAATGTATCCTCTAATGGTGGACAACTATACAAAGGTATTACACCACCAACACTACCATCCATACTACTATCATATAACCAATGTATACCATGTGTACGCCATGTAGCAGCTATGAAAGTGCTAGAAAACAACACAATAGCTAGTATTATAATACGACCAAATATGGGTAATATAGGACCACCAGATACCTTAGGAACTACTCTATGGGAGTGCGGAGCCTCTGTTGTCGAATTGTCGACGACATCAGGAGTAGTTGGAGGAGGAGTGGTAGTAGAAGGAAGTTGAGGAACAACAACAGCAGCAGATTTAGACATATTCAATATTAACAACAATAGTATTCCACCGTCGTATG
>Pm00280
TTTGTGAGAAGATGATCGACTAAAGAAGCTTCATCCGAAAGATATGCTTCGTACAAAATAGATTGACCCCAACGGCGACAGACTATCTAGGATGATTTCTCACGATATATTATCATCAGTGATGGGCTCTGATATTTGACTCCTCCCCAGTACAACGTCTGAGTCTCCTCCAAAACTGGAGTATGAAATGATACCTCTGTGCCACGATGTACGAACGATCATCCGGAGAAAAGCTGGTCCGTTTTGAAGGACGAGCAATTAAGGTTGGATATGTTCCGACATACTTATGATAGTTACTCGAAGATATTTCAATGAATGTTACGAGGATTGTTCTCATTGGCAGCTATAGCATGCCATGATAAGAATCTCAAGCACAAAGCTGCGGCGAACGTATTAATGAACGAAGCGAGCTTTGCGCCTGAGCACGACTATTGTGAAAATGCGAAAAATGATCAACATGGCGAGGAGAATACCCATATCAAGACCGACCAAATTGGCGTATATCGAGTTAATCCCAGCAAGAGTCGGCTTATCAAAACCAAACTCAATGAAGTAACCAAGGTTCACGCCGTACTTGAGATAGGATACGTACTGTCCCCAGCGAAGCCATACAGGGATCCTCTCAAGATTAATGAAAAGGCCTGAGAAGGCGATTTGGGGAATGAACAGGAGGGGCATCAACTGCATAGCTCTGTTAACAGCTGAAGTTGTAGCACCCATTAGCTGAGCAAGGGACGAGGATACCAGATGAAGTAGCCAGATGAGCAACAACCAGAACATGAAGTCGCCTTGAAGACCTACGATCCAGTAGAAGACTACAATCTGGAGAAAGCACTCGAAGAGTGCTAACGGTAGTTCAATCATACTCTTCGATATGACATAGGGGATCGCTGAATACATGCCGCCGGTGTACTCTCTCAAGAAGACCATGCGTTGCTCAGGGTAACGGATTATCGCTGTTTGAGCTGGTCCGAACAGTTGCATCAGACACATGATCACTACAGCAGAGAAATAGGGCTGAAAGAGTCGCATGTTAGTCAGCCAGAACAGCTCTGATCCTGGTCTACCGGAGTCATGAAAGATGGATGCCGACAGGAGGTTAGTGCACATCACGACGATATAGCGTACGATGAAAACGTCTGGGTCCCTTACAACTGCTCTGAACTCGCGTGCTGCCAGCATATGGAACTGCTTGTGAAGGCCGGCACGATACGGTGTGTTCATGGTGGCTTTGACGACTCCATTCTTCATACCATCTCCAGTAACGCACTTCGCATCAGCATCGACCATCCCAGCCTTGTATGCGTCGACTAGACGGCTTATGACTTCAGGCGGCTGCGTCTGGAGCTTGTAAAGAGCGAAGTCACCGAGATTGTAATGAGGTGGACAGCGCAAGTCCGCATGACTCACGAAGTAGTCTTCGAGAGAGGTCCTCGGGCCATGGTACACTATCTCGCCCTCGTTGATGAGCATGACCCTGTCGAAAAGCTCGAAGACTTCGCTTGAAGGTTGATGAACTGTCATAAGGACCGTTACACCGTGTTCAGCCAATCCTTTGAGAACCCTCGAGGTCGTCACCGCCGCATAGGAGTCCAACCCGGTCAAAGGCTCGTCCAAGAATAACATACTTGGTTGTGTTATGAGCTCCATCCCAATAGAAGTCCTCTTGCGCTCACCGCCTGATATTCCTCGAGTTAGTTGATTGCCCACCATCGTATTCTGACAAGTACTCAGACGGAGATACTCCAGCATATCGTTGACAATAGTTTTGATCTCATGTCTGCTTTTGTCCAACTTGAGTGTAGCAGCGAATTCGAGTACCTCTCGAGGGGTGCTCGTCGATACCAATGCATCTTCTTGCATCACATACGCGACGCTGTCACGGAACTTCGACGGCGCCGTTATTCGCCCATCCAAAGTCACCGTGCCGTCGACCTTCAGACCGCGACCCGAAGGGTTCTGTCTTCCACTTAGGATGTTCATCAGAGTAGTTTTACCCGAGCCCGACGGGCCCATGACGGCTGTGAACTCTCCCGGATGAATGATTCCAGAGCAATCTTTCAGGATCTTGCGTCCTCCAGCGGTGAAGTTGATTCCCCTCCATCCAAGCGAAGGCACGCGTTCAGGAAGCGGGAAGTGCAGACCATGACCGGGAGACATCTCGAGACCATCTTCCAGGTCCCCCCCTTTGTGTCTTGGTGATGCCATTCAACAATGAACTACTCAAAGCTTGAGCCAAG
>Pm00281
GCTTCGTAAAAAAGAGATTGACCCCGACGGCGACAGACTATCTAGGATGACTTCTCACGATATATTATCACCGGTGATGGGCTCTGATATTTGACTCCTCCCCAGTACAACGTCTGAGTCTCCTCCAAAACTGGAGTATGAAATGATACTTCTGTGCCACGATGTACGAACGATCATCCAGAGAAAAGCTGCTCCGTGTTGAACGATGAGCAATAAAGGTTGGAGTGGACGCTATGTTCTGACGTACTTATGAACAAATTAGTTACTCGAATATATTTCATTGAATGTTACGAGGATTGTTCCCATTGGCAGCTATAGCATGCCACGATAAGAATCCCAAGCACAAGGCTGCGGCGAACGTATTAATGAACGAAGCGAGCTTTGCGCCTGAGCACGACTATTGTGAAAATGCGAAAAATGATCAACATGGCGAGGAGAATACCCATATCAAGACCGACCAAATTGGCGTATATCGAGTTAATCTCAGCAAGAGTCGGCTTATCAAAACCAAACTCAATGAAGTAACCAAGGTTCACGCCGTACTTGAGATAGGATACGTACTGTCCCCAGCGAAGCCATACAGGGATCCTCTCAAGATTAATGAAAAGGCCTGAGAAGGCGATTTGGGGAATGAACAGGAGGGGCATCAACTGCATAGCTCTGTTAACAGTTGAAGTTGTAGCACCCATTAGCTGAGCAAGGGACGAGGATACCAGATGAAGTAGCCAGATGAGCAACAACCAGAACATGAAGTCGCCTTGAAGACCTACGATCCAGTAGAAGACTACAATCTGGAGAAAGCACTCGAAGAGTGCTAACGGTAGTTCAATCATACTCTTCGATATGACATAGGGGATCGCTGAATACATGCCGCTGGTGTACTCTCTCAAGAAGACCATGCGTTGCTCAGGTAACGGATTATCGCTGTTTGAGCTGGACCGAACAGTTGCATCAGA
>Pm00282
TATATATATAAACCTTGAACGATACATCAGAGTGACGAGTAGGGTATGATAGTATTATAGCCCGGATCTATAATGCATAATGTATAGAGGAAATAAAAACTGTCTTAACGCGAACGGCTTGGCTATATCATGGATCTCATCTTATCAACTGCAACTTGACGGATGTCACCTCGGCTAACACGTTCGCCGAAACTCTTGCCTTTCTGGGCTGCCTCGGCCAGATGTCTTCGAGGCTCAACAGCAGGGTTCTTCCGATAGATCACAAGGTCCTCCTGCGTAAGACCAACTCTGGAGCTCCTCAAATACTCATCGTCGATCAGCATTTCCCCTGTAAGTTCGGGATCATTGACGATGCAGAGTACGCAATCCGCTAGAATGGTGGATTTCCTCCAATCGTCTTTACTTCCCAATTCAAAATTTGTTGCGGCTTGCGACTCCACGACCGTTGCAGGCCACAGACAGTTCCCTGTGACATTATGTCCCTGTCCCTCTGCGGCTGCTCCCATAGCCGACATTGTCATACCGAACTTGCTTATGTTATATGCCGTCAAACCACGGTAACTCATAAAGTGAGTGCTGATAGGAGGGGACATGTTGATGACTCTACCATAGTTGTTCTTTTTCATATGTGGTAGACATAGCTTAGTCATTATGAAGCTTCCGGCTCAAGCGGTTGGTCGTCGTTGCTCATCAAATGCCCAAGTCTAAGCGTAACCAAGTCGTTAACCTCACTAAGGTCACCAAGCGTCAGACTCGAGTTAAGAAGGATAAAGCCATTGAGGAGATCCGGGAATGCCTCGAAAAGTTCAGATTCGCCTACGTCCTGAAGCTGGAGAATCAGCGCAACAACCTCTTGAAGGGCCTCAGAGATGATCTTAAACCTGGCCGATTATTCTGCGGGAGGAATAAGGTCATGCAAGTTGCCTTGGGAGTGGACCCGGAGTCGGAGTGCCAAGAAGGCATCCATGCTTTATCCGAGCATATCAGTGGTGAAGTCGGCCTGCTGTTAACCGACATGACCGCTGATCAGCTCTCAGATATCTTGGTTAACCACGAGCAGTCCAACTTCGCCAGAAGTGGATGTGTGTCTACTGCCGATATCACTTTGGAGGCTGGCGACGATGCTCTGTCGCGCTTTCCTCACAGTCAAGAGCCCTTCCTGCGTAAACTCGGCCTACCGACTCTTCTCGTTAACGGCAAGATCCGTTTAATGGGTGATTATGAAGTGTGCAAAACTGGCAAGGCATTGACTCCAGAACAGTGTCAACTAGTGAAGCTCCTCGGCATACCCATGGCGATCTTCCGTGTTACGATCATCGCTCAATGGTCCAAAGAGGACAGCCAATGTACCATCTACGAGGAGCAGCAGGAAGGAGGCATGGAGGTTGACGATGCTCTATCCGCTCCTCCACCAGTAGAGACAGTAGCTGCCTAATACGCTGTCCCTCCCACGTCCTTACTGTTACTACGTTGTTGTATATTATCGGGCAGTGATGATGTAACCACCCATCCACCCGATGATCACCGCTTTCTAAAA
>Pm00283
AAGAGAAAGAGTAATTATGAATAATCATCTTCATCAATGGTTGATTCTCAATGAACTGTATGTGAGCTGCTCGGCCTATGAGTGAATCCAGGCTACGTTCAGGTAGGTAAAAGTTAACATCCAACCGAATTAGCTTCTCGGGTGCGATCCCGGAGACCAGCGACCGGGCCATCTCCGTGTATACTGAACCCATCGTTGGCTCCTGTCGCACTCTATCCGAGATTTCAACGCGTGCAGAATCGAAGCCAGCATATTGATCTTGGCACGACGAGGCCAATACAACATATCGGAACCGAGGTAGAATTTCCCCCGTTTCCCGTGCCGAGCGGTAGAGATAACACTCCTCGGGAATATAGGAATCAGCCATTGTAAGCTGATTCAAACACTCGGACTTGCGCCACCGTTTAAGCACCCAAAGGCCTCCTTCAATGAGTTTGTTGCTGTTATATAGATAACCCAAGTGGGGCGCTGATAGGCTCAAGAAAGTAAACAATTTTTCAGATATCCCTGGCTGGTCCATCAGTGTTGGCAGAGCCGCTCGTACAATGAGCCCACCGAGTGAATGTGAAATAAAGGACAGTCGAGTCAGTGCAGCTCCTGGGCACCAGTCAGAAATATAACACACCACTTCATCAGCGAGGCGCTGCCCCATTTCTGCAATGTTTCCCTCGGTATCTTCCTCATTGCAAGAGCTACATAGGAATAACGAGTCAGGGAAAACACACGCCAGATTGTTCTTGAATAACCGCATATCATATGCACTGCCCTGCAAGCCATGCACGAGAACAACGAGATGCGTGCCTTTATAGGATTTCGGGTCCGTTGCCATGCATCTGTGCGACTCAGTCGAGTCCACAGGGACATCCCCAGCGCCCCGAGTAGGAGAATTGCCGCTCGAATATCGCTGCTCGAATATTATAGGCATTGTTGCTATCCCAGAATAGCGTTGCATATACGCCGTCGAAGTCGACTCCGCTTCCTTCTGTGAGATCACTAGCTGTGTTGTATCCTCTACCCAGCACAGTCGTTCCGGCGGGTCCATGAACAATTTCTCCCTCACTCGATCAGCTGCTATTTTATGCACTTCCCAAATATCGTCTTCTAGTGGGAACGCTAAATCTCTGGTAGAATCCACCGTTTCCGTCACACATGAGATGCAATGGCTCAACTTTTCTATCGTATTCCGTTCCCACACTATGAGCAGTTCATCGCACACTTTCCTGCTACATACGGCCAGTACCTCGAGTAACCTGTGCCAGAGCTCAAATGAGCTCACAGCCAAAACATTCATTGTTGCCATTATCTCGGCAACACTCTTCGGACCAGCTTCTTCAGGGGGATTATGAGGAATGCTCAGCTTTTCCGCAAGTGACACTTTGGAAGAGCCGGTCGAGCATCGACTCGTGACGTCATAAAAGAATGATTCGAGACGACCATAGGCTCTTTCCATGATATGCATATACTCAGAAGATCCACTACAAGTCTTTGACGCAGCAGTTTCTGATGAACTCGTATTGATCGTCACTTCTTTTGCTTCTTTAAGCTTGAGGAACTCCTCCAACGTGTTTGGTTCGACGACAGAACGTAAAGCCACTGGCGCTCCCAAAATGAGATTGTCCGCCTCAGTATCTTGCACGAGTACGTCGCTACTGACAACTTCCTCGGGTTGAGGCGGCGGCAGCCGAAACCTGAAATCTGAGAGAGTCGCACATACCAGCATTTTCACTGAACAGAAATGAGCCTCGTCGAATACCACGGGGACATATTCGTAAATACCGTCTTGAATGTGATGTAGTAGTAGTCGTACAGTGGAAGCTCTTTTTAATTCGATACCACTCCCTGTGGTGGCTTCCTTCAGCATTCTCTCAGACTTCAAATTTATGTTGCTGTTGATGCTGCAAGCTTTGAGTTCGCCGTAGAGTAAATCAATATCACATGCAATGACGGTTTCGCTAGTCACGGAAGATGTCTCCGGAACAAGGAGTTCACATGGGAGCTCCAACCTAAACTGACAGAAATCTCCGAGTGGCACCTGTTCCTCGCAATATCGAACCAGAAAACTCCGACTATAAAACGCTGCTTGACTATCAGATATACATGCTTGCTTCACGTCATGAAAGCTCGGCTTCGACGCCTCGCTGTTCGCCCGCTCGCCCGGATCTTTCGATCGACTGGTGAACCAATTGTACGGCAGGGCAAAGACTTTTGAGGGAGCAACCGGCGTGGCGCTGTCAACCGAGCTCGGCTTGGTATTGGACACTGACGATTCCCTTTGTTTCGGCACAGATAACCGAACTCGGAGCTGATACAAGCCCTGATGATACAAATCGACATTCCTAAATTCGTCAAAGTGAATCAAGACTTCTACGACGCCATGAAGGGGCATGTGGTTTCGAAAACGATCGAGTATATATC
>Pm00284
CCACCAAACTCGGCGCCACAAATGGCCGCCCATTCCCGTCGCGTAAATGATCGGATTGAAACCAATCACTCCAAGCCCCAATTATCGAGTGAAGAGGCATCCCTAGGAGCACTCCAGTAACAACTCCTATAAGGGAACCCCATATGGTGAGGAAACACGACGAAGGAGAGCCAATGAATGCGCCCACCAACAGACAAAAACCAGACCACATGTTCAAACTGAACATCATTTGAGAAATTCCCGTCATCCAGCTGCGGAAAAACCACTCAGCCGTGACTTGTCCATATTGCGGTGCCGACACTGGGTTAGCTGTATAAATAGTTTGGAAGTTAGTGGTAAGAGTTGCGCATGCGATCCAGGTCCACATGGAAATGTTGTACGGCCAGGAGCATGCGGGAATCCCAGTTTTGGCGGTCCATTTGGTATTCAACCACTGAGTAACAACAGCGCAGAAAACCGCCATAAAACTAAGTGGCAAAAAAAGTCGACAGCAACTTCGCATCACATCGTCAAATGCTCTCGCTTGAGACGCCCTAGCATCGAAGCAGCCCATAGCCATGCCTAGAAGGGTACCATTCAAACCGTATATTCCGGAGCCCACCAGAGGCTTCAACTCAGGTGGTCCGAATAGTAGAGGAAAACCGGTTGTATAACAACATCCAATAAATGCACATATACCAACACACCAGTTACCAACACAGGCACCCGCCAAGATACCAAGGCCCGTCCATATGTTGTCGTTCCAAGTCAGCTGAGCCATGCCTCGGATGACCGCACTTATGAACCAAACAAACTCTTTCCAGAATCCCTTGAAACCTCTGCTTTCCTCCTTATTAGGAATAGCCGGTTTGATGGTTTCCGCTTCACAAAAGAATACTGATAGCCACTTAGAGGAATCAACATAGTCGACCCATTTTTCAGCCCAATTACGCTTGATGGTGATATCAATCGCCGTAGTAGAAGTAGACGTATCATCGTAGGAGCGAGCGGCGGTCATTTCAATGTATAATTTTATATTAGTACAAACTTGAGCCAAGATCC
>Pm00285
TGTTAAGTTTGTTTCGACCAATACACCTCAAAAAAAAAAAAAAAAAAACTCGAGGTTTTTTTTTTTTTTTTTTTTTTTTTTTTTTTTTTTTTTTTTTTTTTTTGAAGGAAGTATTCTCAATAAACTACCCCTCCACAAGGCAGACGTTCACCTTCTACATCATCCCTGCATTATCGGTATAATCGAGTAACACCACGAACACCTACTCGGCAAGACGACGATAAGCATAATGATCGTAGGGTTCAAGTCACAACATCATCATACGCTCTATCCCAAACCCATTCCGGATGAGCAATAATTAGACAGCAAAAGTACAACAGCGCAATATAACCGCTAACGGTACTATCAACCTAACAATAGTAGAGTCAGACATACGAGATGCCCCTCAATACAGATCGTCGTGTCGATAGTACAATGAGATTGGCGGAGACTGTGTAGATGTATTAAACTCACTCATTGTAGCCATTTCTCGACACACAAATGAGGGGAATAAACCATGATGATTGCAGTCGATGCGTAGAGGCAGTTGATGACCACCGGGCCAATCTCCGACTTCGTCCCACCCGGACGCTAAGTAAAGATATTTGTCGAGTCGGCCAGGGGCAGCATGACTCAACGTAGTTAGATCAGCAAAGTCAATAACGACTACTCTCCTATCGGTGAATGTTAGGTAGCAGTAGATAGGAGAGATAAAGAGGAAAATGTCCATCCACCCGTGAACAGTACCGGGATATAACCATGCATCCAGACACTACTGTATTCACAGATCAGATGGACGACAATGCGCCCGAATGAAAAAGAAAGCTACTCCCGCACCGTCGTTTGGCGGCATACGTCCGACGAGAGTGATCGATCGGAACACGCCTACTCAAGAATCAGAGAAGAAGTATATTGATATAATACACGAATAACAAGATCCAACATCTTTATCTTCATAATCACCGTCGAGAGAAACCACAGCACATGTCCTTTACATCAGGTAAAGAACTGGCACTGGTAAGGCCGCCGTAGTGCATTGGCAACTGACAAATATAAGAAGAAGTGGGATGGCTTATACATAGGATTAGTTGGCATCGGATGACGAAGCAGTAGAGAATCCCGACGACGAGGCTGCACTTTGACTGGACGACCAAAGCTTTCGTGCTTCTGCCAAGGACATCACCGCGCCTTCGCCATCAGCTCCTCCACGGAATCGACCGATGTTGTCGACTATGCAGCCAGCCACGCCCATATGCCGCATTTGCATCTCAACACGAGACGTCTTATTGTTCTCAGGACCATACGTATACAATGTCAGTCCAGCCCTTCGGCAGTAGTCAGCGAATTGATAGTGCTCATGCAACCATGACGCCTCAAGGCACAGCCCTTCAATGCCGTTCCGTGAACAGAACTCAGCTGCTGCCAAGGGATCCCTATTGCGGAGGTCCGTGAAGTCGACCTCGGTGTTATCATGAACATCCTCATACCCGAACCACGTATTGAGAATGATAGGGAACCGTGCCTGCTTCTGTCGTAGTGCGAGGCACATCTCGGGATCAAATGAGGAGAACATATACCTCCGAGTCGCGGGACAACCATAGTCGT
>Pm00286
ACCCTCTTGCTCGGCCTCCTCTAGCTCTCTTAGTAACCCTTCTCGCTGCTGCTCCAGTTCAGAGGACTCCCTTGACACTTCCTCATCTGTTATATTATCTGGCAAGTCCCCCACAAGCTCCTTCAAACTCTTCAACGCCTTCACCACATCCCTAGCATACTCTGCCGGATTCACTGCTGCCGCCTGCTGCTCGGTCTGACTCGGTGCCCTCGGTAGTATCCACACTGCATCATGTAAACGCTCAGTGAGGAACATGAGCTGATGCTGCATAGCAGTGATAGTACTCTTAGGAGGCGTCGGGCTAGTGTAGACCAGGGATGGAGGAGTTGCCATTGACTATTCAACTTGAGCTCGTGCCGAATTCGGCACGAGCGAGTTTTTTTTTTTTTTTTTTTTTTTCAAGGAGACAGCTGTGGTTGTTATTGTAGTAGACCGTCTTGTCACTGCTACTGCTTAGAACCTCTTGCCAGTGCGAGACTGCTTCTGCTTGGGCATCTTAGCGGCGACAGGCTTCTCCTGATGCTTAGCAGTCTTGCCAGCAGCAGCACGAGCAGCCTTGGCCTTCTCCTTCTCCTTGAGCTCGGCAGCCCTCTTGGCATCAGCCTCCTTACGGAGCTGAGTGCGCTCAGACTTCTTCTTCTGGAAGTCCTCCAGAGAGAGACCCATGATGGCCTTCTGGACCTTCACAGTGCGACGTGTCTTCTTGCGGGCGACCTCAGTGGTCCTGACCTTCTTGTTGAGACGACGCCACTTCTCAGTCCAGGTCAGCTTAACAGGCTTGATGCGCTGCTGGAAAAGGGAGGCGGCCTTCGAGTTGAAGAAGAAGTGGGCCTTCCCGTCCTTAGCGATGAAACGCTGGCCGTGTCCGGGGTACACACGGAATTCGGTGTAACTGCAAAGCTCGTGCCAAGAAAATTAGTAACCGAGCTGGAGAGATCTTTCATTCGCTTGCCTTACTATCTAGCCCTATTGACAAACAGCCCTAGA
>Pm00287
TGGCTATTAATAGTAATTAATAGTAAGTTAAGGAGGACGAACAGTCACCATGGTTGTTAAGACCGAGCTTTGCAGTTATACGGAGTTCCGTGTCTACCCTGGACACGGCCAGCGCTTCATCGCTAAGGACGGGAAGGCCCATTTCTTCTTCAACTCGAAGGCCGCCTCCCTTTTCCAGCAGCGCATCAAGCCCGTCAAGTTGACTTGGACTGAGAAGTGGCGTCGTCTCAACAAGAAGGTTAGGACCACTGAGGTCGCCCGCAAGAAGACTCGTCGCACTGTGAAGGTCCAGAAGGCCATCATGGGTCTCTCTCTGGAGGACTTCCAGAAGAAGAAGTCTGAGCGCACTCAGCTCCGCAAGGAGGCTGATGCCAAGAGGGCTGCCGAGCTCAAGGAGAAGGAGAAGGCCAAGGCTGCTCGCGCTGCTGCTAGCAAGACTGCTAAGCATCAGGAGAAGCCTGTCGCCGCTAAGATGCCCAAGCAGAAGCAGTCTCGCACTGGCAAGAGGTTCTAAGGAGGAACACTGGAGTTCAGTACGGTCTACTACAACAATAACAACCACAGCTGTCTCCTTGGNNAAAAAA
>Pm00288
CACTGTTGGTCCGTTTCAAGTACGAGAACGACAGGGCGATCTCGAATTTGATCCGAGTGGCTCTGGAGTCAAGTATTAACGCTGTGACGCCGCTGTTGACGAGGCCAATACCAAGTTGGTCGGAGATGCGGTGCTGCAGGATTGGGCCAAGGGTGTTATGGCTGAGACCACCGACTCGTTCACCAAGAAATGCACTAGAGAGTATCCTTGGATTGCCTCCCAGCCTGAGTTCCGTTCGAATAAGGCTCTGTTGATACAGGAGGTTAAGGATCGTATCGATACTTGTACGTCTAGACATGCAGTACGGCTCGCTGAACACTTGAGGCAAGAGGTAGAGATTCTGATGGGAGAATACAGAGCTGAGAAGAGGAAGCTCGAGATGACTGCGTTGCCGGCTGATGAAGCTGTTCTTAGAAGGGAGCACACGGCTATCACTCAGGATGTGTTGGACAGATTCGACAGTGATGAGGAAACGGTCGCCGACTCTGCCGCATATAAGGACTTCCGTTCGCAGTTGGACCGCAACATGGGGGCTGAGTGGGACAGGTTGCGGAAGAAGAACATCGAGCTGTGGAAGGTTCATTCGGATGATGCCACGGCATGTGCTTTGGAAATGAACCAGAAATACATTAAAGAGTCCTGTCCCCAAGGGTGGATGTGTCTGTTCATGTTGTGGCCGAGCGCTCACGCTGCGCGGGTGAAGTCAAACTTGGACGAGTGTTTCGACACCAAGGCAAGTGTGAAGATGCCAATATCGATGCGACAGGCGGTGTTCGATAGCTGGTATGAAAAGGAGTTGGGGAAAGAGGCCGCTGAGGTGAGGCAAAATCTGATGGTATTCCTCTTCACGCTGACTCTGCCTGTGGTTTGGATAAGTTGGTTGAGCACGCGCTCTCGGTGATTATCATTATGGTGGACAATAGTAGAATAATGCTAATGAAACGTAGAAGAAGGCTCTACTATATTAGCGAATAATAATGTGCAACATTCACTGACTTCTGTGTGGCCGACGCTGACGGTAGAAATTATCCGTAGAGTTTCCAGCT
>Pm00289
TTTGAGAGAAGGATGGTGTTGAACAAAGTTGAGAGGACACATTGAAGCGAATAAGAGGTATTATACAACCATACCAAAACGTCACTATGCTGCCTCTCAATGGAAGAGTACCGAGAGTCACCATCATCAAGACGGCGACAAGTTCTCTACGACTATTGGGGCACTTCAATGTTACTCACCTCACTCTTCAATGTTTAGAGAAAATCTCGATGTAAACGATCGGACACCCTATTCACAGGTGGTACATCTTTCTTTACAAATGGTAATGTTTGGGAATAATGTAGTATAGTTACGAACGCCGCTGCTGCTGGTACTGATTTTGCCCGTGTCGCTGCATCTGGCGGCCTTGGTTCTGATGAGCTTGGTGGGTTATGACTGCATTCGGGTTTTGGATCAGCTTCTCAACAGCCGAAGCGATGTGCTTGCCATACGTTACTTTACGAAGGTTAGGGAGGTCGAGTTGTAGCATATTGACTAGATGTTCCCTGTTGGTCCCCTGGGATAATTCTAAGCATCTCTGCACAACATAGTTGGCGAACTTGTCCACAGTCATTGAATGCAGCGGAGCATCGGGTCCAGCTGAGCCAATGACTGCTCCTATAATCTCATCTTGGTTTTGACGGCTACCACTCAGCAATGCTTTCTCCACCACATTACTGGCAAATTTGTGACAGCCATACTGTTCGATATTCGCCGCCACCGCCTTCACAACGGCATTCTTGAAGTTATTAGGGCCATGCTCAACTACATGTTGCACGACATAGTTGCCGTACTGATCTTGAGAGAGCATCCAGAGGTTCTCAACTACTTCCTGCATCAAAGGCTCCGACATTTCCTCGGGAAGTCGTTCGATCAAACGTTGGACCACACGGCAACCATAGCAGTGCAGCGACATGCGGGTAACGTTACCTCGGAATTCATCAACGATGAACCCCAAAGTCTGGGTAGGTAGAGTTTCGATACATTTTTGTATCACGTGGTTGCCGTTTTGGTCCTCAACGCAGTCGACAACATGTCCCTTCAATTCGTTGACTATCAAGACCTGCTGCTCAGCGTTGACATTTTCCAACACCTTCTGGACAACCCGACAGCCGTACATGTGGAAAGACAGGCGGAGTATGTCACCCAAGAGCTGCTCAGATAGAATAACAATGTGTTCCTCAGGCAAATGATCAAAGAGCTTCTGAATGACGTAGTTGCCGAAGGGATCAGTAGTCAGCTGCTGAGCACTGCTGAGGACGGCGAGGAATACATCATGGCGCTCCGATGGTGTCGCGGTCTCCAGGGCATTTTGTAAGAACCTTGAGCCGTACTGGTCCATCGCCAGTTCAACTGCATCAGCAGCGACATCACCGAGTTTCATCCCGGGGGGGAGCTGGCCCCCACGGGCTCTCAGCTGTCCGAGTATATTCTGCGCACGCGTGCTGCCTACTTCCGAAGCTTGCATGCTATCACCACGGGACATACGAGAAGACCTCTGAGGCTTAGACTGTTGACGAGGCCCTCGACGCTCCTGCTGCCCATCCCAGCTGCCTTGTCTGTACCCTCGTTGCCCGGCTTGCTGTTGTTGTTGTTGCTGCATGAACACCTGAGGAGCCCCAAGACCAGCAGTCGGCTGAGCAGTTTGTTGAGGAGGAGTGGTACCAGGGACGGGGACCACGCGGACTTGCTGGTCTGGCCCGGGGACCTGAGGGGTAGTCTTAATCGGGGGATTCCATACTGCGCTGGAGGGCGCGGCAGTAGTAGCAGCAGCGGCTCCTCCTCCTTGTTGTTGTTGATACCCAGGCTGGGAGAAGTACATCCCAGTAGTGCCTAGGAGGCCTTGGTTGCCTTGAGTGGCCCCACCGTCCGACGCTTGAGCAGGAGGAGCCATGAACGGGAAGAACCTCGGCATTATGGGGGCTGGCTGCTGACCATCCTTAACTGCTTGAGCCTGGCCGAAGTTCACGTCGTAGGAGTAGCTAGGACTAGGGGTCTTAGGTATGAGCTCTCGCAGCTTCCTCTGCTGGACTGTATACTCCCCAGCTGGGCTCACATCCCAAGGCTCGGGGGCACTGTCGTTGTTGGTGGTCCCCTCCCCTCCTGGCCCGACCTGGCGAATACCAGGGACGACCAGTCTTGACTGCTCCTCGGGCCCAACAGCTGGAGGAAAGCCCGGAGGGGCTGCTGCTGCTGACTCGGTGAAGGCTTCGGGTTTTTGACTGTTGTTGTTGTTATTGTCAGTCATAGTGTAGTTGTTATGCGTACGATACGAGATGCCTTGTAAGTAGTACAGCGAGTGATGCTGGAGACCCTCGAGGGAGTAGTGGTAGCTATACTACAAATATAACTTGAGCCA
>Pm00290
CTCTGGCTCAAGGCATAGACGATATACTTCATACAATTATGATGAACGTCGTCTTCAACATCTTCATCATCCTATTGTCTATCATCACAATGCAACACCTATACGGGTGTAGTAGTAAAAATGGAGGAAAAACTACTACGACTACCTCCGGGCCGGCGACGACGACTACTTCCCCATCTACTCCATTCCCAACATCCCCTCCTGGTAAACCTCATCCTACTGGGCTATATGCATTCAATGGTGAAATACAAAAAGGGGTGAATGCCAGCTTTGAAGCCGACTTCCCACAACAGCCTGACATCATCAATTACTTGAACGTTACCGTTGTTGCTGTTAAAGTGTTCGCGAAGAATGTCCATTATCATTTCATAGGCAATACTAATAATATGGAAATGAAGGTGAGTGATATACCATCACAATATCAGGCGATAATGAAAACGGTCGGCTTTGCATACTTTCATGCGAACGAGTCTATCCGTATAACGATTGGTGCGCTGTCGGGATCACCATCTATTTATCTCACAAGAAAATAGATCATTGCTGACTCGACAATCCAAACTTGATGTATGCTTATCACATCATGTGATATGTATTCTTTGGAAAAGTAGCTTTGTCAAATGATCAGCAGTTTTTCTCCTTATCTTCCATATTTGATCAATACGAAACCACTTTAGATATGAAAAAAAAAAAAAAAAAAAAAAAAAAAAAACAAGGTTCAACTAGGTAAGATGCAGAATAGGTCCAATTATGGCATCCTCCTCCTCCTCCTCTTCAAGTCGGGATGTCCCTGTCACTATCAGCAACAGCAATAACAACAACAACAATGCGCCCAGTCTGGACGACTACCGTCAGCGGCACCATCGAAGGTACGAGGAGCGGGAGGTGGAAGCGGCCAGAGTGGAACAGGAGGACTCGGACTGGGAGTTAGCGAGGACGTTGCAGTGCCATGAGGAGCTGCGACTGCAACAAGAGATGGATCTAAAGCATGCTGAAGAGGTCCATCGTGTGCAGGAGATGGAGCAGAGGCAGAGGGACCACCTCGCTGGGCTTGCGGTTGACGAACATCTTCCTGATGATAGTGGCATTCGACGGCCTATGAGGACTGGTTACACTGAGCGCCTCATTGATGATGGGGAGTACACCATTGGAGAGGAAAGTGCGGCCCCCTGGTGTCCACTCCTAGGCTTGTTCCGCTCGTCTGCTGTTAGCGAGAGAGAGCTGCTACCTCTAGGGGATCCAGATGAGGAGAACCCTTCGGAGAATCCAACCACACGCCGGCTCCTCATCAACAGACGAGGCTTTGGTCCAATAAGGTGGATTAACGCGATACTCACGGATGCCTCCCCCAACGCTTGGAGGTGTTTTGGTGGCGGTGACTGTTGGTGCACTAAGCGGATCCTCAGTGCTTGCCTAATGCTACTCACTGTGCTCCTCATGCTTTTCATTGTAGTGGCCATCGCTGTTATCGATGTGAACTTGATAGCATACTAGAGGTTTCTTCTTAATTCACA
>Pm00291
[truncated: 7,171,544 more chars]
